# Supplementary material for: Microbial mats as model to decipher climate change effect on microbial communities through a mesocosm study
Source: Front Microbiol. 2023 Jun 15;14:1039658. doi: 10.3389/fmicb.2023.1039658 (PMC10308941; doi:10.3389/fmicb.2023.1039658)
Supplement: Supplementary file 1 [file Table_1.XLSX]

## Sheet: Supplementary_materials
Supplementary materials of "Microbial mats as model to decipher climate change effect on microbial communities through a mesocosm study"
Table S1 : identified bacterial ASVs in different treatments and sampling time.
ASV ID	C-R1-t9	C-R3-t9	C-R3-t44	C-R3-t58	C-R4-t9	C-R4-t44	C-R4-t58	C-R5-t9	C-R5-t44	C-R5-t58	C-R6-t9	C-R6-t44	C-R6-t58	A-R1-t9	A-R1-t44	A-R1-t58	A-R3-t9	A-R3-t44	A-R3-t58	A-R4-t9	A-R4-t44	A-R4-t58	A-R5-t9	A-R5-t44	A-R5-t58	A-R6-t9	A-R6-t44	A-R6-t58	W-R1-t9	W-R1-t44	W-R1-t58	W-R3-t9	W-R3-t44	W-R3-t58	W-R4-t9	W-R4-t44	W-R4-t58	W-R5-t9	W-R5-t44	W-R5-t58	W-R6-t9	W-R6-t44	W-R6-t58	WA-R2-t9	WA-R2-t44	WA-R2-t58	WA-R3-t9	WA-R3-t44	WA-R3-t58
06d8ceb16e570be4d988ccddeedea850	168.0	146.0	1604.0	3259.0	4744.0	12465.0	7781.0	0.0	927.0	571.0	442.0	921.0	1420.0	3555.0	9364.0	17775.0	6530.0	19391.0	16663.0	144.0	9409.0	4289.0	682.0	13494.0	9937.0	4591.0	11469.0	10888.0	1485.0	4713.0	5344.0	13.0	7253.0	4105.0	79.0	9161.0	5119.0	58.0	1458.0	907.0	11.0	8655.0	4343.0	3.0	31400.0	12572.0	332.0	178.0	154.0
ca2a279621206bff2522afb2d917ea35	7135.0	4291.0	5303.0	10637.0	4179.0	3769.0	3603.0	5924.0	7963.0	7677.0	2897.0	2844.0	2530.0	5347.0	4425.0	9243.0	5277.0	5875.0	6494.0	4478.0	4942.0	4743.0	4274.0	5703.0	5930.0	5161.0	6719.0	8421.0	4050.0	3699.0	3343.0	6678.0	8629.0	10548.0	7454.0	5795.0	6718.0	4638.0	3050.0	2980.0	7064.0	4760.0	9344.0	3951.0	7676.0	3277.0	6191.0	8018.0	2175.0
046e9f60e2a1347b2ac6e1b73bf632f1	1131.0	694.0	1143.0	2228.0	1068.0	1039.0	926.0	1117.0	2198.0	1101.0	1455.0	923.0	1029.0	934.0	832.0	2768.0	1183.0	1198.0	1174.0	1305.0	1486.0	1002.0	773.0	1714.0	1323.0	1281.0	1237.0	1416.0	1701.0	978.0	985.0	1204.0	1609.0	1709.0	1556.0	975.0	938.0	2194.0	1455.0	1507.0	1439.0	1574.0	2113.0	1166.0	1423.0	737.0	1474.0	2322.0	817.0
5cbb36adaf063e312f4a1c849242b5ba	324.0	315.0	559.0	920.0	605.0	520.0	468.0	401.0	730.0	377.0	688.0	739.0	777.0	316.0	389.0	519.0	461.0	667.0	380.0	997.0	1255.0	943.0	272.0	524.0	464.0	733.0	763.0	934.0	761.0	565.0	598.0	554.0	894.0	703.0	1255.0	902.0	720.0	685.0	501.0	469.0	533.0	630.0	479.0	415.0	499.0	277.0	718.0	465.0	136.0
f7658f3b78653edd57ca2df5b475bc48	246.0	290.0	504.0	801.0	395.0	655.0	480.0	400.0	646.0	532.0	522.0	586.0	880.0	320.0	438.0	825.0	227.0	574.0	401.0	413.0	621.0	694.0	364.0	654.0	615.0	235.0	541.0	659.0	510.0	661.0	856.0	266.0	653.0	740.0	404.0	642.0	647.0	302.0	291.0	351.0	453.0	580.0	548.0	365.0	548.0	340.0	544.0	614.0	263.0
1d8f1e4615fc40780e681ba81a013ac4	744.0	304.0	455.0	930.0	497.0	443.0	208.0	680.0	627.0	672.0	359.0	171.0	218.0	462.0	355.0	784.0	601.0	377.0	376.0	482.0	485.0	246.0	237.0	403.0	407.0	1442.0	522.0	387.0	522.0	399.0	311.0	677.0	958.0	638.0	875.0	609.0	261.0	1028.0	695.0	596.0	989.0	626.0	307.0	631.0	545.0	250.0	463.0	915.0	365.0
1f05a9978f85b1dbf6947e5a57949389	272.0	277.0	411.0	532.0	386.0	496.0	337.0	392.0	615.0	492.0	1134.0	694.0	885.0	412.0	189.0	512.0	504.0	569.0	631.0	334.0	477.0	523.0	545.0	278.0	665.0	442.0	305.0	333.0	364.0	383.0	496.0	219.0	382.0	205.0	712.0	412.0	338.0	374.0	204.0	276.0	371.0	460.0	410.0	87.0	393.0	212.0	389.0	355.0	101.0
33aa4733e0f7d0351be0884ca87af202	274.0	274.0	322.0	704.0	423.0	330.0	238.0	458.0	513.0	571.0	710.0	621.0	624.0	462.0	285.0	610.0	227.0	260.0	270.0	198.0	264.0	211.0	398.0	335.0	345.0	275.0	228.0	270.0	769.0	435.0	504.0	278.0	389.0	235.0	331.0	199.0	182.0	931.0	612.0	520.0	329.0	492.0	481.0	542.0	293.0	143.0	352.0	583.0	227.0
8d97c25c40d80542e600abb88415bc62	270.0	413.0	352.0	668.0	377.0	476.0	201.0	408.0	440.0	398.0	501.0	495.0	513.0	421.0	290.0	498.0	305.0	402.0	391.0	375.0	402.0	269.0	468.0	426.0	407.0	339.0	414.0	432.0	436.0	385.0	563.0	276.0	404.0	418.0	738.0	470.0	403.0	299.0	279.0	330.0	339.0	409.0	385.0	215.0	515.0	305.0	623.0	393.0	195.0
5496b2a07fc0e027d0f7a68138355e8c	159.0	146.0	305.0	417.0	233.0	422.0	263.0	284.0	569.0	400.0	522.0	610.0	1028.0	216.0	316.0	466.0	269.0	218.0	226.0	394.0	397.0	413.0	290.0	410.0	264.0	312.0	240.0	300.0	418.0	704.0	934.0	183.0	452.0	514.0	302.0	418.0	403.0	292.0	439.0	471.0	272.0	329.0	478.0	226.0	257.0	186.0	247.0	402.0	198.0
5824382da14623d7e0b5b84fffb9e8a6	462.0	258.0	409.0	751.0	225.0	304.0	207.0	364.0	459.0	506.0	283.0	252.0	436.0	182.0	191.0	311.0	418.0	462.0	368.0	715.0	645.0	669.0	349.0	396.0	294.0	390.0	497.0	696.0	256.0	378.0	704.0	304.0	383.0	568.0	477.0	685.0	447.0	174.0	123.0	147.0	685.0	317.0	395.0	108.0	290.0	178.0	349.0	212.0	101.0
8dd8912d2331edb0e6247dec84178cea	432.0	375.0	389.0	467.0	367.0	320.0	135.0	301.0	406.0	316.0	329.0	284.0	525.0	267.0	165.0	315.0	433.0	420.0	263.0	539.0	384.0	270.0	369.0	411.0	292.0	793.0	594.0	506.0	328.0	323.0	380.0	500.0	436.0	296.0	766.0	430.0	261.0	191.0	135.0	118.0	579.0	296.0	291.0	136.0	289.0	139.0	407.0	216.0	91.0
528fc0d9cc3934b73585351e9aafb0b4	126.0	160.0	276.0	628.0	224.0	237.0	170.0	232.0	402.0	190.0	937.0	869.0	792.0	244.0	160.0	482.0	160.0	266.0	296.0	129.0	336.0	200.0	169.0	274.0	187.0	131.0	134.0	153.0	813.0	614.0	581.0	146.0	404.0	236.0	259.0	159.0	278.0	328.0	350.0	298.0	150.0	424.0	579.0	80.0	237.0	147.0	255.0	398.0	183.0
e2e66958fa960df43d9c0c924f718fbd	142.0	154.0	412.0	452.0	365.0	455.0	228.0	393.0	452.0	283.0	313.0	317.0	394.0	261.0	222.0	470.0	243.0	202.0	159.0	662.0	273.0	238.0	209.0	305.0	160.0	319.0	276.0	334.0	437.0	244.0	310.0	296.0	432.0	349.0	304.0	229.0	265.0	859.0	307.0	335.0	269.0	181.0	244.0	470.0	218.0	151.0	644.0	621.0	155.0
0d932e628bca8438eac7a5ee38e2599b	395.0	281.0	194.0	532.0	433.0	340.0	223.0	539.0	386.0	480.0	372.0	146.0	514.0	445.0	202.0	584.0	319.0	161.0	262.0	168.0	151.0	104.0	252.0	263.0	518.0	309.0	215.0	194.0	345.0	276.0	316.0	321.0	295.0	197.0	385.0	173.0	157.0	682.0	257.0	242.0	428.0	274.0	311.0	616.0	197.0	129.0	327.0	467.0	278.0
6c0463070fe2795e5ece00e17bb2ddec	692.0	262.0	172.0	591.0	465.0	352.0	305.0	421.0	217.0	424.0	158.0	54.0	161.0	191.0	125.0	443.0	211.0	235.0	230.0	733.0	253.0	348.0	99.0	199.0	429.0	316.0	222.0	430.0	162.0	152.0	331.0	241.0	236.0	454.0	560.0	302.0	614.0	388.0	172.0	265.0	290.0	193.0	470.0	400.0	152.0	246.0	648.0	191.0	149.0
9b7a41f6b36aa2dc61ed67ba2fdd4622	0.0	10.0	14.0	13.0	476.0	890.0	460.0	0.0	1296.0	719.0	21.0	39.0	129.0	20.0	0.0	0.0	90.0	207.0	0.0	38.0	793.0	1054.0	0.0	0.0	0.0	2116.0	1559.0	1217.0	68.0	131.0	277.0	0.0	70.0	0.0	0.0	82.0	24.0	0.0	0.0	0.0	0.0	0.0	0.0	0.0	242.0	47.0	114.0	0.0	0.0
2cfc489582e7b5befa43429b839f10b3	222.0	163.0	307.0	395.0	107.0	212.0	205.0	330.0	551.0	228.0	195.0	164.0	191.0	275.0	208.0	608.0	247.0	131.0	196.0	278.0	184.0	160.0	223.0	305.0	280.0	243.0	201.0	388.0	338.0	129.0	142.0	229.0	311.0	346.0	388.0	139.0	106.0	344.0	79.0	138.0	527.0	171.0	247.0	247.0	410.0	144.0	272.0	421.0	186.0
6195c3de64e5c89155f6548308327f98	157.0	418.0	138.0	298.0	555.0	543.0	203.0	382.0	215.0	167.0	260.0	307.0	256.0	425.0	190.0	261.0	264.0	202.0	130.0	303.0	195.0	175.0	514.0	362.0	301.0	213.0	146.0	102.0	455.0	281.0	465.0	48.0	42.0	51.0	304.0	135.0	99.0	219.0	217.0	168.0	425.0	180.0	118.0	211.0	165.0	70.0	535.0	178.0	49.0
1f4623feb30788b6875370e701fd2f59	317.0	254.0	219.0	502.0	221.0	153.0	130.0	243.0	387.0	243.0	171.0	179.0	167.0	186.0	174.0	391.0	274.0	196.0	217.0	149.0	140.0	124.0	168.0	180.0	174.0	373.0	298.0	327.0	360.0	168.0	184.0	527.0	581.0	448.0	470.0	240.0	169.0	398.0	178.0	221.0	192.0	264.0	297.0	312.0	223.0	120.0	312.0	459.0	139.0
01d1087fa1168fc675b089ddd1071171	191.0	141.0	260.0	508.0	254.0	341.0	186.0	243.0	407.0	301.0	302.0	215.0	493.0	142.0	129.0	284.0	154.0	150.0	176.0	88.0	164.0	133.0	219.0	197.0	271.0	142.0	171.0	180.0	240.0	305.0	467.0	169.0	267.0	318.0	296.0	254.0	216.0	231.0	458.0	414.0	168.0	286.0	224.0	148.0	251.0	128.0	196.0	305.0	196.0
7b1c09b4908466c6c45b52bb3a045562	152.0	208.0	176.0	432.0	181.0	230.0	220.0	185.0	374.0	248.0	399.0	384.0	367.0	132.0	146.0	261.0	246.0	199.0	212.0	152.0	116.0	164.0	128.0	164.0	129.0	214.0	187.0	279.0	368.0	262.0	350.0	297.0	327.0	409.0	293.0	152.0	212.0	197.0	184.0	245.0	197.0	126.0	528.0	98.0	189.0	153.0	338.0	185.0	0.0
104f5687023e7c5c83dc43b7cbc97052	225.0	136.0	164.0	311.0	333.0	305.0	137.0	302.0	247.0	276.0	272.0	152.0	231.0	264.0	217.0	344.0	170.0	137.0	184.0	126.0	125.0	0.0	145.0	288.0	277.0	165.0	131.0	154.0	286.0	236.0	277.0	171.0	241.0	188.0	139.0	127.0	95.0	591.0	470.0	361.0	267.0	260.0	156.0	328.0	216.0	110.0	225.0	446.0	173.0
757c23d3c401c99096e0691a17225c27	115.0	206.0	238.0	444.0	143.0	250.0	102.0	118.0	274.0	314.0	170.0	272.0	209.0	160.0	99.0	180.0	185.0	266.0	218.0	232.0	414.0	373.0	242.0	274.0	146.0	157.0	184.0	273.0	159.0	389.0	327.0	169.0	338.0	258.0	308.0	212.0	207.0	82.0	149.0	89.0	181.0	188.0	190.0	111.0	141.0	114.0	299.0	335.0	73.0
6381782c822666d9adedf1c5c75aab57	326.0	222.0	189.0	269.0	216.0	221.0	120.0	303.0	199.0	159.0	184.0	160.0	250.0	236.0	136.0	287.0	292.0	166.0	164.0	492.0	194.0	243.0	229.0	357.0	242.0	435.0	164.0	257.0	249.0	160.0	146.0	299.0	167.0	177.0	407.0	240.0	204.0	236.0	136.0	87.0	313.0	138.0	165.0	297.0	157.0	62.0	473.0	203.0	63.0
ea8b907864c8b37115163edf556de29e	224.0	193.0	218.0	330.0	220.0	147.0	87.0	359.0	410.0	418.0	198.0	120.0	127.0	311.0	148.0	335.0	314.0	100.0	282.0	16.0	69.0	23.0	240.0	175.0	309.0	291.0	199.0	182.0	171.0	270.0	142.0	224.0	319.0	277.0	205.0	59.0	128.0	200.0	102.0	104.0	283.0	171.0	428.0	292.0	211.0	109.0	254.0	330.0	160.0
d9dd81ba5574206463e2b6761716a9f5	171.0	148.0	176.0	332.0	117.0	190.0	185.0	155.0	299.0	175.0	313.0	185.0	381.0	178.0	97.0	303.0	157.0	155.0	293.0	90.0	165.0	168.0	189.0	105.0	212.0	142.0	138.0	160.0	135.0	179.0	319.0	135.0	251.0	142.0	301.0	156.0	174.0	216.0	195.0	157.0	132.0	228.0	197.0	46.0	149.0	73.0	135.0	194.0	93.0
24d13bf10bc26e4a2c7aad86e088bae9	41.0	150.0	403.0	578.0	75.0	412.0	125.0	96.0	370.0	430.0	114.0	161.0	159.0	177.0	34.0	109.0	51.0	211.0	137.0	81.0	317.0	306.0	160.0	123.0	190.0	54.0	145.0	75.0	174.0	223.0	370.0	51.0	402.0	505.0	49.0	118.0	169.0	60.0	300.0	178.0	125.0	194.0	204.0	63.0	137.0	51.0	58.0	698.0	220.0
09f928be13007ab59a0d858894f8ab38	150.0	140.0	67.0	155.0	681.0	275.0	156.0	283.0	105.0	88.0	620.0	314.0	604.0	319.0	85.0	135.0	182.0	107.0	78.0	472.0	139.0	103.0	213.0	108.0	101.0	160.0	55.0	70.0	356.0	256.0	426.0	209.0	51.0	27.0	318.0	0.0	25.0	374.0	262.0	321.0	286.0	78.0	49.0	295.0	31.0	26.0	483.0	107.0	51.0
51e8efee316bdfb71a9427dc9eb1f932	241.0	117.0	99.0	271.0	128.0	79.0	79.0	270.0	373.0	262.0	83.0	143.0	158.0	203.0	89.0	138.0	397.0	110.0	175.0	50.0	43.0	55.0	264.0	198.0	196.0	120.0	98.0	97.0	226.0	77.0	71.0	66.0	117.0	104.0	252.0	50.0	115.0	610.0	138.0	197.0	321.0	188.0	437.0	252.0	179.0	111.0	200.0	405.0	166.0
8753f42212e33354de992225c2761f5c	93.0	99.0	176.0	242.0	127.0	210.0	69.0	151.0	227.0	270.0	181.0	131.0	266.0	88.0	102.0	184.0	134.0	165.0	170.0	318.0	216.0	282.0	82.0	187.0	145.0	136.0	161.0	265.0	128.0	211.0	310.0	92.0	188.0	456.0	188.0	258.0	267.0	69.0	54.0	83.0	251.0	188.0	192.0	44.0	163.0	143.0	142.0	118.0	50.0
832c13a2b3d295d4b92d0bd66368e5e2	405.0	168.0	107.0	159.0	261.0	159.0	79.0	273.0	260.0	169.0	181.0	155.0	129.0	256.0	150.0	266.0	237.0	110.0	134.0	76.0	68.0	62.0	195.0	138.0	165.0	282.0	117.0	117.0	307.0	128.0	94.0	334.0	236.0	121.0	301.0	77.0	53.0	459.0	117.0	129.0	318.0	167.0	170.0	335.0	96.0	54.0	301.0	226.0	45.0
9793bc56e72837205d41f5cfa0fcc3b8	81.0	75.0	159.0	304.0	118.0	203.0	109.0	108.0	180.0	172.0	197.0	306.0	405.0	148.0	100.0	191.0	101.0	149.0	164.0	284.0	359.0	340.0	130.0	212.0	197.0	82.0	111.0	161.0	167.0	395.0	320.0	64.0	148.0	136.0	216.0	113.0	178.0	118.0	91.0	131.0	252.0	142.0	164.0	97.0	130.0	110.0	180.0	253.0	78.0
7800c29912d1c6ff539e3cafacef601a	114.0	92.0	113.0	148.0	144.0	197.0	138.0	106.0	196.0	159.0	462.0	275.0	520.0	159.0	133.0	278.0	192.0	129.0	194.0	112.0	94.0	113.0	174.0	217.0	229.0	77.0	85.0	68.0	173.0	274.0	329.0	69.0	89.0	0.0	161.0	67.0	61.0	177.0	110.0	120.0	114.0	115.0	124.0	57.0	250.0	44.0	129.0	135.0	22.0
936a9eddf9670049943a94d842cef909	216.0	220.0	225.0	227.0	241.0	236.0	80.0	246.0	289.0	153.0	195.0	118.0	188.0	234.0	37.0	143.0	214.0	163.0	215.0	211.0	174.0	104.0	124.0	130.0	136.0	205.0	192.0	115.0	151.0	89.0	74.0	306.0	243.0	143.0	504.0	214.0	137.0	291.0	127.0	143.0	295.0	209.0	146.0	167.0	140.0	86.0	338.0	258.0	86.0
3f3b782dc6be73d0d14a2f7a6348102e	89.0	87.0	168.0	370.0	201.0	184.0	165.0	164.0	234.0	104.0	348.0	260.0	402.0	71.0	68.0	119.0	96.0	161.0	74.0	260.0	255.0	257.0	59.0	114.0	128.0	118.0	172.0	234.0	223.0	200.0	295.0	203.0	250.0	275.0	237.0	108.0	178.0	245.0	261.0	278.0	101.0	125.0	128.0	94.0	92.0	70.0	193.0	160.0	52.0
e55c22277235159d45f0cf294fde9041	142.0	78.0	127.0	215.0	282.0	146.0	140.0	184.0	175.0	189.0	414.0	265.0	437.0	167.0	95.0	246.0	122.0	106.0	155.0	71.0	87.0	71.0	185.0	118.0	167.0	79.0	27.0	86.0	159.0	283.0	410.0	70.0	69.0	36.0	144.0	55.0	66.0	314.0	194.0	399.0	204.0	266.0	115.0	157.0	103.0	53.0	117.0	176.0	118.0
c868d331be6dfb26da52c922ee3f0537	113.0	117.0	158.0	260.0	205.0	221.0	174.0	215.0	189.0	246.0	177.0	125.0	297.0	95.0	85.0	148.0	183.0	170.0	85.0	293.0	213.0	198.0	176.0	195.0	178.0	182.0	158.0	183.0	179.0	276.0	369.0	152.0	149.0	199.0	239.0	199.0	157.0	146.0	120.0	118.0	369.0	147.0	204.0	99.0	126.0	97.0	225.0	128.0	88.0
ef7047a5c02cadd7f2262c2f1107ca0e	50.0	89.0	170.0	307.0	208.0	115.0	166.0	171.0	203.0	182.0	109.0	121.0	212.0	93.0	130.0	199.0	127.0	158.0	94.0	116.0	215.0	230.0	79.0	239.0	156.0	79.0	243.0	246.0	107.0	183.0	326.0	202.0	194.0	197.0	174.0	125.0	138.0	121.0	136.0	126.0	105.0	192.0	177.0	206.0	163.0	55.0	277.0	139.0	61.0
b647225b1b187ba7cdd1b4711f9222c8	95.0	108.0	148.0	156.0	120.0	166.0	108.0	168.0	225.0	160.0	304.0	170.0	224.0	149.0	68.0	171.0	159.0	187.0	313.0	115.0	144.0	224.0	146.0	81.0	321.0	255.0	164.0	164.0	112.0	95.0	142.0	150.0	185.0	124.0	355.0	118.0	150.0	88.0	63.0	85.0	152.0	129.0	110.0	0.0	116.0	88.0	122.0	119.0	28.0
312dd163d0135ef26de7835cabc3d651	149.0	224.0	182.0	269.0	245.0	255.0	80.0	180.0	217.0	156.0	235.0	140.0	450.0	167.0	70.0	212.0	170.0	179.0	153.0	147.0	113.0	171.0	234.0	132.0	178.0	173.0	149.0	130.0	187.0	193.0	310.0	88.0	199.0	168.0	324.0	151.0	132.0	128.0	151.0	150.0	224.0	165.0	139.0	53.0	153.0	53.0	251.0	122.0	87.0
dee1cda72322ded999208aedbeddab10	258.0	174.0	132.0	230.0	226.0	200.0	82.0	217.0	177.0	201.0	147.0	63.0	167.0	206.0	92.0	450.0	194.0	94.0	189.0	48.0	118.0	64.0	133.0	108.0	216.0	315.0	236.0	140.0	140.0	144.0	154.0	271.0	273.0	157.0	286.0	109.0	112.0	233.0	133.0	116.0	216.0	161.0	151.0	113.0	205.0	63.0	187.0	231.0	112.0
cb35f4b7888cbf9524ba7b6939590426	191.0	147.0	146.0	254.0	160.0	138.0	77.0	221.0	156.0	199.0	152.0	74.0	233.0	147.0	93.0	229.0	177.0	114.0	139.0	136.0	199.0	120.0	199.0	329.0	220.0	314.0	137.0	217.0	133.0	165.0	209.0	201.0	207.0	198.0	188.0	155.0	134.0	153.0	94.0	88.0	300.0	164.0	226.0	136.0	129.0	126.0	190.0	185.0	53.0
e2fd46b06da4a189a6093b8398b4693c	76.0	168.0	180.0	383.0	58.0	165.0	76.0	111.0	228.0	104.0	97.0	181.0	207.0	98.0	96.0	368.0	97.0	228.0	146.0	168.0	309.0	151.0	90.0	123.0	189.0	112.0	241.0	234.0	90.0	165.0	141.0	102.0	430.0	281.0	213.0	214.0	160.0	27.0	83.0	63.0	133.0	210.0	214.0	10.0	230.0	59.0	141.0	217.0	53.0
bb5f6595be0371e09c222b512b248899	167.0	161.0	187.0	367.0	94.0	136.0	148.0	135.0	284.0	189.0	156.0	104.0	219.0	196.0	62.0	283.0	149.0	174.0	244.0	127.0	160.0	174.0	144.0	115.0	154.0	150.0	168.0	144.0	116.0	124.0	206.0	121.0	182.0	249.0	303.0	152.0	206.0	142.0	128.0	135.0	151.0	152.0	154.0	72.0	192.0	98.0	207.0	197.0	70.0
680a0e753d99bbe0c698987218e597bc	984.0	783.0	164.0	241.0	349.0	184.0	74.0	555.0	235.0	130.0	124.0	122.0	190.0	354.0	37.0	102.0	387.0	119.0	51.0	293.0	136.0	98.0	314.0	84.0	59.0	429.0	231.0	88.0	186.0	94.0	120.0	322.0	125.0	61.0	540.0	141.0	87.0	90.0	62.0	57.0	282.0	73.0	39.0	125.0	68.0	16.0	533.0	58.0	13.0
cb152f10cb5831a02a9a67e61ff81048	68.0	105.0	112.0	233.0	79.0	151.0	72.0	195.0	268.0	242.0	285.0	287.0	348.0	100.0	62.0	218.0	166.0	88.0	178.0	74.0	84.0	65.0	225.0	104.0	183.0	73.0	59.0	55.0	319.0	210.0	294.0	56.0	93.0	45.0	146.0	71.0	123.0	195.0	172.0	217.0	188.0	307.0	244.0	114.0	178.0	55.0	186.0	262.0	132.0
c9a5d5066aad4ceb927eaad8243e6dbb	46.0	141.0	41.0	133.0	182.0	82.0	60.0	130.0	151.0	121.0	541.0	308.0	258.0	195.0	75.0	305.0	81.0	95.0	69.0	100.0	125.0	56.0	177.0	116.0	90.0	116.0	71.0	0.0	679.0	175.0	143.0	74.0	81.0	78.0	162.0	103.0	81.0	476.0	250.0	263.0	160.0	89.0	143.0	149.0	83.0	64.0	218.0	180.0	97.0
18e6ec16b92ce5749202782a99d35c91	317.0	260.0	62.0	72.0	602.0	172.0	67.0	428.0	97.0	51.0	376.0	75.0	219.0	407.0	60.0	81.0	427.0	76.0	55.0	431.0	62.0	62.0	345.0	80.0	93.0	362.0	61.0	65.0	296.0	84.0	126.0	366.0	59.0	37.0	646.0	45.0	40.0	316.0	130.0	142.0	407.0	59.0	61.0	353.0	49.0	0.0	483.0	69.0	38.0
5313a4e5755f65b6a2fff3018c1bcceb	197.0	91.0	120.0	286.0	97.0	65.0	71.0	189.0	258.0	225.0	81.0	65.0	43.0	115.0	110.0	296.0	185.0	150.0	167.0	97.0	94.0	90.0	89.0	218.0	144.0	169.0	253.0	223.0	98.0	74.0	34.0	169.0	233.0	301.0	159.0	182.0	125.0	209.0	119.0	94.0	154.0	208.0	254.0	153.0	291.0	138.0	291.0	251.0	66.0
67b03c61e3eae1b8ab67d5e624f60c3a	92.0	64.0	126.0	126.0	199.0	150.0	152.0	116.0	199.0	91.0	251.0	215.0	329.0	78.0	86.0	143.0	68.0	173.0	0.0	291.0	265.0	235.0	89.0	102.0	114.0	135.0	134.0	114.0	146.0	170.0	247.0	148.0	135.0	161.0	253.0	125.0	89.0	115.0	138.0	121.0	167.0	133.0	85.0	78.0	105.0	0.0	219.0	79.0	45.0
f1e972ef1b450caf3921a4277ed38561	176.0	109.0	146.0	122.0	174.0	169.0	49.0	194.0	153.0	91.0	207.0	95.0	150.0	176.0	119.0	173.0	186.0	111.0	71.0	230.0	169.0	106.0	165.0	252.0	161.0	146.0	110.0	135.0	191.0	81.0	91.0	211.0	107.0	115.0	189.0	158.0	72.0	287.0	54.0	33.0	279.0	135.0	98.0	199.0	84.0	50.0	242.0	182.0	36.0
a51bafa0dbc05dba75fb2960002343a5	121.0	89.0	135.0	259.0	90.0	90.0	79.0	215.0	189.0	91.0	76.0	98.0	82.0	111.0	83.0	94.0	195.0	162.0	110.0	170.0	92.0	89.0	96.0	122.0	92.0	230.0	185.0	234.0	199.0	65.0	89.0	269.0	222.0	169.0	350.0	132.0	85.0	202.0	111.0	76.0	216.0	97.0	80.0	148.0	128.0	54.0	193.0	177.0	36.0
08b07cef6f4f6f4eb294afbd22452ea3	140.0	159.0	139.0	170.0	176.0	172.0	50.0	130.0	195.0	70.0	229.0	102.0	135.0	144.0	76.0	131.0	159.0	157.0	76.0	258.0	217.0	147.0	137.0	197.0	179.0	148.0	149.0	171.0	214.0	93.0	90.0	191.0	126.0	98.0	196.0	123.0	72.0	143.0	78.0	43.0	199.0	94.0	77.0	134.0	112.0	41.0	306.0	94.0	29.0
3dd1d4385e1fca129f76a95133fe70e9	125.0	109.0	167.0	256.0	146.0	157.0	35.0	176.0	191.0	111.0	85.0	108.0	147.0	104.0	72.0	152.0	168.0	142.0	115.0	358.0	233.0	213.0	114.0	184.0	97.0	125.0	139.0	232.0	155.0	86.0	77.0	152.0	138.0	102.0	237.0	200.0	162.0	74.0	45.0	22.0	231.0	130.0	117.0	109.0	115.0	49.0	302.0	127.0	37.0
cd2e9e12b2e68afd05b77c99b51dad29	294.0	120.0	125.0	289.0	113.0	76.0	28.0	363.0	262.0	180.0	66.0	50.0	44.0	214.0	49.0	229.0	234.0	84.0	99.0	204.0	72.0	32.0	182.0	170.0	195.0	663.0	164.0	140.0	118.0	46.0	34.0	395.0	315.0	162.0	263.0	223.0	92.0	208.0	35.0	21.0	344.0	119.0	134.0	86.0	197.0	79.0	180.0	162.0	25.0
d5ec8491fb838b4b938c1926a672ddde	56.0	64.0	187.0	365.0	64.0	131.0	75.0	129.0	189.0	182.0	158.0	230.0	167.0	74.0	65.0	214.0	127.0	176.0	123.0	93.0	229.0	144.0	62.0	65.0	94.0	141.0	168.0	223.0	183.0	214.0	178.0	185.0	331.0	269.0	117.0	146.0	135.0	86.0	82.0	116.0	90.0	184.0	221.0	21.0	153.0	92.0	149.0	199.0	26.0
cc60027a8fb6ff9eb169a3146ddeab2c	251.0	140.0	132.0	400.0	179.0	119.0	135.0	177.0	198.0	147.0	97.0	0.0	100.0	124.0	70.0	264.0	179.0	115.0	150.0	127.0	94.0	127.0	79.0	125.0	146.0	263.0	185.0	188.0	108.0	99.0	156.0	167.0	198.0	137.0	187.0	159.0	183.0	162.0	57.0	138.0	202.0	54.0	197.0	139.0	153.0	112.0	195.0	169.0	63.0
51721e41aa0866af9019c461a9ee342d	176.0	227.0	99.0	419.0	93.0	70.0	23.0	257.0	145.0	340.0	102.0	43.0	225.0	45.0	0.0	79.0	83.0	33.0	55.0	94.0	64.0	125.0	76.0	36.0	104.0	107.0	89.0	76.0	132.0	108.0	154.0	91.0	106.0	274.0	534.0	213.0	446.0	75.0	45.0	104.0	160.0	64.0	156.0	35.0	73.0	86.0	139.0	46.0	31.0
c09055f2db39f41ba173735f97c996e7	98.0	150.0	157.0	292.0	44.0	101.0	47.0	159.0	262.0	92.0	115.0	135.0	166.0	109.0	46.0	149.0	173.0	153.0	204.0	141.0	192.0	118.0	116.0	122.0	101.0	140.0	162.0	143.0	128.0	139.0	163.0	81.0	373.0	234.0	167.0	148.0	242.0	45.0	90.0	74.0	132.0	203.0	196.0	15.0	101.0	147.0	150.0	145.0	32.0
c930197a89ce1e081db23af2e369acf8	28.0	65.0	261.0	446.0	59.0	296.0	81.0	56.0	303.0	248.0	74.0	120.0	125.0	111.0	40.0	72.0	32.0	113.0	73.0	56.0	224.0	161.0	124.0	81.0	145.0	0.0	78.0	55.0	118.0	143.0	259.0	48.0	269.0	365.0	34.0	117.0	111.0	46.0	180.0	153.0	75.0	112.0	164.0	60.0	80.0	33.0	36.0	446.0	183.0
2416e1f2f3a66316481062daacf27750	22.0	0.0	268.0	563.0	52.0	392.0	172.0	35.0	222.0	274.0	52.0	174.0	272.0	13.0	38.0	52.0	38.0	158.0	144.0	25.0	347.0	355.0	47.0	131.0	147.0	27.0	122.0	204.0	79.0	223.0	377.0	0.0	303.0	345.0	0.0	138.0	196.0	36.0	231.0	143.0	31.0	174.0	119.0	31.0	201.0	74.0	26.0	159.0	73.0
6b00444ced74a57a40d1048da1a496e2	219.0	193.0	80.0	65.0	311.0	123.0	83.0	294.0	110.0	57.0	185.0	122.0	133.0	309.0	0.0	75.0	540.0	101.0	53.0	1312.0	97.0	113.0	366.0	107.0	60.0	458.0	78.0	44.0	189.0	90.0	130.0	192.0	0.0	41.0	419.0	0.0	0.0	118.0	0.0	77.0	347.0	62.0	32.0	103.0	0.0	4.0	621.0	90.0	0.0
ec369f2e49f474ec43a7cfb57e9c618f	0.0	24.0	37.0	0.0	178.0	196.0	71.0	135.0	83.0	66.0	274.0	342.0	632.0	119.0	130.0	81.0	0.0	0.0	0.0	92.0	34.0	42.0	109.0	91.0	92.0	23.0	0.0	63.0	315.0	293.0	528.0	0.0	0.0	0.0	24.0	0.0	21.0	144.0	170.0	149.0	366.0	35.0	62.0	292.0	22.0	0.0	117.0	208.0	61.0
8f0c1bed722b0c24d8940e3c9fff0b55	586.0	289.0	95.0	57.0	310.0	60.0	29.0	473.0	95.0	37.0	90.0	36.0	41.0	297.0	0.0	65.0	425.0	57.0	25.0	618.0	48.0	0.0	264.0	54.0	44.0	642.0	70.0	59.0	183.0	0.0	30.0	372.0	46.0	25.0	549.0	54.0	32.0	129.0	0.0	0.0	520.0	38.0	25.0	283.0	58.0	28.0	554.0	56.0	0.0
2ee1624381d3cdfedcaf20ee1884f3f9	113.0	71.0	94.0	210.0	108.0	143.0	101.0	118.0	152.0	131.0	189.0	139.0	184.0	116.0	74.0	177.0	124.0	56.0	95.0	117.0	108.0	84.0	84.0	113.0	158.0	145.0	125.0	109.0	156.0	118.0	175.0	129.0	146.0	139.0	201.0	121.0	99.0	167.0	100.0	138.0	155.0	165.0	132.0	88.0	95.0	50.0	112.0	109.0	66.0
2c8d649bfa1721b18cfa7dc2764d9d8f	55.0	197.0	174.0	314.0	38.0	162.0	55.0	94.0	383.0	230.0	28.0	132.0	92.0	55.0	41.0	125.0	80.0	193.0	157.0	74.0	194.0	154.0	99.0	190.0	180.0	38.0	229.0	244.0	79.0	120.0	145.0	43.0	176.0	208.0	170.0	302.0	268.0	0.0	44.0	36.0	119.0	254.0	146.0	8.0	160.0	79.0	106.0	92.0	39.0
c8e1df09fa28ad2712ad0d546030807e	56.0	72.0	0.0	269.0	69.0	123.0	94.0	76.0	173.0	232.0	119.0	129.0	172.0	88.0	104.0	218.0	58.0	151.0	131.0	70.0	151.0	116.0	103.0	147.0	150.0	77.0	107.0	195.0	116.0	135.0	213.0	96.0	176.0	245.0	96.0	147.0	147.0	89.0	136.0	128.0	72.0	154.0	193.0	0.0	144.0	97.0	93.0	224.0	89.0
42e41518a42144d5bf3158c49f68bb46	109.0	191.0	77.0	175.0	76.0	407.0	35.0	123.0	192.0	93.0	101.0	54.0	41.0	112.0	67.0	146.0	261.0	219.0	151.0	238.0	163.0	90.0	176.0	244.0	155.0	182.0	182.0	238.0	155.0	96.0	40.0	181.0	228.0	320.0	253.0	103.0	77.0	78.0	40.0	63.0	284.0	84.0	61.0	14.0	117.0	27.0	148.0	50.0	12.0
1ebee9234fb1931190cced1da96ff948	112.0	78.0	121.0	178.0	124.0	155.0	116.0	140.0	211.0	141.0	159.0	74.0	219.0	123.0	92.0	125.0	175.0	90.0	92.0	134.0	66.0	66.0	76.0	97.0	142.0	207.0	152.0	133.0	138.0	137.0	149.0	153.0	243.0	179.0	227.0	116.0	105.0	77.0	79.0	66.0	217.0	122.0	141.0	91.0	104.0	82.0	155.0	104.0	55.0
a7a1027faa8adc42e696f43e9eaef245	101.0	76.0	92.0	155.0	143.0	130.0	109.0	116.0	187.0	153.0	232.0	75.0	268.0	142.0	89.0	236.0	160.0	84.0	117.0	87.0	85.0	88.0	99.0	66.0	116.0	161.0	102.0	83.0	146.0	153.0	133.0	140.0	142.0	115.0	200.0	80.0	58.0	104.0	68.0	102.0	141.0	125.0	135.0	107.0	129.0	55.0	107.0	140.0	48.0
cbb3a26f8c1d3c7334ab43e7deaf89b9	375.0	179.0	100.0	135.0	30.0	16.0	10.0	136.0	180.0	34.0	26.0	87.0	21.0	25.0	30.0	51.0	351.0	140.0	101.0	120.0	93.0	67.0	144.0	74.0	79.0	364.0	177.0	128.0	65.0	24.0	8.0	388.0	154.0	128.0	371.0	116.0	64.0	74.0	13.0	11.0	192.0	59.0	85.0	30.0	85.0	18.0	435.0	32.0	0.0
c7672ceed1f7d8bfa697f82a7d6bc63f	183.0	146.0	106.0	175.0	121.0	125.0	79.0	154.0	117.0	58.0	109.0	93.0	123.0	98.0	88.0	128.0	147.0	123.0	63.0	170.0	140.0	126.0	131.0	160.0	98.0	117.0	104.0	148.0	126.0	91.0	122.0	147.0	117.0	109.0	181.0	123.0	91.0	123.0	58.0	0.0	165.0	93.0	103.0	129.0	64.0	51.0	249.0	78.0	41.0
7a557ef76db0b8c2fa6c7c8e6a8b6060	77.0	97.0	111.0	184.0	99.0	97.0	60.0	217.0	221.0	110.0	183.0	120.0	107.0	142.0	69.0	170.0	140.0	101.0	69.0	183.0	86.0	119.0	246.0	180.0	90.0	185.0	107.0	174.0	176.0	98.0	139.0	89.0	111.0	153.0	110.0	71.0	98.0	53.0	79.0	56.0	271.0	110.0	95.0	124.0	116.0	55.0	207.0	191.0	58.0
9f6995c15f9d7411439d5ca1bd5a5fe0	102.0	65.0	78.0	161.0	68.0	109.0	79.0	116.0	251.0	125.0	179.0	205.0	134.0	132.0	93.0	197.0	117.0	92.0	127.0	91.0	114.0	142.0	153.0	66.0	184.0	75.0	99.0	95.0	119.0	183.0	124.0	110.0	133.0	101.0	91.0	67.0	97.0	106.0	139.0	88.0	92.0	253.0	242.0	42.0	109.0	123.0	107.0	172.0	33.0
b034da499f43de3db95eb280e52e133a	118.0	136.0	144.0	276.0	129.0	112.0	54.0	150.0	142.0	115.0	102.0	138.0	198.0	132.0	49.0	83.0	116.0	92.0	140.0	142.0	84.0	123.0	183.0	144.0	100.0	128.0	115.0	84.0	91.0	118.0	118.0	98.0	147.0	157.0	242.0	168.0	127.0	87.0	69.0	85.0	240.0	170.0	107.0	0.0	74.0	47.0	159.0	85.0	53.0
4a6492a6035b8504adf7ea772c501029	37.0	68.0	71.0	65.0	108.0	124.0	73.0	96.0	115.0	102.0	517.0	220.0	162.0	110.0	54.0	249.0	43.0	47.0	80.0	57.0	72.0	90.0	157.0	61.0	140.0	0.0	0.0	0.0	590.0	153.0	100.0	0.0	0.0	0.0	0.0	0.0	0.0	379.0	171.0	194.0	120.0	95.0	106.0	83.0	51.0	0.0	115.0	192.0	110.0
875f2a5325e8d386c4e70599941431ac	54.0	25.0	136.0	159.0	54.0	242.0	78.0	93.0	193.0	159.0	106.0	105.0	231.0	50.0	137.0	150.0	70.0	139.0	116.0	95.0	113.0	77.0	58.0	210.0	231.0	68.0	122.0	107.0	116.0	136.0	160.0	38.0	119.0	115.0	94.0	195.0	111.0	60.0	75.0	78.0	149.0	184.0	119.0	52.0	151.0	75.0	62.0	200.0	74.0
9fe6b8507277ebc4765c9a383f891f62	80.0	46.0	102.0	116.0	73.0	91.0	56.0	197.0	81.0	137.0	192.0	58.0	240.0	121.0	41.0	68.0	140.0	66.0	37.0	460.0	199.0	140.0	121.0	156.0	125.0	97.0	0.0	50.0	186.0	69.0	78.0	46.0	56.0	35.0	110.0	67.0	71.0	566.0	135.0	141.0	191.0	109.0	87.0	164.0	62.0	55.0	264.0	155.0	118.0
21dc922d34fa16478481ffce63fafb5e	130.0	70.0	128.0	99.0	71.0	65.0	37.0	141.0	161.0	67.0	62.0	36.0	67.0	56.0	83.0	85.0	309.0	153.0	65.0	362.0	154.0	94.0	78.0	296.0	151.0	204.0	125.0	149.0	103.0	56.0	116.0	154.0	135.0	77.0	370.0	136.0	100.0	73.0	22.0	0.0	383.0	89.0	39.0	65.0	92.0	61.0	239.0	64.0	16.0
9142d96a4f3096983076f7ecdbd1f5ec	0.0	0.0	12.0	21.0	0.0	996.0	705.0	0.0	127.0	39.0	0.0	1368.0	1822.0	0.0	0.0	0.0	0.0	22.0	281.0	0.0	0.0	0.0	0.0	80.0	16.0	0.0	0.0	0.0	0.0	105.0	67.0	0.0	25.0	24.0	0.0	184.0	13.0	0.0	0.0	9.0	0.0	152.0	20.0	0.0	12.0	102.0	0.0	27.0	17.0
a3ff6eda97c597982f211a978f2f8fc7	355.0	429.0	19.0	51.0	187.0	71.0	14.0	464.0	75.0	26.0	42.0	8.0	9.0	186.0	18.0	42.0	320.0	72.0	24.0	344.0	59.0	24.0	591.0	155.0	74.0	940.0	56.0	48.0	103.0	24.0	12.0	292.0	59.0	32.0	498.0	60.0	14.0	28.0	13.0	0.0	553.0	38.0	11.0	98.0	29.0	11.0	413.0	20.0	17.0
18d52051659ba83662735babf6dfc3f6	55.0	42.0	144.0	254.0	39.0	105.0	32.0	65.0	198.0	91.0	99.0	82.0	186.0	48.0	73.0	174.0	75.0	113.0	64.0	54.0	181.0	108.0	71.0	138.0	94.0	55.0	136.0	139.0	142.0	108.0	153.0	60.0	186.0	166.0	55.0	178.0	96.0	145.0	91.0	58.0	94.0	138.0	105.0	128.0	122.0	29.0	78.0	226.0	66.0
1ce78431c97b62f4662aa0044344fcc0	26.0	0.0	194.0	379.0	32.0	380.0	207.0	36.0	124.0	61.0	258.0	547.0	818.0	18.0	33.0	54.0	0.0	58.0	95.0	28.0	135.0	235.0	0.0	114.0	26.0	13.0	35.0	78.0	90.0	207.0	325.0	0.0	114.0	133.0	14.0	2.0	48.0	51.0	198.0	181.0	37.0	154.0	101.0	20.0	15.0	13.0	16.0	141.0	112.0
0431f5ba29cf47bfd0f4ce4eac28d333	278.0	181.0	122.0	263.0	203.0	59.0	64.0	220.0	133.0	82.0	133.0	78.0	0.0	117.0	0.0	163.0	244.0	103.0	135.0	543.0	58.0	0.0	153.0	102.0	96.0	364.0	161.0	130.0	116.0	0.0	0.0	371.0	130.0	86.0	409.0	92.0	66.0	105.0	0.0	0.0	253.0	53.0	138.0	90.0	78.0	82.0	403.0	0.0	0.0
fd004d63c3a3943fd8b49df0104351ca	25.0	0.0	66.0	226.0	17.0	184.0	134.0	22.0	176.0	214.0	23.0	50.0	155.0	22.0	52.0	117.0	23.0	65.0	128.0	10.0	69.0	89.0	18.0	97.0	134.0	0.0	55.0	100.0	41.0	205.0	398.0	0.0	126.0	258.0	37.0	108.0	195.0	14.0	306.0	420.0	30.0	280.0	291.0	0.0	166.0	104.0	23.0	192.0	106.0
eaf4ffa7b1abe6f10a4555f1c5a9a73e	0.0	0.0	68.0	120.0	126.0	327.0	176.0	17.0	86.0	73.0	33.0	54.0	57.0	31.0	60.0	101.0	54.0	175.0	170.0	6.0	159.0	125.0	0.0	203.0	224.0	35.0	329.0	255.0	39.0	42.0	71.0	0.0	118.0	130.0	19.0	104.0	96.0	0.0	24.0	17.0	41.0	93.0	58.0	0.0	295.0	95.0	18.0	0.0	0.0
cccfd9c002d8cddde484372b82cf7f07	108.0	90.0	76.0	239.0	93.0	118.0	61.0	109.0	149.0	103.0	170.0	89.0	134.0	99.0	45.0	161.0	85.0	135.0	77.0	72.0	103.0	80.0	94.0	91.0	93.0	114.0	102.0	147.0	145.0	100.0	86.0	147.0	180.0	165.0	182.0	88.0	103.0	123.0	86.0	80.0	121.0	133.0	89.0	78.0	123.0	42.0	142.0	143.0	57.0
cfd8e3dc9e28fdc654103cb0b9850e89	89.0	72.0	94.0	240.0	62.0	122.0	104.0	89.0	118.0	149.0	96.0	105.0	107.0	85.0	139.0	216.0	80.0	161.0	113.0	65.0	85.0	93.0	95.0	161.0	164.0	0.0	97.0	142.0	144.0	127.0	123.0	50.0	130.0	119.0	0.0	83.0	83.0	100.0	99.0	68.0	49.0	117.0	188.0	64.0	91.0	77.0	106.0	201.0	45.0
01e492c06fd1f0ca9ad9dd003c4862db	30.0	37.0	84.0	106.0	407.0	234.0	139.0	78.0	86.0	50.0	285.0	186.0	519.0	126.0	87.0	114.0	39.0	30.0	35.0	57.0	31.0	27.0	94.0	74.0	40.0	33.0	22.0	38.0	190.0	176.0	334.0	52.0	43.0	21.0	72.0	24.0	32.0	258.0	100.0	127.0	46.0	50.0	43.0	196.0	11.0	0.0	104.0	95.0	52.0
f4ef01b802b476ba4c39710d13bb80db	25.0	48.0	112.0	189.0	94.0	104.0	47.0	87.0	108.0	63.0	144.0	180.0	205.0	105.0	46.0	161.0	70.0	66.0	50.0	86.0	163.0	77.0	77.0	85.0	150.0	120.0	84.0	119.0	111.0	82.0	134.0	123.0	123.0	101.0	134.0	57.0	60.0	107.0	132.0	115.0	112.0	151.0	102.0	89.0	106.0	48.0	134.0	257.0	62.0
f3e41ab3110510723994dcef119139d4	42.0	52.0	118.0	224.0	56.0	115.0	79.0	42.0	176.0	126.0	67.0	111.0	154.0	51.0	82.0	176.0	67.0	154.0	108.0	117.0	192.0	206.0	66.0	93.0	96.0	48.0	105.0	160.0	107.0	139.0	186.0	79.0	196.0	228.0	71.0	136.0	150.0	51.0	41.0	58.0	50.0	110.0	144.0	40.0	64.0	76.0	104.0	128.0	55.0
2f9fa978ee4d6b8a3b22098b4c4a7399	4.0	0.0	221.0	131.0	40.0	47.0	32.0	108.0	389.0	275.0	296.0	187.0	90.0	43.0	0.0	0.0	0.0	58.0	10.0	6.0	210.0	72.0	50.0	36.0	92.0	0.0	10.0	17.0	49.0	32.0	21.0	0.0	62.0	21.0	20.0	601.0	275.0	13.0	28.0	0.0	90.0	119.0	13.0	28.0	45.0	0.0	0.0	107.0	0.0
f3cfede21bef0d2e5354bf65e6fc1e29	67.0	81.0	83.0	108.0	72.0	162.0	115.0	120.0	150.0	94.0	186.0	122.0	212.0	122.0	91.0	145.0	63.0	59.0	115.0	69.0	50.0	47.0	103.0	109.0	124.0	63.0	70.0	61.0	86.0	115.0	114.0	96.0	98.0	54.0	141.0	71.0	72.0	169.0	180.0	105.0	85.0	105.0	141.0	46.0	152.0	74.0	70.0	154.0	54.0
b21a41e0d2f87485a2e06820ec02b699	338.0	349.0	55.0	79.0	301.0	77.0	64.0	280.0	72.0	61.0	157.0	73.0	135.0	277.0	39.0	96.0	150.0	78.0	27.0	304.0	71.0	87.0	292.0	65.0	66.0	271.0	162.0	57.0	214.0	79.0	85.0	175.0	44.0	31.0	357.0	32.0	28.0	138.0	55.0	50.0	141.0	30.0	32.0	85.0	35.0	10.0	354.0	26.0	0.0
2169b341b65aa5b7066cb83d4d061ea1	46.0	47.0	82.0	253.0	65.0	0.0	135.0	73.0	200.0	171.0	108.0	108.0	118.0	57.0	111.0	233.0	51.0	122.0	118.0	0.0	47.0	106.0	92.0	104.0	176.0	0.0	45.0	116.0	110.0	127.0	148.0	0.0	83.0	99.0	25.0	50.0	101.0	108.0	124.0	171.0	49.0	179.0	310.0	89.0	124.0	67.0	0.0	320.0	117.0
77453fea71e53c6c2032b00681299b9a	65.0	96.0	70.0	67.0	226.0	150.0	44.0	221.0	165.0	54.0	75.0	65.0	92.0	79.0	63.0	74.0	114.0	90.0	34.0	167.0	79.0	48.0	66.0	116.0	85.0	156.0	121.0	105.0	66.0	67.0	60.0	235.0	118.0	64.0	179.0	78.0	57.0	108.0	63.0	48.0	179.0	61.0	48.0	125.0	54.0	27.0	211.0	96.0	0.0
00753111e6da8f8d555b7a9b34766d86	21.0	49.0	254.0	154.0	28.0	318.0	87.0	35.0	93.0	84.0	15.0	7.0	11.0	23.0	120.0	131.0	238.0	112.0	106.0	367.0	62.0	263.0	30.0	310.0	100.0	12.0	7.0	39.0	14.0	71.0	67.0	7.0	30.0	0.0	41.0	272.0	107.0	0.0	9.0	0.0	270.0	170.0	67.0	29.0	20.0	23.0	189.0	39.0	5.0
06cecd1f825c198f1573e6ec9e28119a	57.0	58.0	87.0	115.0	105.0	86.0	86.0	179.0	138.0	94.0	297.0	172.0	278.0	134.0	59.0	159.0	28.0	51.0	59.0	36.0	65.0	49.0	86.0	67.0	54.0	73.0	29.0	70.0	254.0	130.0	180.0	59.0	84.0	32.0	75.0	0.0	38.0	325.0	144.0	126.0	60.0	82.0	80.0	112.0	71.0	37.0	119.0	142.0	50.0
ca253b0de8e4d8218d3acd775242b397	37.0	83.0	76.0	184.0	117.0	101.0	54.0	107.0	141.0	106.0	150.0	136.0	172.0	129.0	83.0	161.0	74.0	76.0	84.0	0.0	70.0	44.0	85.0	78.0	106.0	51.0	77.0	68.0	203.0	103.0	133.0	84.0	146.0	81.0	80.0	52.0	59.0	148.0	181.0	153.0	81.0	98.0	150.0	84.0	78.0	36.0	107.0	149.0	64.0
afb90acdea2626360c7c1321e911cb46	37.0	50.0	84.0	137.0	90.0	123.0	71.0	73.0	105.0	32.0	176.0	261.0	319.0	42.0	54.0	55.0	57.0	81.0	39.0	215.0	220.0	176.0	37.0	62.0	71.0	87.0	95.0	95.0	148.0	140.0	160.0	87.0	90.0	97.0	163.0	87.0	64.0	123.0	99.0	76.0	91.0	56.0	68.0	34.0	43.0	22.0	124.0	46.0	11.0
d776687c4875657a6768257f7d1529e6	41.0	48.0	64.0	85.0	126.0	173.0	78.0	76.0	128.0	69.0	233.0	132.0	255.0	83.0	77.0	150.0	60.0	65.0	62.0	26.0	51.0	34.0	60.0	97.0	124.0	43.0	41.0	75.0	160.0	118.0	188.0	69.0	70.0	49.0	108.0	0.0	66.0	338.0	146.0	195.0	105.0	104.0	110.0	140.0	46.0	43.0	86.0	174.0	66.0
770b6f62bcf3d5d9e90465f2404c1845	29.0	59.0	103.0	116.0	141.0	148.0	106.0	55.0	119.0	100.0	175.0	140.0	278.0	63.0	94.0	111.0	68.0	104.0	71.0	100.0	52.0	63.0	109.0	158.0	142.0	34.0	39.0	58.0	96.0	151.0	318.0	34.0	49.0	49.0	66.0	74.0	99.0	97.0	115.0	172.0	93.0	135.0	85.0	93.0	43.0	36.0	91.0	119.0	101.0
c5b344c57051668129301fd4d145acb6	37.0	34.0	94.0	152.0	47.0	171.0	69.0	64.0	204.0	181.0	71.0	55.0	93.0	49.0	129.0	199.0	28.0	127.0	100.0	133.0	121.0	126.0	37.0	178.0	90.0	31.0	70.0	188.0	126.0	69.0	180.0	22.0	102.0	61.0	44.0	139.0	164.0	78.0	29.0	62.0	75.0	79.0	141.0	69.0	81.0	47.0	62.0	82.0	58.0
36bc88264c68c6d1a161df8bf920a557	44.0	66.0	85.0	102.0	128.0	194.0	61.0	72.0	72.0	67.0	146.0	140.0	159.0	75.0	105.0	152.0	90.0	91.0	47.0	188.0	107.0	111.0	87.0	141.0	78.0	53.0	74.0	107.0	196.0	96.0	191.0	71.0	81.0	82.0	94.0	81.0	50.0	157.0	59.0	0.0	167.0	98.0	0.0	94.0	54.0	0.0	116.0	105.0	0.0
d66fbf25cef5605c1afe6961b834d1d6	69.0	53.0	74.0	121.0	153.0	177.0	89.0	98.0	96.0	117.0	231.0	138.0	233.0	95.0	90.0	166.0	82.0	74.0	71.0	59.0	55.0	62.0	56.0	136.0	114.0	70.0	39.0	74.0	166.0	171.0	125.0	67.0	99.0	50.0	75.0	50.0	40.0	178.0	79.0	91.0	79.0	50.0	81.0	115.0	38.0	31.0	60.0	152.0	37.0
5f34d51b808893a1238d320bfd96d803	0.0	0.0	661.0	1634.0	0.0	62.0	97.0	0.0	0.0	21.0	0.0	92.0	65.0	0.0	0.0	0.0	0.0	59.0	14.0	0.0	221.0	647.0	0.0	0.0	0.0	0.0	0.0	0.0	0.0	151.0	464.0	0.0	4.0	86.0	0.0	0.0	32.0	0.0	322.0	97.0	0.0	237.0	100.0	3.0	0.0	0.0	0.0	148.0	20.0
5c907505e89b231a69bff2a468d5151d	86.0	74.0	106.0	217.0	55.0	30.0	45.0	107.0	67.0	23.0	117.0	128.0	134.0	72.0	32.0	107.0	75.0	69.0	80.0	92.0	154.0	96.0	38.0	39.0	54.0	221.0	146.0	170.0	106.0	96.0	112.0	207.0	207.0	117.0	165.0	114.0	68.0	58.0	61.0	70.0	59.0	114.0	68.0	27.0	73.0	63.0	103.0	74.0	20.0
167c24c5c2a660fb5f38e7fb3a063eb8	160.0	95.0	100.0	103.0	101.0	93.0	109.0	150.0	218.0	93.0	23.0	60.0	0.0	66.0	73.0	190.0	156.0	175.0	153.0	95.0	0.0	83.0	68.0	81.0	45.0	167.0	142.0	135.0	128.0	0.0	70.0	181.0	284.0	197.0	135.0	119.0	121.0	53.0	28.0	0.0	82.0	58.0	113.0	45.0	108.0	49.0	237.0	89.0	0.0
f1a0e016c859d0f40d50d34c0792512a	25.0	43.0	104.0	150.0	107.0	115.0	82.0	57.0	68.0	33.0	237.0	268.0	262.0	54.0	27.0	53.0	42.0	48.0	34.0	60.0	95.0	126.0	39.0	27.0	40.0	60.0	44.0	76.0	225.0	169.0	190.0	89.0	80.0	56.0	86.0	54.0	66.0	132.0	144.0	179.0	31.0	27.0	87.0	62.0	31.0	0.0	54.0	90.0	55.0
552ab9c8cf86a4b7ff46764d965a1132	70.0	111.0	56.0	127.0	0.0	73.0	49.0	117.0	147.0	93.0	41.0	26.0	0.0	74.0	53.0	70.0	180.0	171.0	98.0	232.0	92.0	106.0	175.0	120.0	131.0	161.0	232.0	183.0	64.0	52.0	37.0	82.0	86.0	116.0	166.0	40.0	87.0	0.0	0.0	0.0	128.0	89.0	72.0	0.0	145.0	49.0	122.0	0.0	0.0
593e791f65bc0940cba4feb9d2aeb7dd	71.0	55.0	50.0	142.0	135.0	114.0	94.0	88.0	69.0	62.0	250.0	106.0	339.0	60.0	31.0	71.0	91.0	65.0	62.0	90.0	106.0	108.0	79.0	60.0	0.0	98.0	0.0	102.0	123.0	121.0	255.0	108.0	61.0	53.0	248.0	98.0	146.0	95.0	44.0	103.0	92.0	62.0	81.0	29.0	31.0	0.0	139.0	32.0	28.0
2eeef1f407e40c2efa5d9ef8ab6a8ca0	69.0	28.0	51.0	81.0	195.0	327.0	86.0	80.0	77.0	101.0	101.0	52.0	287.0	55.0	209.0	88.0	94.0	58.0	86.0	76.0	72.0	56.0	77.0	136.0	129.0	53.0	38.0	53.0	104.0	138.0	214.0	28.0	43.0	30.0	137.0	83.0	91.0	169.0	89.0	108.0	133.0	75.0	65.0	83.0	54.0	29.0	88.0	74.0	53.0
c7276a3d5b5b038138b35ce0fa23d43e	61.0	89.0	53.0	65.0	229.0	148.0	54.0	135.0	89.0	30.0	206.0	80.0	188.0	81.0	58.0	35.0	83.0	47.0	31.0	161.0	44.0	40.0	93.0	65.0	49.0	122.0	52.0	36.0	124.0	104.0	103.0	143.0	35.0	25.0	274.0	0.0	0.0	175.0	73.0	76.0	238.0	43.0	27.0	128.0	23.0	0.0	181.0	56.0	0.0
dd1a508ed8cae55fa2efde5c678809b0	0.0	33.0	144.0	149.0	79.0	148.0	45.0	0.0	64.0	3.0	93.0	0.0	75.0	40.0	65.0	63.0	77.0	113.0	73.0	135.0	229.0	209.0	105.0	211.0	78.0	73.0	141.0	139.0	77.0	72.0	82.0	0.0	113.0	90.0	167.0	116.0	52.0	0.0	40.0	0.0	124.0	63.0	0.0	0.0	144.0	20.0	92.0	0.0	0.0
e1d84c67586d58665ca53b6db5ce752c	127.0	74.0	89.0	201.0	99.0	43.0	55.0	155.0	189.0	83.0	33.0	37.0	49.0	58.0	42.0	96.0	169.0	70.0	106.0	19.0	13.0	8.0	53.0	41.0	81.0	95.0	97.0	86.0	100.0	44.0	28.0	178.0	185.0	119.0	231.0	57.0	55.0	156.0	47.0	44.0	160.0	92.0	96.0	85.0	102.0	42.0	147.0	102.0	41.0
9575951c0166cc2ce370940d0c263f74	46.0	29.0	127.0	103.0	61.0	132.0	73.0	79.0	85.0	61.0	114.0	66.0	194.0	57.0	46.0	103.0	131.0	71.0	70.0	62.0	110.0	91.0	44.0	35.0	55.0	228.0	83.0	39.0	52.0	58.0	124.0	64.0	105.0	121.0	216.0	114.0	67.0	60.0	72.0	37.0	66.0	65.0	37.0	35.0	101.0	33.0	40.0	92.0	22.0
0292eefcc57970ac7be6552fc5aa0edc	180.0	188.0	68.0	74.0	99.0	45.0	20.0	219.0	67.0	17.0	73.0	40.0	68.0	84.0	53.0	66.0	331.0	61.0	14.0	676.0	83.0	33.0	88.0	54.0	50.0	287.0	61.0	57.0	75.0	17.0	37.0	218.0	59.0	27.0	285.0	63.0	25.0	126.0	18.0	0.0	296.0	35.0	36.0	144.0	34.0	27.0	391.0	50.0	11.0
84688a584862cfa8d326657dbf94234e	44.0	40.0	66.0	167.0	89.0	151.0	68.0	85.0	208.0	122.0	130.0	85.0	189.0	60.0	53.0	83.0	54.0	73.0	88.0	29.0	0.0	46.0	52.0	60.0	80.0	47.0	74.0	70.0	108.0	90.0	184.0	51.0	100.0	119.0	97.0	73.0	80.0	90.0	138.0	161.0	47.0	69.0	97.0	57.0	83.0	48.0	49.0	166.0	71.0
6118edfd8a9f2963fb156ef4a23f6fb8	21.0	22.0	31.0	31.0	168.0	183.0	68.0	45.0	48.0	49.0	204.0	187.0	267.0	47.0	101.0	64.0	11.0	22.0	28.0	48.0	44.0	33.0	44.0	50.0	66.0	17.0	16.0	47.0	135.0	149.0	293.0	16.0	0.0	25.0	33.0	14.0	36.0	186.0	119.0	211.0	64.0	54.0	58.0	81.0	41.0	0.0	94.0	72.0	55.0
c5eb87d0e3aad25762ab907043d3aa5d	67.0	60.0	71.0	148.0	46.0	0.0	73.0	72.0	94.0	96.0	96.0	87.0	111.0	56.0	45.0	94.0	55.0	56.0	89.0	55.0	110.0	72.0	37.0	78.0	76.0	114.0	120.0	123.0	125.0	78.0	168.0	113.0	141.0	191.0	110.0	119.0	106.0	54.0	0.0	61.0	42.0	120.0	126.0	21.0	121.0	54.0	77.0	62.0	46.0
a919740396e44576e2c6e1a02bae78ef	0.0	0.0	38.0	36.0	116.0	298.0	146.0	42.0	113.0	95.0	113.0	177.0	322.0	49.0	141.0	156.0	0.0	0.0	33.0	0.0	0.0	0.0	43.0	92.0	171.0	0.0	0.0	88.0	71.0	268.0	314.0	0.0	0.0	0.0	0.0	0.0	0.0	130.0	166.0	334.0	41.0	142.0	129.0	147.0	0.0	0.0	0.0	474.0	149.0
9997e1dd1ee323cd47d50c62d9559f2f	42.0	69.0	51.0	208.0	85.0	112.0	84.0	70.0	81.0	0.0	146.0	76.0	191.0	84.0	60.0	59.0	55.0	90.0	69.0	76.0	137.0	89.0	129.0	37.0	83.0	55.0	47.0	184.0	81.0	144.0	194.0	47.0	46.0	27.0	99.0	60.0	72.0	37.0	85.0	102.0	84.0	38.0	127.0	25.0	35.0	22.0	88.0	48.0	24.0
a2708ec25efcf8486a9953626a9681a3	70.0	42.0	75.0	44.0	124.0	94.0	77.0	68.0	59.0	49.0	273.0	141.0	292.0	107.0	84.0	80.0	31.0	47.0	39.0	54.0	29.0	35.0	88.0	102.0	51.0	23.0	27.0	59.0	206.0	129.0	238.0	40.0	23.0	30.0	48.0	22.0	28.0	228.0	106.0	92.0	87.0	66.0	61.0	65.0	46.0	25.0	63.0	107.0	0.0
ca0ed4267f151c0f6fc17ca950382a8b	94.0	58.0	70.0	89.0	62.0	88.0	20.0	147.0	136.0	40.0	39.0	54.0	33.0	120.0	73.0	114.0	144.0	47.0	42.0	269.0	118.0	60.0	153.0	89.0	50.0	159.0	95.0	109.0	97.0	32.0	33.0	59.0	92.0	84.0	128.0	61.0	32.0	52.0	0.0	10.0	162.0	39.0	47.0	53.0	117.0	12.0	147.0	64.0	25.0
2608ec963e46543920ef16754f4c1386	117.0	64.0	117.0	146.0	38.0	58.0	59.0	68.0	215.0	74.0	25.0	19.0	16.0	34.0	38.0	185.0	135.0	89.0	114.0	52.0	50.0	41.0	55.0	56.0	63.0	173.0	178.0	77.0	58.0	34.0	36.0	105.0	215.0	215.0	138.0	109.0	134.0	93.0	60.0	64.0	60.0	121.0	181.0	70.0	172.0	80.0	96.0	162.0	37.0
7a44ff5495f03c7b290784772cb1b2ab	62.0	64.0	86.0	164.0	44.0	78.0	81.0	52.0	122.0	77.0	107.0	82.0	182.0	59.0	52.0	122.0	55.0	62.0	87.0	62.0	49.0	58.0	33.0	83.0	89.0	87.0	75.0	73.0	85.0	104.0	151.0	69.0	116.0	161.0	87.0	69.0	77.0	53.0	39.0	81.0	85.0	73.0	102.0	40.0	87.0	50.0	89.0	93.0	26.0
a7303fa4772c6f13a18ea3fd380c7dee	59.0	36.0	37.0	86.0	66.0	83.0	64.0	74.0	123.0	71.0	209.0	131.0	458.0	94.0	80.0	97.0	52.0	60.0	76.0	40.0	71.0	50.0	73.0	124.0	113.0	0.0	0.0	47.0	161.0	107.0	96.0	31.0	77.0	83.0	41.0	40.0	58.0	63.0	155.0	102.0	71.0	100.0	146.0	62.0	66.0	33.0	31.0	85.0	67.0
297b0bc5282d29a1042d3c3dfa0f446b	114.0	79.0	74.0	210.0	89.0	0.0	0.0	110.0	84.0	63.0	64.0	34.0	76.0	74.0	0.0	54.0	121.0	0.0	78.0	47.0	0.0	0.0	75.0	0.0	49.0	130.0	59.0	77.0	84.0	120.0	81.0	184.0	98.0	110.0	130.0	98.0	61.0	123.0	108.0	117.0	101.0	74.0	132.0	86.0	84.0	89.0	205.0	88.0	51.0
c2db82e017a76e7af9961bd113dc9b4c	29.0	42.0	80.0	98.0	46.0	110.0	41.0	49.0	161.0	81.0	128.0	62.0	57.0	48.0	100.0	177.0	31.0	118.0	70.0	52.0	119.0	87.0	26.0	154.0	115.0	3.0	78.0	101.0	65.0	75.0	103.0	51.0	88.0	89.0	51.0	74.0	86.0	60.0	63.0	61.0	40.0	102.0	81.0	26.0	90.0	53.0	52.0	165.0	68.0
1ae3307b1593493385663f5ecbee23d7	48.0	152.0	58.0	90.0	91.0	103.0	38.0	79.0	109.0	45.0	174.0	149.0	123.0	117.0	62.0	157.0	49.0	73.0	62.0	81.0	45.0	45.0	134.0	91.0	93.0	84.0	71.0	91.0	191.0	98.0	115.0	59.0	48.0	54.0	66.0	22.0	30.0	82.0	89.0	95.0	65.0	42.0	43.0	79.0	47.0	23.0	125.0	145.0	51.0
6949841e0bfb391bc947497622c1352e	122.0	85.0	106.0	234.0	87.0	61.0	0.0	123.0	145.0	73.0	53.0	37.0	58.0	87.0	84.0	79.0	148.0	70.0	76.0	53.0	80.0	58.0	82.0	102.0	62.0	165.0	59.0	96.0	70.0	0.0	0.0	182.0	143.0	138.0	142.0	2.0	99.0	113.0	0.0	0.0	130.0	0.0	110.0	105.0	136.0	76.0	302.0	137.0	49.0
644137eaf475c564be1175521c876930	156.0	107.0	21.0	29.0	130.0	63.0	20.0	77.0	60.0	38.0	16.0	0.0	31.0	24.0	11.0	0.0	199.0	20.0	17.0	147.0	35.0	24.0	280.0	82.0	91.0	108.0	46.0	21.0	134.0	21.0	29.0	157.0	45.0	23.0	193.0	45.0	34.0	0.0	26.0	0.0	446.0	47.0	32.0	7.0	34.0	19.0	195.0	16.0	0.0
f01e2e56891d264f924e44e462cc74b8	20.0	32.0	97.0	147.0	52.0	193.0	87.0	23.0	154.0	121.0	111.0	74.0	110.0	91.0	111.0	233.0	37.0	47.0	104.0	16.0	64.0	87.0	52.0	103.0	107.0	19.0	42.0	87.0	61.0	117.0	133.0	35.0	143.0	108.0	8.0	35.0	57.0	68.0	97.0	87.0	20.0	138.0	185.0	36.0	67.0	51.0	38.0	215.0	55.0
e3db9c8350117d656ebd2524514d4fa7	0.0	159.0	104.0	159.0	87.0	196.0	73.0	115.0	97.0	65.0	99.0	97.0	145.0	118.0	0.0	125.0	117.0	125.0	84.0	66.0	111.0	78.0	98.0	90.0	70.0	171.0	220.0	101.0	86.0	68.0	77.0	45.0	94.0	119.0	315.0	160.0	113.0	0.0	44.0	59.0	55.0	73.0	45.0	0.0	81.0	41.0	123.0	0.0	0.0
c487f86ff6d870c9dd4cc7048b614d8e	38.0	35.0	58.0	126.0	110.0	153.0	95.0	90.0	154.0	129.0	58.0	69.0	111.0	77.0	65.0	144.0	28.0	60.0	38.0	23.0	33.0	60.0	58.0	95.0	156.0	37.0	81.0	97.0	86.0	140.0	124.0	75.0	152.0	75.0	0.0	51.0	55.0	90.0	37.0	76.0	68.0	72.0	107.0	93.0	69.0	38.0	29.0	211.0	74.0
a3ce5627163e60089c0a99cea7480895	50.0	66.0	84.0	211.0	52.0	73.0	62.0	51.0	115.0	90.0	94.0	166.0	137.0	42.0	39.0	108.0	38.0	0.0	0.0	60.0	85.0	63.0	37.0	63.0	72.0	0.0	52.0	98.0	97.0	111.0	151.0	90.0	109.0	107.0	0.0	75.0	78.0	55.0	76.0	90.0	0.0	89.0	119.0	66.0	96.0	0.0	40.0	132.0	58.0
55c75929a4d8fade2ed8fea03fda3b1a	57.0	53.0	70.0	105.0	66.0	93.0	44.0	47.0	85.0	65.0	156.0	96.0	202.0	101.0	38.0	76.0	84.0	81.0	79.0	47.0	47.0	53.0	98.0	96.0	63.0	45.0	38.0	51.0	94.0	98.0	137.0	39.0	49.0	61.0	80.0	65.0	78.0	71.0	63.0	74.0	62.0	55.0	58.0	52.0	54.0	18.0	52.0	92.0	19.0
c6ac77649155b83cdc889b53247d737b	38.0	29.0	50.0	147.0	70.0	46.0	81.0	49.0	66.0	75.0	83.0	59.0	152.0	58.0	30.0	86.0	48.0	63.0	47.0	78.0	71.0	89.0	28.0	62.0	48.0	48.0	69.0	73.0	68.0	59.0	166.0	93.0	52.0	44.0	98.0	36.0	37.0	113.0	77.0	89.0	41.0	47.0	51.0	62.0	0.0	32.0	95.0	45.0	40.0
e215bd4e6ad2f9842242c1501784270c	0.0	0.0	65.0	180.0	0.0	107.0	0.0	73.0	164.0	176.0	0.0	119.0	81.0	67.0	70.0	186.0	38.0	104.0	88.0	39.0	0.0	0.0	0.0	82.0	145.0	17.0	0.0	0.0	99.0	100.0	65.0	51.0	0.0	0.0	0.0	0.0	2.0	66.0	157.0	143.0	0.0	115.0	277.0	52.0	80.0	80.0	65.0	197.0	64.0
b00d18cbd48253149f029667a5003396	0.0	10.0	104.0	148.0	17.0	206.0	77.0	22.0	162.0	139.0	47.0	66.0	84.0	13.0	45.0	119.0	0.0	49.0	99.0	14.0	40.0	38.0	27.0	89.0	149.0	0.0	77.0	129.0	30.0	82.0	189.0	0.0	55.0	91.0	0.0	63.0	97.0	35.0	193.0	232.0	14.0	149.0	119.0	40.0	146.0	93.0	16.0	269.0	97.0
00587de4f74f7ad055c34b82a8a104a2	0.0	0.0	93.0	155.0	23.0	52.0	56.0	26.0	197.0	162.0	47.0	127.0	92.0	40.0	107.0	193.0	23.0	75.0	69.0	0.0	51.0	99.0	23.0	180.0	87.0	0.0	18.0	50.0	59.0	173.0	141.0	0.0	53.0	84.0	0.0	0.0	68.0	63.0	67.0	29.0	0.0	90.0	182.0	56.0	46.0	67.0	48.0	158.0	57.0
d8353a7709990b9c601d0915b8df8e97	25.0	36.0	83.0	111.0	48.0	103.0	58.0	84.0	159.0	90.0	60.0	115.0	80.0	90.0	63.0	156.0	98.0	51.0	50.0	84.0	74.0	77.0	69.0	62.0	64.0	84.0	49.0	74.0	99.0	102.0	122.0	60.0	93.0	46.0	45.0	50.0	87.0	70.0	28.0	52.0	78.0	27.0	148.0	32.0	54.0	41.0	60.0	81.0	34.0
1b1a296f15fa978070a7ea7900fe2dab	223.0	176.0	26.0	28.0	51.0	36.0	0.0	159.0	67.0	34.0	16.0	19.0	29.0	128.0	0.0	30.0	114.0	38.0	35.0	228.0	42.0	40.0	233.0	45.0	40.0	272.0	68.0	22.0	133.0	27.0	36.0	142.0	30.0	55.0	248.0	41.0	0.0	0.0	45.0	0.0	252.0	0.0	8.0	45.0	30.0	0.0	134.0	96.0	34.0
e564e626999bbf62c5c1a2b7357ac2fa	103.0	183.0	95.0	304.0	0.0	53.0	2.0	144.0	168.0	109.0	111.0	48.0	72.0	101.0	0.0	0.0	124.0	0.0	70.0	117.0	0.0	0.0	115.0	126.0	139.0	131.0	241.0	0.0	71.0	90.0	63.0	0.0	76.0	205.0	152.0	120.0	3.0	0.0	84.0	0.0	168.0	130.0	0.0	0.0	81.0	0.0	161.0	0.0	52.0
1c435ccf807fcb29f4b765a94d9887d8	55.0	0.0	61.0	130.0	67.0	33.0	72.0	99.0	116.0	85.0	114.0	71.0	77.0	74.0	50.0	152.0	87.0	70.0	88.0	0.0	0.0	0.0	87.0	76.0	108.0	42.0	0.0	51.0	146.0	66.0	71.0	41.0	50.0	31.0	0.0	0.0	0.0	226.0	94.0	124.0	73.0	54.0	89.0	84.0	70.0	0.0	117.0	129.0	47.0
89b0378d5c4d0409b2cc98483f4a9c83	0.0	0.0	6.0	25.0	0.0	438.0	108.0	0.0	0.0	0.0	0.0	0.0	0.0	0.0	127.0	123.0	0.0	292.0	237.0	0.0	89.0	64.0	0.0	321.0	233.0	0.0	251.0	256.0	0.0	84.0	79.0	0.0	128.0	115.0	0.0	92.0	160.0	0.0	30.0	32.0	0.0	121.0	65.0	0.0	257.0	152.0	0.0	0.0	0.0
9959112f5500bf8b5ccb76e64061d4ed	73.0	46.0	65.0	4.0	105.0	99.0	79.0	95.0	51.0	58.0	110.0	83.0	135.0	78.0	39.0	134.0	73.0	60.0	54.0	101.0	78.0	73.0	65.0	63.0	88.0	139.0	46.0	55.0	0.0	79.0	67.0	62.0	0.0	0.0	159.0	69.0	44.0	0.0	62.0	39.0	95.0	50.0	41.0	0.0	92.0	37.0	37.0	69.0	35.0
94ea5b6c4563e1ff4ad961a045c520ba	31.0	40.0	68.0	115.0	97.0	99.0	76.0	74.0	87.0	70.0	103.0	72.0	101.0	65.0	39.0	63.0	56.0	71.0	79.0	44.0	48.0	24.0	70.0	73.0	67.0	58.0	59.0	84.0	77.0	79.0	66.0	58.0	93.0	65.0	65.0	48.0	36.0	66.0	80.0	64.0	58.0	88.0	68.0	68.0	60.0	40.0	67.0	72.0	49.0
761d35f9052a2914408cfe50faf79419	82.0	48.0	86.0	47.0	88.0	90.0	61.0	86.0	108.0	69.0	119.0	64.0	77.0	0.0	64.0	120.0	52.0	64.0	63.0	50.0	93.0	2.0	52.0	83.0	69.0	113.0	2.0	66.0	71.0	81.0	115.0	74.0	0.0	78.0	81.0	73.0	0.0	129.0	74.0	94.0	73.0	71.0	34.0	42.0	49.0	52.0	2.0	68.0	47.0
95bd68c3a291a99fe2099f21e81f9fa7	36.0	48.0	41.0	64.0	76.0	116.0	53.0	84.0	100.0	37.0	129.0	68.0	122.0	53.0	32.0	86.0	66.0	43.0	66.0	40.0	37.0	32.0	91.0	65.0	55.0	49.0	22.0	28.0	55.0	54.0	104.0	49.0	33.0	33.0	95.0	42.0	60.0	78.0	73.0	47.0	72.0	74.0	63.0	34.0	76.0	50.0	51.0	66.0	34.0
1101f414589e8d848ca8b032705d6ab0	0.0	0.0	40.0	67.0	0.0	48.0	23.0	0.0	98.0	98.0	0.0	0.0	39.0	26.0	93.0	132.0	19.0	213.0	226.0	0.0	114.0	80.0	0.0	158.0	100.0	0.0	174.0	202.0	15.0	79.0	97.0	0.0	56.0	79.0	0.0	80.0	113.0	0.0	37.0	32.0	0.0	107.0	43.0	0.0	344.0	135.0	0.0	34.0	0.0
c33833ab90e8a856cd70bee1bc734103	184.0	127.0	60.0	48.0	80.0	42.0	7.0	267.0	34.0	0.0	56.0	15.0	12.0	90.0	16.0	7.0	152.0	26.0	0.0	293.0	45.0	0.0	153.0	31.0	17.0	469.0	46.0	79.0	64.0	13.0	11.0	202.0	40.0	30.0	305.0	68.0	11.0	60.0	6.0	0.0	262.0	18.0	0.0	119.0	28.0	7.0	191.0	12.0	3.0
eb220c357fa97f8409a1997b808ca506	80.0	153.0	89.0	128.0	77.0	70.0	44.0	52.0	0.0	59.0	66.0	79.0	0.0	106.0	35.0	0.0	93.0	0.0	89.0	126.0	70.0	64.0	112.0	59.0	80.0	153.0	100.0	52.0	2.0	15.0	61.0	138.0	91.0	87.0	252.0	83.0	63.0	59.0	29.0	23.0	108.0	76.0	47.0	0.0	83.0	43.0	100.0	34.0	0.0
b2af25e3ebfe53b30248642d89263486	229.0	168.0	57.0	36.0	69.0	17.0	0.0	101.0	52.0	0.0	9.0	0.0	0.0	68.0	19.0	15.0	156.0	84.0	33.0	149.0	20.0	0.0	51.0	50.0	0.0	190.0	166.0	56.0	35.0	0.0	0.0	320.0	38.0	11.0	358.0	80.0	0.0	42.0	10.0	0.0	95.0	8.0	0.0	134.0	35.0	0.0	190.0	11.0	0.0
eb5b81c31c6c714a7703b8fbf23c3cd8	35.0	57.0	67.0	76.0	40.0	61.0	77.0	0.0	111.0	50.0	66.0	51.0	64.0	81.0	36.0	113.0	47.0	64.0	113.0	40.0	48.0	49.0	51.0	46.0	84.0	88.0	53.0	54.0	29.0	32.0	51.0	68.0	73.0	69.0	127.0	30.0	72.0	41.0	74.0	36.0	39.0	87.0	63.0	23.0	98.0	61.0	48.0	121.0	25.0
a235a7b683648fbfae128dd712a3e46a	0.0	0.0	262.0	223.0	112.0	121.0	111.0	33.0	115.0	43.0	134.0	113.0	320.0	43.0	52.0	52.0	21.0	22.0	39.0	23.0	30.0	41.0	42.0	35.0	34.0	0.0	19.0	32.0	76.0	79.0	230.0	0.0	0.0	0.0	41.0	46.0	33.0	85.0	63.0	51.0	28.0	30.0	28.0	53.0	17.0	0.0	0.0	31.0	16.0
3518bb3935456b24ede9d0bf5e766a5a	29.0	25.0	61.0	163.0	53.0	39.0	85.0	57.0	142.0	98.0	71.0	78.0	112.0	56.0	28.0	78.0	59.0	70.0	53.0	61.0	66.0	59.0	0.0	70.0	41.0	48.0	57.0	52.0	119.0	76.0	112.0	18.0	97.0	72.0	57.0	65.0	75.0	74.0	47.0	54.0	53.0	44.0	92.0	32.0	46.0	54.0	35.0	62.0	29.0
4b6b93aa6b9145a0c4c1c660ef17d9ae	44.0	43.0	78.0	46.0	111.0	32.0	54.0	64.0	76.0	88.0	29.0	43.0	59.0	67.0	66.0	67.0	55.0	59.0	98.0	41.0	64.0	58.0	65.0	67.0	115.0	53.0	94.0	40.0	58.0	75.0	69.0	72.0	69.0	85.0	54.0	79.0	50.0	118.0	37.0	25.0	66.0	56.0	100.0	121.0	73.0	45.0	68.0	76.0	58.0
53e65256700b15b16dc2aefdd7fe3bbb	42.0	27.0	40.0	64.0	47.0	102.0	62.0	71.0	65.0	93.0	137.0	77.0	161.0	91.0	45.0	101.0	43.0	39.0	88.0	12.0	22.0	27.0	92.0	66.0	89.0	35.0	14.0	27.0	68.0	76.0	90.0	23.0	28.0	20.0	38.0	31.0	38.0	65.0	57.0	44.0	32.0	71.0	79.0	32.0	111.0	83.0	41.0	118.0	36.0
5eea43e2fb8af617cc926fe98dd6127a	29.0	27.0	72.0	167.0	30.0	74.0	44.0	48.0	64.0	82.0	116.0	108.0	183.0	54.0	47.0	99.0	26.0	43.0	100.0	29.0	45.0	76.0	34.0	96.0	59.0	35.0	19.0	32.0	73.0	81.0	181.0	16.0	34.0	53.0	37.0	32.0	82.0	60.0	52.0	84.0	26.0	90.0	86.0	15.0	46.0	39.0	35.0	60.0	32.0
d6d95ac32a3ce71a3d583b7e59910e0a	76.0	0.0	58.0	80.0	86.0	118.0	0.0	124.0	86.0	135.0	104.0	84.0	126.0	67.0	79.0	133.0	56.0	0.0	0.0	0.0	0.0	0.0	0.0	118.0	90.0	0.0	0.0	0.0	129.0	102.0	91.0	0.0	104.0	0.0	0.0	0.0	0.0	247.0	200.0	199.0	130.0	106.0	89.0	90.0	65.0	0.0	86.0	148.0	68.0
052a425d74d955724f6aaaf7feb685ba	32.0	22.0	58.0	104.0	24.0	33.0	34.0	41.0	64.0	75.0	97.0	137.0	170.0	51.0	51.0	110.0	37.0	34.0	41.0	30.0	45.0	41.0	47.0	101.0	71.0	33.0	38.0	39.0	88.0	86.0	144.0	42.0	80.0	46.0	48.0	48.0	90.0	75.0	87.0	101.0	40.0	104.0	79.0	42.0	37.0	30.0	34.0	130.0	42.0
f117ab0f2953cfee23666fc1f4ae3a6a	41.0	81.0	0.0	48.0	53.0	0.0	44.0	66.0	115.0	85.0	355.0	132.0	119.0	89.0	35.0	124.0	62.0	47.0	0.0	87.0	77.0	0.0	146.0	0.0	0.0	0.0	0.0	75.0	261.0	63.0	86.0	0.0	49.0	0.0	100.0	0.0	0.0	105.0	59.0	55.0	68.0	78.0	86.0	0.0	46.0	0.0	74.0	101.0	0.0
2a9a75f9514aa3ed529cace35a6dd135	41.0	42.0	52.0	67.0	80.0	68.0	50.0	66.0	47.0	28.0	121.0	96.0	143.0	71.0	33.0	44.0	32.0	42.0	68.0	99.0	54.0	51.0	29.0	46.0	38.0	64.0	33.0	39.0	81.0	83.0	87.0	44.0	44.0	38.0	83.0	34.0	29.0	105.0	84.0	72.0	73.0	66.0	38.0	44.0	44.0	0.0	65.0	74.0	50.0
835861d6fefb8673b92205efacbfd506	0.0	0.0	52.0	86.0	36.0	86.0	47.0	42.0	98.0	98.0	75.0	100.0	82.0	53.0	42.0	126.0	36.0	72.0	64.0	15.0	41.0	46.0	63.0	41.0	58.0	0.0	30.0	54.0	86.0	66.0	101.0	42.0	58.0	77.0	48.0	0.0	41.0	60.0	110.0	88.0	46.0	94.0	148.0	50.0	66.0	47.0	61.0	122.0	35.0
a92585a25132b24ff0ff3efad6f569eb	92.0	65.0	60.0	126.0	43.0	51.0	84.0	49.0	54.0	75.0	42.0	45.0	61.0	69.0	68.0	82.0	43.0	74.0	58.0	53.0	91.0	82.0	0.0	61.0	60.0	77.0	101.0	118.0	41.0	29.0	91.0	91.0	88.0	105.0	124.0	60.0	73.0	49.0	48.0	42.0	45.0	50.0	54.0	61.0	28.0	0.0	130.0	36.0	0.0
75193127191c30856902cac1a25ec84f	0.0	65.0	42.0	77.0	0.0	264.0	77.0	40.0	89.0	36.0	0.0	13.0	28.0	29.0	77.0	190.0	12.0	242.0	254.0	16.0	89.0	67.0	18.0	141.0	115.0	11.0	167.0	253.0	26.0	54.0	38.0	0.0	64.0	91.0	30.0	64.0	42.0	0.0	0.0	8.0	45.0	71.0	40.0	4.0	112.0	50.0	14.0	0.0	0.0
45507c33e5a558be0b4c8abcac066c7b	53.0	37.0	70.0	96.0	66.0	54.0	29.0	80.0	43.0	62.0	94.0	55.0	166.0	38.0	0.0	39.0	99.0	67.0	67.0	103.0	100.0	78.0	41.0	72.0	93.0	255.0	71.0	69.0	43.0	66.0	75.0	79.0	86.0	58.0	202.0	155.0	66.0	37.0	23.0	0.0	117.0	62.0	40.0	0.0	43.0	0.0	29.0	42.0	0.0
c03af3115668540b72382818be1cabe0	121.0	45.0	43.0	91.0	87.0	77.0	36.0	90.0	107.0	87.0	49.0	19.0	43.0	47.0	36.0	95.0	97.0	45.0	71.0	27.0	53.0	0.0	32.0	42.0	105.0	118.0	77.0	46.0	25.0	32.0	41.0	55.0	64.0	64.0	136.0	44.0	41.0	76.0	41.0	81.0	119.0	65.0	31.0	31.0	111.0	45.0	79.0	71.0	27.0
4f367fa00345d5a4bc4ef08d24e2b3c4	18.0	57.0	63.0	141.0	36.0	141.0	68.0	57.0	214.0	95.0	41.0	54.0	76.0	68.0	23.0	64.0	34.0	57.0	46.0	50.0	82.0	46.0	59.0	103.0	62.0	23.0	45.0	47.0	67.0	63.0	67.0	32.0	70.0	24.0	53.0	46.0	68.0	25.0	28.0	52.0	47.0	64.0	55.0	17.0	58.0	18.0	44.0	34.0	14.0
7f52451ff840c2e1539bc2fc1f041094	28.0	31.0	53.0	106.0	62.0	136.0	61.0	39.0	100.0	71.0	52.0	70.0	80.0	59.0	25.0	71.0	22.0	84.0	35.0	26.0	81.0	64.0	52.0	75.0	73.0	27.0	45.0	48.0	65.0	40.0	112.0	13.0	75.0	102.0	31.0	59.0	113.0	59.0	61.0	69.0	55.0	87.0	59.0	27.0	70.0	30.0	52.0	114.0	27.0
bbda027861a74fc5ee7f364b8ace6f36	43.0	2.0	0.0	41.0	133.0	97.0	46.0	57.0	80.0	34.0	168.0	77.0	171.0	45.0	58.0	60.0	51.0	0.0	38.0	78.0	60.0	40.0	49.0	28.0	55.0	32.0	0.0	42.0	95.0	66.0	100.0	68.0	36.0	40.0	69.0	62.0	45.0	136.0	75.0	100.0	0.0	0.0	63.0	61.0	39.0	16.0	83.0	39.0	69.0
4d345c754611162eeeea05d288e68f9f	439.0	121.0	26.0	74.0	79.0	32.0	0.0	160.0	41.0	27.0	38.0	19.0	73.0	132.0	23.0	82.0	131.0	22.0	26.0	24.0	20.0	0.0	121.0	53.0	21.0	184.0	51.0	43.0	71.0	0.0	9.0	130.0	60.0	41.0	125.0	38.0	12.0	181.0	31.0	20.0	99.0	28.0	20.0	272.0	32.0	17.0	155.0	67.0	17.0
2dd36b937edef48279b4f02bdee6e894	54.0	28.0	44.0	72.0	52.0	62.0	60.0	76.0	107.0	73.0	96.0	84.0	107.0	82.0	30.0	108.0	65.0	49.0	76.0	3.0	28.0	30.0	67.0	59.0	110.0	32.0	0.0	30.0	32.0	57.0	76.0	0.0	47.0	0.0	42.0	26.0	33.0	73.0	38.0	35.0	52.0	57.0	55.0	24.0	47.0	51.0	51.0	60.0	19.0
a5abce360b6d7c228f20e7d72b2b2097	29.0	0.0	48.0	153.0	0.0	73.0	38.0	20.0	83.0	67.0	82.0	59.0	102.0	34.0	80.0	86.0	29.0	65.0	43.0	54.0	70.0	80.0	30.0	60.0	0.0	32.0	43.0	55.0	47.0	78.0	141.0	24.0	43.0	33.0	0.0	69.0	80.0	42.0	55.0	51.0	49.0	51.0	71.0	47.0	52.0	0.0	54.0	97.0	39.0
fe538f767491a60a6dc78e839858bf21	78.0	62.0	49.0	110.0	47.0	46.0	35.0	74.0	64.0	66.0	88.0	30.0	100.0	55.0	48.0	45.0	73.0	44.0	61.0	68.0	53.0	37.0	72.0	60.0	78.0	86.0	42.0	45.0	71.0	44.0	68.0	53.0	48.0	41.0	129.0	47.0	54.0	58.0	25.0	50.0	77.0	28.0	42.0	27.0	0.0	24.0	103.0	47.0	35.0
0f6398a6a2f4a5e10606d35049e0f042	0.0	44.0	49.0	52.0	51.0	104.0	36.0	45.0	93.0	58.0	107.0	72.0	128.0	61.0	45.0	78.0	46.0	0.0	87.0	0.0	0.0	35.0	52.0	52.0	80.0	23.0	61.0	0.0	55.0	97.0	99.0	34.0	51.0	27.0	0.0	30.0	0.0	87.0	84.0	71.0	49.0	72.0	53.0	30.0	65.0	45.0	49.0	74.0	0.0
3af13b3adef14b0a7cfa04c3c8709066	33.0	50.0	43.0	128.0	35.0	67.0	41.0	35.0	77.0	70.0	81.0	52.0	124.0	40.0	36.0	75.0	32.0	57.0	71.0	54.0	44.0	87.0	49.0	56.0	67.0	33.0	62.0	61.0	24.0	86.0	101.0	45.0	95.0	94.0	47.0	39.0	66.0	31.0	37.0	57.0	37.0	53.0	59.0	36.0	25.0	48.0	28.0	114.0	23.0
eaf6d96e9b54a891ff57dfec598ea067	135.0	52.0	49.0	161.0	35.0	32.0	16.0	81.0	105.0	37.0	48.0	16.0	44.0	52.0	14.0	72.0	84.0	21.0	28.0	59.0	30.0	18.0	103.0	39.0	44.0	231.0	82.0	84.0	55.0	28.0	18.0	180.0	66.0	63.0	181.0	52.0	19.0	98.0	37.0	41.0	64.0	36.0	40.0	23.0	75.0	15.0	105.0	44.0	16.0
5ed3b13c539bc96ad84296aa3ffc1814	0.0	64.0	40.0	77.0	89.0	178.0	85.0	0.0	78.0	60.0	101.0	80.0	156.0	98.0	74.0	95.0	0.0	0.0	0.0	0.0	0.0	48.0	48.0	0.0	51.0	0.0	0.0	15.0	100.0	124.0	140.0	22.0	0.0	41.0	0.0	56.0	0.0	129.0	91.0	82.0	0.0	63.0	58.0	84.0	29.0	25.0	0.0	83.0	80.0
e5998905e686ea03811afe644dc8ddfe	0.0	0.0	0.0	0.0	0.0	0.0	0.0	0.0	0.0	0.0	0.0	0.0	0.0	0.0	0.0	0.0	0.0	0.0	0.0	0.0	0.0	0.0	0.0	0.0	0.0	0.0	0.0	0.0	0.0	0.0	0.0	0.0	0.0	0.0	0.0	0.0	0.0	0.0	0.0	0.0	0.0	0.0	0.0	0.0	0.0	0.0	0.0	0.0	0.0
dee8066a4091e4391cb35ffb2ca837d2	65.0	77.0	32.0	77.0	88.0	36.0	60.0	43.0	62.0	36.0	182.0	95.0	120.0	26.0	25.0	87.0	25.0	40.0	33.0	33.0	14.0	32.0	30.0	38.0	24.0	84.0	23.0	45.0	79.0	41.0	109.0	27.0	21.0	22.0	66.0	46.0	23.0	88.0	66.0	108.0	45.0	44.0	39.0	47.0	51.0	22.0	43.0	63.0	28.0
dfa4839db41fee946cca90f256151ed1	33.0	44.0	45.0	85.0	55.0	66.0	54.0	42.0	83.0	53.0	147.0	94.0	235.0	36.0	30.0	38.0	29.0	28.0	24.0	21.0	51.0	23.0	36.0	67.0	58.0	37.0	33.0	51.0	91.0	78.0	125.0	57.0	56.0	83.0	71.0	45.0	44.0	34.0	81.0	91.0	39.0	79.0	67.0	20.0	35.0	22.0	40.0	80.0	33.0
105593b3186f0ed4702f6b61f0b8d5ec	40.0	97.0	41.0	89.0	65.0	62.0	25.0	56.0	52.0	52.0	68.0	64.0	91.0	58.0	0.0	48.0	52.0	42.0	55.0	64.0	66.0	56.0	58.0	49.0	37.0	44.0	0.0	42.0	66.0	60.0	66.0	33.0	85.0	39.0	110.0	46.0	27.0	74.0	68.0	30.0	46.0	61.0	48.0	0.0	64.0	0.0	88.0	32.0	0.0
2b8556bb6c0fd67d4f78bfdc39b484b0	63.0	0.0	0.0	79.0	73.0	83.0	0.0	100.0	0.0	42.0	95.0	39.0	115.0	70.0	0.0	63.0	84.0	87.0	84.0	84.0	51.0	0.0	86.0	108.0	37.0	49.0	41.0	26.0	53.0	79.0	93.0	0.0	56.0	0.0	75.0	0.0	68.0	2.0	0.0	42.0	96.0	52.0	33.0	0.0	26.0	0.0	86.0	50.0	0.0
1fe05e4153784013a82ad6e3efa71597	40.0	28.0	58.0	101.0	77.0	70.0	0.0	57.0	0.0	46.0	95.0	71.0	154.0	45.0	0.0	35.0	51.0	43.0	36.0	71.0	66.0	76.0	40.0	28.0	64.0	75.0	46.0	50.0	66.0	95.0	100.0	0.0	58.0	43.0	138.0	70.0	67.0	63.0	31.0	81.0	64.0	39.0	65.0	0.0	20.0	24.0	46.0	33.0	0.0
db04c937e64bd7b4d2c51184b394d0c0	80.0	29.0	23.0	33.0	80.0	57.0	47.0	57.0	53.0	54.0	85.0	54.0	118.0	82.0	50.0	117.0	75.0	46.0	44.0	36.0	24.0	26.0	52.0	48.0	39.0	70.0	45.0	17.0	79.0	54.0	82.0	44.0	41.0	29.0	90.0	23.0	10.0	95.0	54.0	41.0	65.0	42.0	25.0	39.0	38.0	31.0	39.0	54.0	22.0
13454122cef799c28c19802c8a2f959f	31.0	25.0	33.0	62.0	11.0	52.0	16.0	17.0	69.0	120.0	38.0	65.0	80.0	34.0	75.0	122.0	26.0	39.0	74.0	0.0	29.0	57.0	44.0	92.0	36.0	0.0	7.0	45.0	37.0	93.0	139.0	0.0	40.0	45.0	0.0	34.0	46.0	50.0	52.0	121.0	25.0	52.0	147.0	29.0	24.0	39.0	22.0	62.0	35.0
8ad63392a7b960d01cabd0b03181e933	22.0	37.0	49.0	122.0	10.0	56.0	28.0	28.0	139.0	88.0	15.0	56.0	80.0	24.0	31.0	81.0	12.0	50.0	57.0	11.0	54.0	60.0	26.0	53.0	68.0	15.0	49.0	44.0	32.0	58.0	98.0	0.0	67.0	64.0	39.0	72.0	79.0	10.0	40.0	34.0	31.0	81.0	55.0	0.0	78.0	39.0	31.0	44.0	20.0
05ee37c168478a393a7077dd43b9e8ed	0.0	0.0	32.0	87.0	0.0	9.0	13.0	0.0	36.0	17.0	0.0	25.0	26.0	0.0	0.0	0.0	0.0	23.0	63.0	0.0	77.0	142.0	0.0	0.0	40.0	0.0	15.0	40.0	0.0	140.0	175.0	0.0	181.0	173.0	0.0	358.0	727.0	2.0	59.0	140.0	0.0	232.0	221.0	0.0	9.0	60.0	0.0	16.0	0.0
58d47c42491d37dbe7af9279bc91f69e	58.0	0.0	72.0	124.0	0.0	3.0	0.0	88.0	103.0	126.0	0.0	0.0	0.0	88.0	124.0	100.0	88.0	38.0	73.0	0.0	0.0	0.0	0.0	0.0	102.0	108.0	70.0	53.0	49.0	2.0	0.0	62.0	140.0	72.0	103.0	0.0	38.0	122.0	0.0	2.0	103.0	52.0	60.0	172.0	0.0	18.0	0.0	183.0	90.0
c536f8d827036febcd6d565c8c73a645	0.0	33.0	62.0	161.0	73.0	116.0	86.0	122.0	92.0	29.0	34.0	26.0	59.0	123.0	40.0	54.0	56.0	56.0	49.0	23.0	59.0	0.0	89.0	48.0	78.0	0.0	34.0	27.0	35.0	54.0	53.0	0.0	45.0	0.0	0.0	20.0	59.0	21.0	55.0	74.0	0.0	49.0	57.0	35.0	111.0	22.0	40.0	111.0	0.0
3c9fdf3291a5fdd19c8b6a769eaa711e	53.0	39.0	63.0	117.0	51.0	62.0	37.0	53.0	70.0	36.0	55.0	50.0	109.0	72.0	14.0	49.0	38.0	33.0	40.0	25.0	52.0	54.0	58.0	42.0	64.0	49.0	38.0	25.0	42.0	51.0	41.0	25.0	91.0	45.0	50.0	39.0	44.0	38.0	53.0	41.0	35.0	41.0	41.0	13.0	49.0	26.0	26.0	64.0	40.0
5c12a8ab625e790e13b09b3517fa9cc5	30.0	34.0	55.0	103.0	62.0	90.0	31.0	35.0	38.0	43.0	128.0	49.0	34.0	84.0	45.0	58.0	36.0	54.0	26.0	74.0	53.0	46.0	80.0	54.0	44.0	42.0	46.0	39.0	114.0	32.0	43.0	34.0	22.0	18.0	31.0	28.0	12.0	51.0	44.0	0.0	72.0	60.0	17.0	39.0	18.0	7.0	77.0	44.0	0.0
279d9db5e4d85800b30d723ab3696a27	0.0	40.0	44.0	44.0	173.0	184.0	0.0	140.0	0.0	0.0	110.0	52.0	93.0	0.0	0.0	0.0	100.0	45.0	3.0	207.0	98.0	51.0	43.0	85.0	55.0	41.0	0.0	52.0	53.0	59.0	35.0	0.0	36.0	0.0	184.0	92.0	69.0	0.0	33.0	0.0	125.0	66.0	4.0	0.0	30.0	53.0	72.0	0.0	0.0
74adf6b0fba8f771cf9a64c1a584063a	0.0	0.0	40.0	48.0	0.0	52.0	56.0	0.0	96.0	59.0	71.0	66.0	114.0	30.0	0.0	41.0	38.0	44.0	47.0	51.0	50.0	57.0	0.0	91.0	41.0	0.0	35.0	70.0	55.0	105.0	68.0	0.0	45.0	54.0	61.0	24.0	0.0	44.0	115.0	130.0	0.0	90.0	51.0	49.0	58.0	0.0	0.0	61.0	0.0
ac28d0ddf3efa6254a4ecf62459ded63	0.0	13.0	66.0	85.0	3.0	58.0	0.0	0.0	104.0	42.0	48.0	47.0	34.0	0.0	64.0	96.0	0.0	56.0	52.0	63.0	57.0	31.0	0.0	111.0	25.0	10.0	50.0	119.0	45.0	36.0	48.0	33.0	95.0	93.0	32.0	89.0	106.0	34.0	0.0	2.0	19.0	66.0	74.0	0.0	66.0	0.0	34.0	53.0	0.0
d6cacc9d2610e868cbdc308d6dff51d4	100.0	0.0	0.0	109.0	59.0	37.0	0.0	87.0	103.0	126.0	0.0	0.0	0.0	83.0	0.0	165.0	60.0	53.0	84.0	0.0	0.0	0.0	84.0	76.0	103.0	0.0	76.0	78.0	0.0	38.0	0.0	83.0	69.0	142.0	0.0	43.0	0.0	63.0	41.0	31.0	105.0	67.0	0.0	101.0	137.0	47.0	81.0	82.0	0.0
d207ca50cda76dd8110f8aaf6bbaf7e1	47.0	37.0	0.0	38.0	76.0	60.0	30.0	76.0	61.0	30.0	57.0	13.0	38.0	58.0	30.0	57.0	46.0	36.0	26.0	81.0	35.0	21.0	62.0	66.0	62.0	72.0	29.0	0.0	84.0	2.0	29.0	62.0	33.0	21.0	59.0	17.0	11.0	69.0	39.0	0.0	137.0	36.0	18.0	66.0	26.0	12.0	43.0	42.0	0.0
13a553c6a2ca1e201cf684f593cc9337	90.0	30.0	51.0	77.0	56.0	96.0	0.0	74.0	102.0	57.0	68.0	0.0	60.0	69.0	0.0	106.0	79.0	53.0	39.0	46.0	0.0	0.0	0.0	56.0	88.0	59.0	0.0	53.0	56.0	72.0	55.0	44.0	65.0	0.0	76.0	0.0	0.0	88.0	33.0	42.0	138.0	66.0	39.0	86.0	65.0	29.0	46.0	84.0	0.0
f647b7696e981f7283f0342be8da6b72	35.0	47.0	65.0	46.0	32.0	39.0	35.0	38.0	46.0	45.0	35.0	32.0	80.0	20.0	0.0	22.0	76.0	57.0	32.0	34.0	78.0	69.0	44.0	22.0	33.0	92.0	67.0	45.0	24.0	31.0	52.0	37.0	59.0	87.0	133.0	96.0	60.0	28.0	18.0	16.0	32.0	58.0	39.0	0.0	61.0	30.0	50.0	18.0	0.0
d9a81e8babc5ccd0339d14c01d8acf88	56.0	103.0	50.0	73.0	48.0	73.0	0.0	80.0	79.0	0.0	88.0	70.0	0.0	94.0	0.0	55.0	73.0	45.0	41.0	84.0	0.0	0.0	0.0	3.0	0.0	51.0	51.0	40.0	142.0	0.0	52.0	62.0	0.0	40.0	78.0	0.0	0.0	59.0	0.0	26.0	69.0	0.0	38.0	49.0	40.0	0.0	89.0	42.0	14.0
84a0fa854e6ec3c7a812c8f9cfd2b050	0.0	0.0	49.0	105.0	23.0	64.0	32.0	21.0	40.0	52.0	87.0	96.0	79.0	30.0	34.0	90.0	20.0	24.0	46.0	9.0	64.0	57.0	0.0	28.0	29.0	0.0	29.0	42.0	73.0	83.0	128.0	18.0	46.0	47.0	10.0	35.0	64.0	49.0	59.0	107.0	0.0	31.0	92.0	36.0	9.0	16.0	19.0	107.0	29.0
aac6b15cffc54a9bcbdf9df28c39ebe8	74.0	68.0	80.0	181.0	46.0	0.0	30.0	106.0	79.0	62.0	53.0	39.0	57.0	0.0	0.0	60.0	107.0	0.0	65.0	0.0	42.0	0.0	64.0	0.0	56.0	93.0	50.0	0.0	71.0	0.0	0.0	118.0	64.0	76.0	99.0	0.0	48.0	98.0	0.0	0.0	93.0	0.0	94.0	60.0	55.0	0.0	186.0	82.0	43.0
428abda575190b8769ee52315c22e83f	98.0	67.0	33.0	53.0	74.0	41.0	0.0	97.0	74.0	20.0	81.0	24.0	78.0	58.0	14.0	49.0	94.0	47.0	19.0	150.0	52.0	40.0	63.0	84.0	0.0	42.0	55.0	111.0	33.0	18.0	14.0	72.0	63.0	40.0	141.0	36.0	26.0	28.0	0.0	6.0	222.0	36.0	21.0	38.0	35.0	0.0	139.0	29.0	6.0
02b3b2a4a333e2d751227ebeb2b90a03	121.0	41.0	50.0	52.0	52.0	0.0	0.0	167.0	125.0	61.0	39.0	0.0	0.0	69.0	0.0	54.0	145.0	32.0	37.0	33.0	36.0	0.0	28.0	96.0	138.0	52.0	2.0	41.0	44.0	32.0	0.0	58.0	53.0	42.0	83.0	44.0	43.0	0.0	0.0	25.0	104.0	72.0	79.0	58.0	29.0	39.0	53.0	41.0	0.0
6cc40396d123013c2a68f2672a4dcb0f	20.0	21.0	52.0	91.0	28.0	59.0	47.0	27.0	67.0	66.0	64.0	77.0	96.0	33.0	36.0	64.0	15.0	23.0	56.0	46.0	61.0	50.0	33.0	53.0	38.0	38.0	39.0	46.0	46.0	69.0	98.0	37.0	74.0	62.0	32.0	56.0	70.0	43.0	53.0	47.0	21.0	51.0	88.0	21.0	43.0	33.0	29.0	61.0	23.0
12eeed1b4e084006a753828d7d151313	0.0	21.0	59.0	129.0	0.0	93.0	38.0	48.0	154.0	92.0	40.0	95.0	71.0	0.0	0.0	106.0	0.0	44.0	51.0	0.0	68.0	42.0	44.0	108.0	99.0	0.0	42.0	46.0	27.0	69.0	119.0	0.0	56.0	77.0	0.0	0.0	68.0	0.0	59.0	150.0	60.0	111.0	123.0	0.0	49.0	0.0	0.0	66.0	0.0
c1d1f4a6de950095def3776170c6f423	90.0	57.0	40.0	32.0	63.0	59.0	33.0	43.0	51.0	77.0	66.0	37.0	45.0	41.0	37.0	101.0	14.0	28.0	41.0	29.0	0.0	0.0	33.0	51.0	32.0	32.0	38.0	35.0	112.0	48.0	57.0	51.0	49.0	43.0	35.0	16.0	29.0	100.0	55.0	44.0	39.0	55.0	58.0	103.0	25.0	18.0	79.0	44.0	8.0
b0361ac1849749adfeeffe3043595812	36.0	42.0	48.0	50.0	57.0	33.0	32.0	38.0	55.0	35.0	89.0	42.0	73.0	52.0	24.0	68.0	46.0	33.0	45.0	25.0	25.0	21.0	67.0	40.0	40.0	60.0	42.0	30.0	41.0	53.0	59.0	31.0	39.0	30.0	54.0	46.0	41.0	47.0	44.0	31.0	31.0	37.0	28.0	9.0	48.0	35.0	36.0	46.0	19.0
803b18803178c0a7f1cd6d61a69ebc0b	8.0	0.0	161.0	258.0	0.0	53.0	60.0	31.0	77.0	35.0	0.0	143.0	225.0	0.0	0.0	0.0	0.0	37.0	51.0	0.0	66.0	97.0	0.0	14.0	29.0	0.0	11.0	16.0	9.0	36.0	130.0	0.0	308.0	239.0	0.0	59.0	77.0	0.0	80.0	28.0	0.0	137.0	81.0	0.0	15.0	16.0	0.0	65.0	17.0
42618a5950c23132cdc6281e47563b99	48.0	36.0	40.0	41.0	46.0	38.0	32.0	38.0	68.0	50.0	65.0	38.0	58.0	28.0	33.0	45.0	55.0	33.0	45.0	28.0	40.0	27.0	25.0	38.0	32.0	56.0	37.0	49.0	61.0	19.0	39.0	29.0	85.0	46.0	74.0	30.0	27.0	51.0	58.0	39.0	41.0	52.0	41.0	40.0	39.0	48.0	40.0	48.0	28.0
7bce827e78d82fcf96e1ce18da631788	16.0	34.0	48.0	67.0	14.0	58.0	36.0	22.0	53.0	31.0	38.0	48.0	105.0	28.0	45.0	84.0	33.0	54.0	28.0	58.0	59.0	52.0	0.0	44.0	26.0	22.0	55.0	80.0	34.0	70.0	96.0	44.0	62.0	114.0	31.0	80.0	60.0	26.0	25.0	40.0	24.0	31.0	72.0	24.0	39.0	37.0	34.0	41.0	28.0
a3d3090bc3ac736e184fa1908b1f3802	24.0	25.0	54.0	126.0	20.0	37.0	32.0	23.0	60.0	57.0	39.0	38.0	53.0	13.0	34.0	55.0	35.0	52.0	45.0	29.0	66.0	33.0	28.0	50.0	63.0	22.0	50.0	89.0	35.0	0.0	54.0	47.0	126.0	78.0	24.0	46.0	65.0	20.0	61.0	29.0	21.0	77.0	64.0	24.0	55.0	33.0	62.0	83.0	28.0
b5cda23e7aa7fe6f5d2e3c9d967d98ba	48.0	28.0	19.0	45.0	57.0	42.0	10.0	66.0	58.0	62.0	43.0	19.0	41.0	36.0	22.0	51.0	111.0	61.0	44.0	113.0	21.0	26.0	45.0	52.0	33.0	70.0	37.0	52.0	27.0	21.0	45.0	42.0	18.0	24.0	197.0	56.0	45.0	16.0	26.0	14.0	110.0	33.0	27.0	22.0	29.0	20.0	42.0	49.0	24.0
e620bcfc4dedbd07ebaa78a25137bbc6	0.0	0.0	133.0	170.0	0.0	0.0	0.0	3.0	157.0	122.0	15.0	74.0	86.0	0.0	0.0	16.0	0.0	38.0	53.0	4.0	84.0	40.0	0.0	60.0	85.0	0.0	0.0	25.0	13.0	113.0	221.0	0.0	73.0	66.0	0.0	80.0	36.0	0.0	75.0	18.0	0.0	162.0	65.0	0.0	20.0	11.0	0.0	25.0	14.0
7aa48b42a41885aa2d4f4b3a1595a171	54.0	21.0	0.0	32.0	77.0	23.0	35.0	93.0	101.0	47.0	37.0	21.0	0.0	119.0	32.0	66.0	0.0	47.0	37.0	2.0	0.0	0.0	38.0	56.0	64.0	53.0	0.0	0.0	69.0	0.0	15.0	86.0	66.0	50.0	2.0	0.0	0.0	128.0	30.0	34.0	65.0	28.0	39.0	149.0	23.0	0.0	88.0	113.0	14.0
363de18eed00a8237e5acb20b1a4c3a7	52.0	35.0	21.0	48.0	69.0	47.0	50.0	48.0	35.0	18.0	87.0	58.0	135.0	21.0	18.0	34.0	34.0	31.0	7.0	105.0	36.0	34.0	15.0	27.0	18.0	48.0	32.0	52.0	52.0	45.0	45.0	59.0	67.0	39.0	97.0	35.0	23.0	40.0	11.0	29.0	38.0	29.0	12.0	0.0	14.0	0.0	114.0	35.0	5.0
34e7648e2a4ecc920fcd9b1c24fc88a4	49.0	29.0	22.0	36.0	37.0	32.0	30.0	32.0	64.0	41.0	66.0	107.0	255.0	54.0	0.0	64.0	46.0	49.0	27.0	48.0	16.0	47.0	68.0	36.0	59.0	41.0	23.0	41.0	62.0	75.0	108.0	15.0	42.0	29.0	24.0	9.0	10.0	25.0	51.0	11.0	35.0	38.0	26.0	22.0	12.0	18.0	47.0	28.0	0.0
bc2e398ee15681f92f038897703257f1	0.0	0.0	0.0	0.0	326.0	146.0	0.0	0.0	0.0	0.0	184.0	129.0	159.0	0.0	0.0	0.0	0.0	0.0	0.0	129.0	0.0	0.0	0.0	0.0	0.0	0.0	0.0	2.0	208.0	68.0	76.0	54.0	59.0	0.0	117.0	0.0	0.0	152.0	76.0	97.0	0.0	0.0	0.0	90.0	0.0	0.0	7.0	0.0	0.0
9bfc4c1d02025f096f65d5a8fb9eff03	76.0	71.0	68.0	150.0	0.0	0.0	0.0	116.0	81.0	0.0	0.0	0.0	36.0	81.0	0.0	70.0	83.0	0.0	47.0	0.0	0.0	56.0	65.0	80.0	0.0	59.0	94.0	84.0	96.0	0.0	46.0	0.0	140.0	96.0	116.0	50.0	48.0	36.0	0.0	0.0	66.0	52.0	0.0	0.0	0.0	0.0	89.0	71.0	0.0
9ae82a9c81251118fbb725d1f4b5e781	40.0	21.0	45.0	94.0	40.0	118.0	84.0	28.0	42.0	18.0	0.0	35.0	0.0	24.0	0.0	50.0	43.0	56.0	37.0	62.0	119.0	83.0	22.0	63.0	70.0	38.0	50.0	67.0	2.0	0.0	31.0	35.0	68.0	93.0	158.0	133.0	51.0	0.0	0.0	0.0	26.0	62.0	35.0	0.0	82.0	23.0	56.0	54.0	0.0
fa953d64819e357ae9ca851152856e40	40.0	35.0	48.0	100.0	26.0	36.0	22.0	27.0	72.0	61.0	27.0	49.0	70.0	31.0	17.0	28.0	51.0	42.0	47.0	40.0	45.0	52.0	25.0	66.0	48.0	76.0	59.0	40.0	25.0	36.0	48.0	40.0	72.0	84.0	53.0	58.0	64.0	10.0	19.0	16.0	12.0	64.0	78.0	12.0	47.0	33.0	26.0	71.0	26.0
71e6031e539e9dd384b56668c7d1d31e	0.0	41.0	97.0	87.0	0.0	0.0	0.0	33.0	94.0	36.0	0.0	2.0	0.0	0.0	0.0	42.0	123.0	32.0	45.0	47.0	59.0	34.0	45.0	25.0	79.0	198.0	124.0	121.0	0.0	0.0	0.0	84.0	167.0	113.0	77.0	174.0	83.0	0.0	0.0	0.0	91.0	38.0	79.0	0.0	72.0	0.0	105.0	0.0	0.0
277d5ef5c53f60b6b2d6c0a4bad5f511	108.0	186.0	35.0	0.0	82.0	37.0	12.0	121.0	41.0	19.0	129.0	15.0	23.0	119.0	9.0	8.0	131.0	27.0	11.0	124.0	15.0	6.0	145.0	23.0	14.0	164.0	51.0	27.0	98.0	16.0	15.0	133.0	0.0	0.0	207.0	0.0	0.0	44.0	11.0	0.0	173.0	29.0	16.0	19.0	0.0	8.0	171.0	21.0	0.0
2b4e8b275e695052e713aa7a901e47df	35.0	33.0	17.0	43.0	20.0	44.0	39.0	31.0	58.0	33.0	59.0	53.0	115.0	43.0	41.0	43.0	55.0	39.0	51.0	32.0	0.0	31.0	51.0	40.0	38.0	14.0	35.0	20.0	40.0	40.0	44.0	27.0	54.0	25.0	59.0	37.0	27.0	31.0	44.0	0.0	40.0	47.0	50.0	19.0	42.0	16.0	37.0	83.0	33.0
83e05032f21f4fcaae393ce7fccf9203	71.0	58.0	38.0	77.0	25.0	0.0	16.0	66.0	108.0	41.0	0.0	8.0	0.0	32.0	44.0	67.0	63.0	31.0	73.0	9.0	8.0	0.0	61.0	47.0	64.0	61.0	69.0	48.0	23.0	0.0	8.0	88.0	88.0	73.0	65.0	20.0	30.0	40.0	40.0	19.0	57.0	54.0	47.0	73.0	103.0	21.0	54.0	100.0	22.0
aeca54b4bb1aefba2229c47e3dfd6fe7	14.0	27.0	73.0	141.0	7.0	42.0	12.0	23.0	68.0	74.0	11.0	40.0	46.0	26.0	14.0	53.0	14.0	29.0	41.0	17.0	51.0	49.0	37.0	55.0	50.0	0.0	20.0	24.0	32.0	47.0	85.0	0.0	77.0	78.0	31.0	69.0	66.0	24.0	42.0	57.0	33.0	69.0	70.0	0.0	51.0	34.0	35.0	71.0	13.0
92899a5547e07f83872b51e0eafa6621	48.0	50.0	33.0	60.0	44.0	29.0	12.0	56.0	37.0	40.0	81.0	25.0	40.0	26.0	20.0	47.0	43.0	17.0	40.0	28.0	39.0	24.0	39.0	36.0	19.0	100.0	32.0	38.0	74.0	40.0	32.0	80.0	70.0	31.0	99.0	36.0	24.0	57.0	26.0	33.0	81.0	66.0	38.0	53.0	38.0	17.0	55.0	20.0	13.0
45d8ba70fdc472ba7f6027792dd58b91	56.0	12.0	25.0	24.0	57.0	46.0	19.0	65.0	49.0	18.0	86.0	0.0	86.0	27.0	24.0	110.0	24.0	14.0	0.0	4.0	0.0	0.0	36.0	31.0	66.0	4.0	0.0	0.0	103.0	23.0	28.0	16.0	21.0	11.0	0.0	0.0	11.0	110.0	21.0	34.0	34.0	54.0	40.0	154.0	30.0	21.0	35.0	71.0	64.0
8effd7875874f6b2d851b7d2fe20aea9	2.0	0.0	56.0	77.0	36.0	90.0	75.0	36.0	4.0	42.0	66.0	71.0	92.0	0.0	39.0	141.0	9.0	0.0	0.0	0.0	63.0	67.0	17.0	35.0	33.0	0.0	0.0	50.0	78.0	72.0	46.0	0.0	64.0	53.0	8.0	29.0	64.0	70.0	40.0	0.0	19.0	24.0	43.0	25.0	0.0	44.0	0.0	70.0	46.0
6af3f4a1b6c4772f600061b055afb97c	41.0	38.0	0.0	68.0	43.0	52.0	40.0	46.0	63.0	0.0	43.0	23.0	82.0	39.0	20.0	58.0	57.0	43.0	62.0	33.0	30.0	30.0	62.0	24.0	25.0	67.0	49.0	42.0	34.0	48.0	33.0	0.0	58.0	3.0	73.0	0.0	33.0	55.0	55.0	0.0	33.0	54.0	53.0	0.0	47.0	28.0	40.0	50.0	0.0
2da43f5aba4f10a22d96aa694acf61ac	0.0	0.0	68.0	143.0	0.0	0.0	0.0	0.0	138.0	0.0	88.0	130.0	129.0	0.0	0.0	97.0	2.0	0.0	83.0	0.0	95.0	0.0	0.0	62.0	0.0	0.0	72.0	85.0	0.0	0.0	88.0	77.0	128.0	136.0	0.0	91.0	0.0	64.0	66.0	0.0	0.0	92.0	86.0	0.0	109.0	0.0	49.0	70.0	0.0
385cb3007d10b95bf55ad77aa53a2e3c	160.0	315.0	17.0	26.0	29.0	0.0	0.0	159.0	48.0	46.0	19.0	29.0	83.0	123.0	7.0	0.0	39.0	8.0	0.0	92.0	9.0	5.0	87.0	13.0	8.0	58.0	14.0	6.0	80.0	8.0	24.0	81.0	32.0	13.0	141.0	32.0	14.0	13.0	4.0	0.0	171.0	32.0	9.0	13.0	14.0	0.0	41.0	7.0	3.0
57d829a067bf8d1dce926c5053d6226d	36.0	16.0	29.0	49.0	18.0	18.0	21.0	76.0	16.0	27.0	93.0	44.0	66.0	29.0	4.0	20.0	20.0	26.0	22.0	14.0	4.0	18.0	44.0	13.0	21.0	37.0	33.0	19.0	86.0	16.0	59.0	38.0	62.0	24.0	20.0	6.0	13.0	86.0	46.0	102.0	51.0	49.0	54.0	15.0	57.0	16.0	59.0	18.0	12.0
d840d9fa8ae246ab9ce3de1afa642fe2	140.0	56.0	45.0	109.0	20.0	13.0	17.0	48.0	152.0	53.0	0.0	0.0	0.0	22.0	25.0	88.0	90.0	35.0	70.0	0.0	0.0	10.0	33.0	37.0	43.0	49.0	53.0	35.0	6.0	3.0	0.0	102.0	125.0	52.0	61.0	39.0	47.0	13.0	0.0	16.0	59.0	29.0	77.0	35.0	81.0	17.0	67.0	54.0	9.0
a15331a970f0610321d1923e6961618a	56.0	35.0	42.0	23.0	10.0	30.0	20.0	17.0	47.0	49.0	31.0	8.0	84.0	14.0	10.0	38.0	62.0	39.0	50.0	19.0	38.0	84.0	24.0	23.0	27.0	77.0	48.0	21.0	24.0	22.0	30.0	49.0	57.0	13.0	107.0	62.0	51.0	20.0	5.0	16.0	29.0	28.0	33.0	9.0	45.0	13.0	23.0	5.0	0.0
ce6f1b5516cb685d576920ed3db59dae	0.0	0.0	27.0	101.0	0.0	50.0	40.0	0.0	187.0	112.0	39.0	42.0	57.0	0.0	0.0	0.0	0.0	37.0	0.0	0.0	127.0	50.0	10.0	45.0	39.0	0.0	45.0	47.0	19.0	68.0	31.0	0.0	117.0	55.0	23.0	126.0	40.0	22.0	17.0	18.0	0.0	0.0	0.0	0.0	121.0	23.0	0.0	34.0	24.0
f53583f21a006ea9fbbf19fa844b1987	40.0	30.0	23.0	24.0	112.0	32.0	41.0	62.0	36.0	0.0	85.0	96.0	76.0	34.0	0.0	17.0	41.0	18.0	13.0	92.0	24.0	32.0	45.0	20.0	0.0	23.0	12.0	25.0	54.0	39.0	61.0	61.0	24.0	16.0	48.0	0.0	0.0	86.0	54.0	44.0	29.0	0.0	13.0	29.0	16.0	0.0	34.0	38.0	0.0
8577860e8c8e9085c62a4d7649c3a1e2	40.0	23.0	36.0	79.0	67.0	30.0	0.0	65.0	79.0	45.0	38.0	104.0	59.0	40.0	0.0	89.0	29.0	0.0	46.0	0.0	0.0	0.0	26.0	31.0	33.0	61.0	5.0	49.0	39.0	34.0	0.0	70.0	81.0	51.0	33.0	0.0	0.0	116.0	46.0	45.0	23.0	27.0	39.0	93.0	37.0	0.0	39.0	127.0	34.0
b9ea0c13c57b590e2250d440040a1cff	35.0	96.0	36.0	68.0	32.0	61.0	19.0	57.0	51.0	40.0	76.0	29.0	88.0	47.0	0.0	68.0	58.0	66.0	28.0	0.0	52.0	28.0	34.0	29.0	22.0	49.0	45.0	0.0	38.0	46.0	54.0	32.0	52.0	33.0	68.0	33.0	17.0	35.0	45.0	48.0	80.0	30.0	0.0	15.0	0.0	12.0	56.0	28.0	12.0
3076e60389cb043836bf6720975ae783	27.0	51.0	48.0	58.0	41.0	46.0	0.0	60.0	71.0	61.0	68.0	48.0	93.0	24.0	18.0	41.0	27.0	47.0	46.0	36.0	40.0	27.0	32.0	0.0	58.0	47.0	55.0	69.0	45.0	86.0	53.0	72.0	86.0	68.0	76.0	51.0	68.0	18.0	25.0	0.0	25.0	53.0	25.0	0.0	0.0	21.0	77.0	34.0	0.0
b718aa38f5af231a26a0ae1ad1c72164	6.0	0.0	34.0	63.0	11.0	19.0	0.0	12.0	110.0	65.0	37.0	0.0	9.0	16.0	5.0	0.0	0.0	30.0	17.0	6.0	103.0	14.0	17.0	18.0	10.0	0.0	28.0	20.0	40.0	15.0	16.0	0.0	45.0	31.0	9.0	74.0	40.0	33.0	18.0	8.0	14.0	42.0	17.0	0.0	290.0	10.0	0.0	17.0	0.0
6113930620542180ccdffbadb63e8c03	0.0	13.0	37.0	3.0	26.0	34.0	0.0	0.0	45.0	0.0	30.0	34.0	0.0	15.0	0.0	26.0	65.0	58.0	56.0	132.0	65.0	93.0	15.0	74.0	0.0	113.0	50.0	74.0	0.0	30.0	38.0	0.0	43.0	49.0	88.0	77.0	51.0	0.0	0.0	0.0	70.0	0.0	57.0	0.0	0.0	32.0	112.0	21.0	0.0
b633f91a6f6113c8b0029471950823fe	25.0	35.0	53.0	57.0	32.0	60.0	14.0	15.0	94.0	67.0	34.0	34.0	21.0	43.0	21.0	30.0	48.0	28.0	52.0	35.0	19.0	27.0	66.0	65.0	46.0	47.0	72.0	47.0	48.0	53.0	57.0	26.0	20.0	30.0	65.0	25.0	62.0	19.0	27.0	26.0	31.0	23.0	24.0	20.0	23.0	23.0	35.0	52.0	9.0
5eae82ebecb731c4763670b085ecce67	34.0	31.0	28.0	71.0	76.0	72.0	22.0	40.0	61.0	31.0	27.0	25.0	50.0	60.0	31.0	74.0	37.0	27.0	24.0	17.0	20.0	14.0	40.0	30.0	49.0	16.0	24.0	43.0	42.0	27.0	62.0	17.0	8.0	24.0	62.0	32.0	22.0	80.0	46.0	79.0	52.0	20.0	31.0	75.0	37.0	12.0	30.0	69.0	47.0
e862e84381f365ee69b61d4c00b2b598	0.0	38.0	78.0	116.0	0.0	87.0	17.0	47.0	142.0	84.0	28.0	42.0	52.0	0.0	0.0	22.0	26.0	26.0	31.0	0.0	46.0	65.0	0.0	22.0	0.0	22.0	34.0	28.0	41.0	36.0	64.0	0.0	93.0	135.0	0.0	0.0	46.0	0.0	23.0	21.0	76.0	90.0	57.0	0.0	0.0	0.0	0.0	76.0	0.0
080ea6141535409fdd76f7f9a43e1da3	23.0	43.0	30.0	91.0	19.0	38.0	26.0	32.0	45.0	37.0	59.0	56.0	44.0	34.0	21.0	54.0	33.0	17.0	53.0	17.0	38.0	28.0	32.0	30.0	33.0	38.0	26.0	28.0	58.0	35.0	38.0	52.0	57.0	52.0	41.0	17.0	28.0	66.0	59.0	39.0	44.0	58.0	42.0	0.0	29.0	14.0	40.0	43.0	16.0
470aa65a10549e3487f93fde4d0101e7	13.0	10.0	39.0	70.0	30.0	37.0	23.0	32.0	44.0	31.0	41.0	43.0	27.0	21.0	34.0	52.0	26.0	31.0	38.0	19.0	28.0	33.0	13.0	49.0	60.0	14.0	32.0	47.0	49.0	46.0	35.0	23.0	58.0	52.0	19.0	34.0	29.0	12.0	11.0	16.0	16.0	60.0	48.0	25.0	48.0	25.0	23.0	61.0	12.0
32a1a7e10b744505c70fd6970983c00b	11.0	5.0	0.0	10.0	243.0	268.0	33.0	25.0	31.0	22.0	139.0	41.0	155.0	40.0	20.0	28.0	7.0	0.0	15.0	0.0	0.0	0.0	49.0	33.0	22.0	0.0	0.0	12.0	96.0	54.0	95.0	10.0	15.0	0.0	34.0	0.0	8.0	156.0	73.0	70.0	27.0	11.0	0.0	103.0	0.0	0.0	27.0	61.0	18.0
a934804d5988e8895b9bcead1fd1168a	0.0	28.0	44.0	72.0	15.0	56.0	28.0	25.0	53.0	25.0	35.0	34.0	38.0	45.0	16.0	43.0	33.0	33.0	48.0	16.0	23.0	35.0	41.0	20.0	54.0	38.0	51.0	20.0	0.0	30.0	55.0	0.0	52.0	59.0	68.0	21.0	43.0	3.0	37.0	31.0	33.0	58.0	33.0	0.0	31.0	32.0	25.0	63.0	0.0
ef8193be7170255e5b427b4222cfb9f2	35.0	18.0	27.0	25.0	41.0	46.0	37.0	28.0	47.0	39.0	51.0	26.0	60.0	34.0	40.0	43.0	25.0	0.0	47.0	51.0	24.0	16.0	19.0	43.0	49.0	46.0	29.0	47.0	64.0	59.0	62.0	35.0	69.0	71.0	67.0	31.0	0.0	22.0	59.0	64.0	0.0	42.0	89.0	0.0	11.0	30.0	17.0	29.0	19.0
1c4df53a208d76159152341c79e9dcaa	133.0	142.0	12.0	8.0	62.0	10.0	0.0	174.0	21.0	0.0	101.0	13.0	0.0	108.0	4.0	0.0	163.0	9.0	0.0	169.0	20.0	0.0	133.0	16.0	0.0	108.0	7.0	0.0	93.0	0.0	12.0	97.0	5.0	6.0	180.0	5.0	0.0	34.0	22.0	0.0	199.0	0.0	0.0	20.0	0.0	0.0	180.0	15.0	0.0
e51181537cb9f79f9cda7d3a3d721e05	0.0	21.0	49.0	80.0	13.0	40.0	27.0	15.0	54.0	31.0	28.0	21.0	15.0	27.0	26.0	67.0	16.0	65.0	40.0	21.0	62.0	40.0	3.0	49.0	50.0	0.0	32.0	56.0	36.0	33.0	27.0	46.0	81.0	52.0	21.0	57.0	48.0	12.0	27.0	20.0	22.0	51.0	60.0	10.0	38.0	25.0	28.0	60.0	10.0
d8aabd84d2521fb2076767de1ca12d3c	0.0	9.0	23.0	35.0	145.0	197.0	55.0	37.0	70.0	35.0	35.0	73.0	102.0	22.0	31.0	86.0	40.0	23.0	34.0	7.0	17.0	0.0	61.0	0.0	99.0	15.0	12.0	0.0	55.0	73.0	70.0	0.0	6.0	4.0	23.0	0.0	18.0	45.0	44.0	64.0	39.0	20.0	17.0	36.0	20.0	0.0	19.0	56.0	63.0
a995a04664bd4e802f202a862568e4d7	0.0	42.0	41.0	50.0	16.0	36.0	25.0	20.0	41.0	15.0	64.0	63.0	113.0	34.0	0.0	57.0	16.0	30.0	45.0	20.0	29.0	27.0	27.0	27.0	30.0	12.0	31.0	15.0	18.0	58.0	59.0	19.0	71.0	52.0	27.0	40.0	57.0	16.0	42.0	26.0	16.0	26.0	27.0	13.0	25.0	9.0	39.0	48.0	20.0
c72ce0d8192bc8717fe47575545f6ca5	13.0	24.0	49.0	54.0	0.0	32.0	14.0	15.0	79.0	19.0	18.0	26.0	24.0	18.0	25.0	29.0	26.0	54.0	38.0	108.0	97.0	91.0	21.0	58.0	28.0	22.0	72.0	70.0	23.0	30.0	21.0	31.0	108.0	111.0	34.0	102.0	86.0	23.0	17.0	12.0	6.0	31.0	39.0	0.0	86.0	15.0	27.0	21.0	5.0
14deb097b91ad9823a2ce2a752acbab9	20.0	12.0	43.0	61.0	25.0	28.0	33.0	20.0	66.0	42.0	33.0	56.0	66.0	19.0	23.0	38.0	26.0	37.0	37.0	24.0	49.0	23.0	21.0	38.0	27.0	0.0	25.0	48.0	34.0	75.0	64.0	15.0	46.0	62.0	31.0	48.0	46.0	20.0	32.0	46.0	36.0	47.0	44.0	14.0	31.0	19.0	27.0	36.0	19.0
f92e0bc768080f3a446e836181c6dea9	0.0	0.0	0.0	0.0	0.0	0.0	0.0	0.0	0.0	0.0	0.0	0.0	0.0	0.0	0.0	0.0	0.0	0.0	0.0	0.0	0.0	0.0	0.0	0.0	0.0	0.0	0.0	0.0	0.0	0.0	0.0	0.0	0.0	0.0	0.0	0.0	0.0	0.0	0.0	0.0	0.0	0.0	0.0	0.0	0.0	0.0	0.0	0.0	0.0
3fc117baf3fb3bd2305b95e5b536a34e	0.0	0.0	51.0	85.0	24.0	26.0	26.0	26.0	63.0	63.0	0.0	101.0	81.0	0.0	29.0	57.0	0.0	47.0	52.0	3.0	53.0	19.0	0.0	57.0	60.0	36.0	30.0	80.0	0.0	83.0	106.0	31.0	0.0	74.0	0.0	65.0	60.0	0.0	55.0	77.0	0.0	50.0	83.0	0.0	47.0	0.0	30.0	81.0	32.0
1ef3ba71d2bf030e370fb2f03686d0e4	0.0	0.0	0.0	0.0	134.0	70.0	0.0	110.0	0.0	0.0	44.0	53.0	72.0	0.0	0.0	0.0	48.0	0.0	0.0	64.0	0.0	0.0	77.0	0.0	0.0	0.0	0.0	0.0	54.0	0.0	0.0	101.0	0.0	0.0	89.0	0.0	0.0	73.0	0.0	0.0	98.0	0.0	0.0	82.0	0.0	0.0	155.0	0.0	0.0
159d9d10a8456d76094af4a4f85ceb07	71.0	40.0	58.0	23.0	27.0	43.0	16.0	83.0	0.0	0.0	21.0	0.0	27.0	44.0	0.0	24.0	76.0	18.0	0.0	233.0	48.0	20.0	56.0	64.0	14.0	28.0	22.0	0.0	41.0	28.0	17.0	47.0	0.0	19.0	42.0	43.0	24.0	0.0	0.0	0.0	144.0	18.0	28.0	35.0	0.0	0.0	146.0	0.0	0.0
ba8b63cd593ab6e00d5a9e968ce0ac9d	78.0	0.0	0.0	99.0	68.0	0.0	26.0	185.0	25.0	72.0	0.0	0.0	0.0	0.0	0.0	0.0	59.0	34.0	41.0	57.0	46.0	29.0	27.0	0.0	65.0	139.0	43.0	42.0	0.0	0.0	0.0	57.0	52.0	68.0	133.0	0.0	43.0	0.0	0.0	0.0	115.0	34.0	0.0	0.0	32.0	26.0	82.0	0.0	0.0
444599a64aa3a368edcdd2fd9711f0d5	41.0	0.0	3.0	29.0	69.0	69.0	61.0	41.0	40.0	29.0	81.0	62.0	188.0	23.0	38.0	24.0	25.0	16.0	18.0	34.0	29.0	20.0	2.0	20.0	33.0	21.0	21.0	16.0	42.0	58.0	138.0	23.0	41.0	0.0	36.0	24.0	25.0	47.0	41.0	27.0	44.0	22.0	19.0	0.0	14.0	0.0	32.0	18.0	0.0
afe65db64c773ca0005dc7fd1e15b72b	101.0	72.0	24.0	34.0	30.0	17.0	0.0	107.0	39.0	0.0	31.0	18.0	0.0	61.0	16.0	32.0	80.0	25.0	27.0	55.0	31.0	16.0	65.0	30.0	14.0	102.0	44.0	30.0	53.0	9.0	0.0	137.0	50.0	34.0	121.0	22.0	0.0	25.0	15.0	11.0	66.0	16.0	17.0	45.0	31.0	0.0	168.0	29.0	8.0
7fe3b0742a0493245a7670a3adb5baf5	46.0	28.0	0.0	30.0	82.0	61.0	43.0	48.0	66.0	38.0	78.0	33.0	80.0	40.0	28.0	52.0	38.0	32.0	24.0	33.0	16.0	16.0	50.0	50.0	41.0	32.0	0.0	34.0	44.0	27.0	49.0	38.0	67.0	0.0	69.0	21.0	45.0	64.0	0.0	35.0	53.0	28.0	22.0	51.0	22.0	42.0	42.0	51.0	19.0
4b68a38ffb5962739427a6b1d5699af8	11.0	21.0	37.0	33.0	6.0	24.0	11.0	20.0	61.0	44.0	25.0	24.0	46.0	28.0	46.0	82.0	13.0	28.0	37.0	58.0	31.0	29.0	28.0	77.0	30.0	10.0	28.0	50.0	43.0	31.0	33.0	16.0	29.0	29.0	0.0	36.0	16.0	30.0	15.0	5.0	13.0	26.0	31.0	35.0	51.0	19.0	31.0	44.0	16.0
bacd4eac80a3d3e0b11fbfe576dcd581	43.0	0.0	46.0	112.0	0.0	61.0	17.0	46.0	101.0	38.0	0.0	18.0	56.0	0.0	0.0	36.0	43.0	19.0	17.0	0.0	24.0	0.0	22.0	34.0	27.0	52.0	51.0	19.0	33.0	22.0	29.0	21.0	68.0	57.0	51.0	34.0	60.0	22.0	40.0	44.0	48.0	26.0	45.0	23.0	32.0	30.0	67.0	91.0	36.0
92e7bfe6c73e39963c09c544be43ae1b	36.0	67.0	42.0	49.0	44.0	27.0	24.0	64.0	41.0	22.0	0.0	15.0	25.0	76.0	21.0	42.0	40.0	59.0	18.0	87.0	43.0	35.0	53.0	56.0	34.0	65.0	37.0	34.0	33.0	22.0	25.0	54.0	43.0	47.0	99.0	21.0	25.0	38.0	14.0	0.0	88.0	19.0	17.0	21.0	31.0	10.0	98.0	30.0	18.0
2132762befadc4506e98553f6e532f00	0.0	5.0	30.0	60.0	23.0	19.0	30.0	18.0	65.0	40.0	21.0	49.0	43.0	28.0	32.0	43.0	0.0	43.0	41.0	0.0	46.0	56.0	10.0	46.0	28.0	19.0	20.0	0.0	53.0	64.0	55.0	17.0	84.0	76.0	14.0	24.0	41.0	47.0	52.0	33.0	12.0	64.0	76.0	16.0	39.0	23.0	27.0	69.0	35.0
2cfc62e454c7ba5f8f5b808c532117e9	119.0	43.0	60.0	30.0	47.0	43.0	0.0	49.0	91.0	52.0	22.0	0.0	51.0	0.0	0.0	0.0	70.0	67.0	40.0	0.0	63.0	0.0	44.0	52.0	29.0	0.0	59.0	69.0	0.0	55.0	0.0	93.0	101.0	88.0	13.0	0.0	0.0	57.0	20.0	0.0	56.0	61.0	0.0	67.0	68.0	0.0	53.0	35.0	0.0
1fe8aaf94a99418a23ea471ff9093f88	23.0	0.0	37.0	84.0	0.0	30.0	25.0	23.0	50.0	61.0	22.0	31.0	64.0	0.0	32.0	63.0	13.0	53.0	31.0	36.0	41.0	54.0	0.0	52.0	40.0	0.0	31.0	49.0	0.0	52.0	106.0	33.0	49.0	63.0	19.0	90.0	47.0	0.0	47.0	41.0	0.0	49.0	82.0	12.0	48.0	21.0	14.0	87.0	28.0
372ace7310681d3f6a3a7eea8d23fbf6	34.0	0.0	34.0	54.0	48.0	0.0	0.0	55.0	0.0	0.0	109.0	62.0	89.0	0.0	25.0	51.0	0.0	43.0	15.0	62.0	0.0	40.0	0.0	28.0	0.0	42.0	31.0	0.0	51.0	57.0	89.0	34.0	47.0	0.0	54.0	35.0	34.0	51.0	60.0	0.0	63.0	0.0	22.0	23.0	27.0	31.0	32.0	53.0	19.0
b7d09dae7895afbafb88c2afdb9b2e99	142.0	98.0	0.0	0.0	73.0	12.0	0.0	184.0	0.0	0.0	37.0	0.0	0.0	100.0	10.0	0.0	173.0	0.0	0.0	136.0	0.0	0.0	85.0	4.0	0.0	113.0	0.0	0.0	40.0	0.0	0.0	178.0	0.0	0.0	230.0	0.0	0.0	54.0	0.0	0.0	210.0	0.0	0.0	170.0	6.0	0.0	260.0	0.0	0.0
67f8768c5d2e62fd808455da6018e3e0	62.0	2.0	26.0	0.0	0.0	0.0	43.0	0.0	0.0	0.0	69.0	64.0	52.0	32.0	0.0	41.0	0.0	47.0	0.0	0.0	0.0	0.0	59.0	0.0	25.0	64.0	32.0	0.0	44.0	0.0	0.0	65.0	51.0	42.0	0.0	0.0	41.0	59.0	55.0	52.0	0.0	41.0	59.0	42.0	27.0	0.0	43.0	66.0	0.0
210873ab1bc0e3641d4f09a1ddc767c1	0.0	30.0	57.0	59.0	90.0	14.0	65.0	59.0	32.0	30.0	14.0	9.0	6.0	25.0	55.0	60.0	29.0	43.0	17.0	58.0	57.0	71.0	51.0	36.0	49.0	0.0	23.0	35.0	50.0	67.0	21.0	27.0	40.0	0.0	50.0	47.0	40.0	6.0	22.0	4.0	4.0	57.0	32.0	42.0	28.0	0.0	48.0	37.0	31.0
43cdb545e43d2958040373f62268d698	41.0	47.0	30.0	62.0	12.0	30.0	10.0	44.0	46.0	27.0	38.0	38.0	54.0	24.0	0.0	23.0	35.0	28.0	42.0	28.0	34.0	23.0	31.0	24.0	29.0	41.0	27.0	21.0	27.0	21.0	29.0	59.0	27.0	0.0	52.0	19.0	16.0	20.0	23.0	23.0	59.0	72.0	44.0	24.0	57.0	18.0	35.0	22.0	0.0
53be8786abd8fc7fefd8a89d96b98f95	4.0	0.0	16.0	32.0	103.0	33.0	33.0	6.0	10.0	0.0	173.0	38.0	85.0	8.0	29.0	15.0	0.0	11.0	0.0	32.0	29.0	39.0	0.0	44.0	0.0	0.0	0.0	33.0	84.0	51.0	87.0	0.0	0.0	0.0	51.0	8.0	17.0	116.0	30.0	30.0	58.0	15.0	0.0	0.0	0.0	4.0	0.0	8.0	0.0
7dfab7b08e61598e0847a57a0bec95eb	45.0	84.0	0.0	22.0	56.0	169.0	41.0	56.0	32.0	3.0	54.0	58.0	113.0	39.0	0.0	37.0	27.0	18.0	32.0	63.0	30.0	0.0	64.0	47.0	31.0	27.0	18.0	0.0	69.0	0.0	41.0	25.0	18.0	20.0	49.0	4.0	10.0	36.0	28.0	41.0	73.0	23.0	16.0	43.0	23.0	14.0	119.0	34.0	0.0
ed273ef20e7caf9492615e7ebe70e8a7	30.0	46.0	38.0	0.0	75.0	41.0	0.0	41.0	51.0	0.0	111.0	50.0	84.0	27.0	0.0	42.0	36.0	21.0	0.0	36.0	37.0	49.0	48.0	0.0	20.0	43.0	34.0	0.0	59.0	41.0	33.0	76.0	41.0	0.0	71.0	0.0	17.0	76.0	40.0	65.0	35.0	0.0	0.0	0.0	0.0	0.0	45.0	29.0	0.0
abf3cff63859e112372fa0414f3e5e02	0.0	35.0	14.0	0.0	61.0	23.0	0.0	0.0	0.0	0.0	195.0	30.0	47.0	38.0	28.0	0.0	15.0	0.0	0.0	86.0	0.0	0.0	0.0	0.0	0.0	0.0	0.0	19.0	183.0	30.0	41.0	0.0	0.0	0.0	38.0	0.0	0.0	79.0	0.0	0.0	228.0	0.0	0.0	54.0	0.0	0.0	45.0	14.0	0.0
08a8ffa5272366cafe6e964e284dc2b5	36.0	40.0	41.0	98.0	0.0	0.0	0.0	0.0	58.0	59.0	0.0	43.0	56.0	0.0	0.0	0.0	33.0	34.0	40.0	36.0	57.0	47.0	0.0	0.0	3.0	29.0	60.0	61.0	0.0	48.0	0.0	57.0	72.0	78.0	46.0	46.0	31.0	29.0	31.0	43.0	27.0	71.0	83.0	0.0	36.0	31.0	0.0	46.0	0.0
4a95fe7f7f2ccc9cad96e2049e7c3f19	48.0	33.0	38.0	49.0	24.0	0.0	23.0	38.0	18.0	0.0	29.0	44.0	50.0	29.0	14.0	43.0	36.0	33.0	38.0	40.0	39.0	40.0	24.0	23.0	45.0	100.0	51.0	41.0	40.0	0.0	43.0	62.0	60.0	38.0	37.0	39.0	17.0	30.0	28.0	0.0	31.0	36.0	28.0	12.0	50.0	16.0	47.0	28.0	5.0
bcd5c0668d97b15a6d33852165b0e43e	42.0	99.0	25.0	127.0	0.0	14.0	6.0	86.0	112.0	66.0	13.0	13.0	21.0	27.0	5.0	17.0	12.0	26.0	11.0	40.0	40.0	33.0	38.0	14.0	17.0	35.0	52.0	21.0	47.0	35.0	47.0	43.0	66.0	67.0	109.0	80.0	77.0	3.0	18.0	17.0	70.0	47.0	16.0	0.0	11.0	6.0	22.0	0.0	7.0
3303b1a459f422ea6983aa28a411b226	32.0	21.0	28.0	40.0	50.0	94.0	0.0	43.0	65.0	43.0	24.0	0.0	49.0	126.0	58.0	113.0	81.0	69.0	101.0	29.0	0.0	0.0	146.0	103.0	72.0	0.0	19.0	0.0	40.0	0.0	34.0	0.0	0.0	0.0	70.0	35.0	0.0	0.0	0.0	0.0	38.0	29.0	2.0	0.0	0.0	0.0	58.0	0.0	24.0
c90b1de60f02f547b8778b80978e08ed	81.0	57.0	0.0	0.0	73.0	56.0	17.0	0.0	34.0	0.0	54.0	41.0	33.0	61.0	0.0	28.0	26.0	32.0	0.0	70.0	24.0	19.0	38.0	0.0	0.0	48.0	50.0	0.0	114.0	60.0	45.0	34.0	17.0	0.0	40.0	22.0	0.0	0.0	21.0	0.0	50.0	26.0	0.0	0.0	39.0	0.0	65.0	19.0	15.0
4efe66d7623b9017827d0a7d03e711df	17.0	18.0	36.0	55.0	15.0	35.0	30.0	23.0	46.0	23.0	40.0	37.0	28.0	33.0	5.0	25.0	37.0	39.0	35.0	15.0	38.0	25.0	40.0	24.0	28.0	36.0	25.0	29.0	22.0	28.0	35.0	42.0	51.0	56.0	41.0	23.0	34.0	16.0	37.0	11.0	16.0	44.0	22.0	13.0	30.0	19.0	33.0	24.0	10.0
03e3b933d3b7f98e473f7d034212c050	29.0	0.0	24.0	38.0	29.0	49.0	29.0	37.0	36.0	39.0	45.0	51.0	72.0	40.0	0.0	72.0	47.0	19.0	37.0	0.0	0.0	0.0	52.0	45.0	35.0	19.0	0.0	33.0	53.0	70.0	41.0	29.0	34.0	0.0	0.0	0.0	0.0	71.0	68.0	51.0	0.0	17.0	52.0	25.0	46.0	25.0	0.0	59.0	50.0
3ab7e74e997ad51c444e8ac8ba6829fe	0.0	0.0	32.0	41.0	32.0	42.0	27.0	0.0	53.0	20.0	102.0	88.0	85.0	28.0	15.0	30.0	0.0	13.0	23.0	0.0	21.0	0.0	29.0	31.0	47.0	0.0	0.0	0.0	57.0	69.0	54.0	29.0	23.0	30.0	25.0	18.0	13.0	25.0	80.0	61.0	0.0	41.0	26.0	0.0	32.0	0.0	25.0	76.0	21.0
8addda96af47f1f7869ba72278b95e8f	17.0	37.0	0.0	44.0	51.0	89.0	31.0	49.0	79.0	37.0	35.0	50.0	54.0	21.0	17.0	54.0	31.0	30.0	38.0	0.0	0.0	30.0	69.0	24.0	27.0	0.0	18.0	0.0	65.0	32.0	43.0	0.0	34.0	28.0	52.0	33.0	27.0	38.0	41.0	0.0	54.0	54.0	27.0	31.0	0.0	0.0	0.0	104.0	21.0
eb8f6fe682069575d6c470229b9332b7	0.0	0.0	0.0	0.0	24.0	9.0	0.0	0.0	0.0	0.0	220.0	262.0	178.0	0.0	10.0	0.0	0.0	0.0	0.0	27.0	0.0	13.0	0.0	11.0	4.0	0.0	0.0	0.0	52.0	53.0	215.0	0.0	0.0	0.0	0.0	0.0	15.0	0.0	11.0	0.0	0.0	0.0	0.0	0.0	0.0	0.0	0.0	0.0	0.0
11eca4a7fc839be0a3ad76bf08463bdd	24.0	14.0	14.0	50.0	53.0	81.0	30.0	20.0	50.0	30.0	62.0	22.0	228.0	29.0	28.0	25.0	34.0	24.0	26.0	37.0	19.0	31.0	28.0	32.0	20.0	30.0	34.0	27.0	33.0	24.0	43.0	17.0	21.0	30.0	60.0	19.0	20.0	43.0	39.0	0.0	46.0	27.0	18.0	31.0	9.0	0.0	17.0	21.0	15.0
3669186c19956417046a8a343f62430e	0.0	0.0	27.0	46.0	18.0	61.0	28.0	24.0	30.0	32.0	35.0	25.0	60.0	0.0	2.0	55.0	0.0	32.0	38.0	0.0	38.0	0.0	48.0	26.0	24.0	32.0	50.0	62.0	21.0	31.0	38.0	0.0	3.0	20.0	0.0	34.0	0.0	46.0	23.0	36.0	27.0	34.0	29.0	10.0	34.0	21.0	51.0	32.0	15.0
ada212fdcdfad7b82c1e40ee34f91721	29.0	45.0	38.0	58.0	0.0	79.0	24.0	34.0	108.0	56.0	17.0	35.0	33.0	12.0	20.0	48.0	16.0	24.0	35.0	3.0	23.0	0.0	17.0	39.0	22.0	0.0	15.0	11.0	35.0	33.0	34.0	0.0	29.0	28.0	31.0	24.0	2.0	17.0	26.0	28.0	15.0	30.0	26.0	0.0	62.0	0.0	15.0	27.0	0.0
843dd390d62996a4584e904a1b6a49c5	0.0	0.0	54.0	147.0	13.0	50.0	28.0	0.0	51.0	6.0	0.0	162.0	105.0	0.0	0.0	0.0	0.0	21.0	68.0	0.0	68.0	140.0	8.0	8.0	7.0	0.0	11.0	27.0	0.0	86.0	85.0	0.0	115.0	66.0	0.0	48.0	39.0	7.0	38.0	28.0	0.0	35.0	23.0	0.0	0.0	0.0	0.0	58.0	13.0
b174202dc2778fd61de5713e698040ac	31.0	21.0	30.0	33.0	46.0	32.0	0.0	28.0	43.0	16.0	0.0	0.0	0.0	35.0	33.0	75.0	31.0	18.0	25.0	0.0	20.0	12.0	0.0	36.0	17.0	24.0	46.0	42.0	75.0	18.0	13.0	55.0	55.0	26.0	52.0	22.0	25.0	105.0	35.0	32.0	21.0	0.0	16.0	90.0	20.0	0.0	38.0	66.0	11.0
6762a54f45936a03d237ead4d58a4c17	18.0	45.0	56.0	38.0	0.0	47.0	0.0	23.0	81.0	32.0	0.0	0.0	0.0	43.0	0.0	28.0	0.0	33.0	41.0	31.0	58.0	33.0	0.0	44.0	24.0	27.0	62.0	26.0	0.0	27.0	54.0	0.0	22.0	33.0	60.0	56.0	33.0	0.0	0.0	22.0	31.0	50.0	16.0	0.0	80.0	26.0	44.0	0.0	19.0
63e58d9a2e62ca9372cb12a984566999	25.0	61.0	26.0	67.0	25.0	25.0	8.0	32.0	46.0	36.0	29.0	17.0	27.0	31.0	12.0	44.0	34.0	44.0	27.0	36.0	54.0	42.0	20.0	19.0	17.0	63.0	69.0	21.0	24.0	16.0	30.0	41.0	33.0	62.0	99.0	35.0	27.0	20.0	19.0	12.0	32.0	38.0	14.0	9.0	42.0	16.0	25.0	22.0	9.0
56c59696e3ea9b1d6e34bc46a726983f	114.0	77.0	0.0	0.0	67.0	42.0	0.0	98.0	0.0	0.0	0.0	0.0	0.0	71.0	0.0	0.0	100.0	0.0	0.0	145.0	0.0	35.0	103.0	51.0	0.0	48.0	0.0	0.0	67.0	0.0	0.0	59.0	0.0	0.0	71.0	0.0	0.0	52.0	0.0	0.0	135.0	0.0	0.0	71.0	0.0	0.0	254.0	0.0	0.0
0ba3800cd974c4666d760b526655e2be	37.0	7.0	110.0	152.0	85.0	35.0	0.0	27.0	35.0	0.0	51.0	49.0	0.0	51.0	0.0	0.0	11.0	0.0	0.0	29.0	0.0	52.0	34.0	0.0	0.0	7.0	12.0	0.0	33.0	20.0	40.0	17.0	143.0	50.0	37.0	11.0	0.0	38.0	108.0	0.0	25.0	31.0	0.0	59.0	0.0	0.0	53.0	31.0	17.0
a0331fe3afc3a0b4026e5073da9ededa	12.0	2.0	32.0	70.0	13.0	27.0	17.0	13.0	51.0	49.0	16.0	34.0	51.0	18.0	24.0	50.0	29.0	33.0	37.0	36.0	24.0	49.0	18.0	53.0	20.0	0.0	10.0	38.0	16.0	70.0	75.0	7.0	37.0	70.0	27.0	37.0	34.0	0.0	24.0	23.0	11.0	32.0	84.0	12.0	26.0	30.0	17.0	21.0	14.0
8a17c8df0c090b84db1a77b46d1df31e	24.0	38.0	48.0	38.0	26.0	16.0	15.0	0.0	58.0	23.0	51.0	38.0	45.0	38.0	0.0	46.0	20.0	32.0	48.0	27.0	20.0	26.0	29.0	21.0	60.0	24.0	36.0	0.0	20.0	22.0	57.0	30.0	46.0	25.0	54.0	24.0	19.0	40.0	22.0	17.0	44.0	49.0	27.0	16.0	18.0	14.0	34.0	32.0	18.0
25e6f9a44ecce850c9c82f59d02b4f58	10.0	2.0	31.0	46.0	0.0	41.0	23.0	16.0	54.0	41.0	21.0	35.0	42.0	9.0	20.0	55.0	12.0	29.0	40.0	13.0	34.0	33.0	8.0	26.0	16.0	0.0	27.0	45.0	28.0	50.0	43.0	9.0	30.0	87.0	18.0	27.0	63.0	12.0	17.0	28.0	16.0	44.0	63.0	0.0	29.0	15.0	22.0	74.0	22.0
be6f69689dacf1f08a92ab39c404df8d	16.0	5.0	10.0	54.0	28.0	25.0	26.0	9.0	7.0	10.0	0.0	34.0	75.0	6.0	0.0	0.0	0.0	0.0	9.0	0.0	8.0	51.0	4.0	0.0	0.0	0.0	0.0	0.0	19.0	64.0	90.0	4.0	49.0	34.0	6.0	20.0	27.0	75.0	270.0	180.0	8.0	53.0	39.0	19.0	0.0	3.0	0.0	56.0	78.0
f266bd289c72be1578105e3df75dfbe8	0.0	17.0	23.0	41.0	0.0	39.0	15.0	23.0	23.0	0.0	152.0	98.0	133.0	22.0	0.0	45.0	19.0	23.0	15.0	0.0	27.0	0.0	45.0	0.0	37.0	0.0	0.0	14.0	44.0	65.0	53.0	0.0	0.0	0.0	0.0	17.0	0.0	45.0	46.0	62.0	0.0	0.0	0.0	0.0	0.0	0.0	0.0	52.0	18.0
0729d0045cbfe396f783e7b0c4be3cab	21.0	15.0	3.0	40.0	10.0	8.0	0.0	26.0	37.0	25.0	49.0	36.0	37.0	24.0	12.0	33.0	29.0	43.0	40.0	27.0	29.0	41.0	41.0	0.0	21.0	39.0	37.0	33.0	12.0	30.0	25.0	55.0	33.0	25.0	61.0	28.0	34.0	9.0	14.0	0.0	24.0	41.0	34.0	9.0	30.0	22.0	44.0	23.0	0.0
943a9f6fdd4ac133cd9eb7ab0a7ec55f	12.0	29.0	32.0	42.0	27.0	34.0	19.0	14.0	42.0	32.0	44.0	22.0	81.0	12.0	34.0	26.0	20.0	33.0	19.0	40.0	52.0	39.0	18.0	46.0	22.0	20.0	20.0	41.0	16.0	39.0	101.0	9.0	32.0	41.0	26.0	54.0	39.0	0.0	0.0	23.0	47.0	19.0	27.0	16.0	16.0	16.0	25.0	27.0	13.0
b0fd953d7ee718a4f346f44e7f831384	0.0	17.0	7.0	29.0	23.0	73.0	0.0	54.0	40.0	32.0	90.0	61.0	70.0	29.0	10.0	43.0	10.0	17.0	29.0	17.0	25.0	10.0	45.0	39.0	21.0	24.0	29.0	11.0	63.0	30.0	34.0	7.0	23.0	16.0	14.0	13.0	11.0	43.0	55.0	37.0	27.0	19.0	54.0	18.0	19.0	16.0	41.0	60.0	27.0
4cef87917f7eb71bee5b914a7e428d89	0.0	13.0	0.0	11.0	139.0	77.0	0.0	0.0	0.0	10.0	93.0	110.0	101.0	0.0	20.0	0.0	0.0	0.0	0.0	0.0	23.0	0.0	0.0	0.0	0.0	0.0	20.0	31.0	104.0	39.0	109.0	58.0	33.0	10.0	0.0	0.0	0.0	94.0	51.0	56.0	31.0	0.0	0.0	30.0	0.0	0.0	0.0	18.0	0.0
696fd46effd72730a9e93a41ea462083	40.0	0.0	42.0	76.0	0.0	43.0	26.0	37.0	60.0	0.0	41.0	33.0	59.0	32.0	0.0	41.0	38.0	32.0	50.0	0.0	29.0	31.0	47.0	0.0	40.0	0.0	38.0	31.0	26.0	37.0	51.0	31.0	42.0	32.0	50.0	0.0	31.0	33.0	47.0	35.0	44.0	48.0	39.0	0.0	30.0	0.0	0.0	48.0	18.0
551ea28feeb9bdad5429bf753e5b8456	0.0	9.0	29.0	71.0	0.0	33.0	38.0	0.0	50.0	40.0	20.0	31.0	63.0	7.0	0.0	34.0	10.0	39.0	29.0	0.0	61.0	57.0	11.0	49.0	37.0	0.0	19.0	37.0	10.0	57.0	114.0	12.0	54.0	68.0	19.0	46.0	93.0	0.0	33.0	47.0	0.0	45.0	73.0	0.0	42.0	27.0	0.0	40.0	27.0
557d5ce8516e79a5c6bd977776c6f8e6	0.0	44.0	29.0	75.0	0.0	74.0	25.0	49.0	74.0	0.0	15.0	11.0	0.0	0.0	0.0	0.0	54.0	89.0	102.0	53.0	137.0	85.0	28.0	41.0	0.0	25.0	91.0	67.0	0.0	19.0	21.0	14.0	63.0	45.0	89.0	68.0	91.0	2.0	0.0	0.0	51.0	62.0	0.0	0.0	0.0	0.0	0.0	0.0	0.0
41d445ae0256944410de720d7971f2a7	14.0	12.0	28.0	70.0	20.0	15.0	9.0	26.0	28.0	26.0	49.0	27.0	28.0	26.0	16.0	48.0	26.0	21.0	29.0	10.0	26.0	26.0	51.0	24.0	22.0	37.0	15.0	31.0	25.0	28.0	66.0	19.0	39.0	27.0	30.0	18.0	29.0	25.0	21.0	21.0	22.0	48.0	27.0	0.0	38.0	0.0	31.0	26.0	23.0
36c638f5e675d44f417c19966671dbad	0.0	0.0	0.0	27.0	295.0	173.0	32.0	27.0	11.0	0.0	91.0	51.0	83.0	22.0	42.0	7.0	0.0	7.0	0.0	46.0	9.0	23.0	0.0	0.0	0.0	0.0	0.0	12.0	71.0	38.0	84.0	0.0	0.0	6.0	7.0	0.0	0.0	115.0	26.0	39.0	18.0	0.0	5.0	28.0	4.0	0.0	49.0	28.0	0.0
e21fdb8e0c6d5da79258e0338b09360d	7.0	14.0	0.0	99.0	0.0	0.0	0.0	25.0	0.0	0.0	52.0	84.0	82.0	0.0	0.0	65.0	0.0	51.0	0.0	0.0	60.0	63.0	0.0	0.0	71.0	0.0	46.0	0.0	0.0	0.0	92.0	25.0	80.0	97.0	9.0	0.0	82.0	0.0	72.0	88.0	9.0	52.0	88.0	0.0	66.0	55.0	0.0	0.0	0.0
7448ad18f0c11bd6fbe3329c72c95723	7.0	0.0	17.0	35.0	45.0	69.0	65.0	37.0	20.0	12.0	40.0	41.0	121.0	40.0	20.0	12.0	17.0	6.0	0.0	40.0	13.0	29.0	33.0	20.0	0.0	26.0	18.0	24.0	132.0	33.0	25.0	31.0	0.0	0.0	47.0	0.0	7.0	133.0	31.0	17.0	89.0	0.0	0.0	26.0	2.0	0.0	57.0	9.0	9.0
b8c48c3be269a68bab0d1624065caa29	11.0	6.0	26.0	66.0	17.0	33.0	33.0	7.0	36.0	22.0	28.0	67.0	53.0	3.0	24.0	36.0	5.0	22.0	24.0	26.0	23.0	27.0	8.0	22.0	29.0	13.0	12.0	24.0	28.0	39.0	38.0	7.0	33.0	49.0	17.0	20.0	20.0	33.0	54.0	53.0	0.0	13.0	25.0	5.0	18.0	23.0	21.0	48.0	14.0
2b20bb943fa6223525aee1da47fc199a	44.0	23.0	0.0	23.0	33.0	27.0	35.0	36.0	50.0	29.0	55.0	25.0	60.0	34.0	26.0	53.0	37.0	0.0	31.0	28.0	41.0	0.0	27.0	28.0	27.0	57.0	21.0	0.0	47.0	45.0	26.0	22.0	45.0	21.0	31.0	27.0	0.0	78.0	38.0	0.0	52.0	0.0	0.0	41.0	0.0	0.0	24.0	49.0	28.0
2cbd64fcacfc14aad8007ed7b8f75d4f	61.0	34.0	57.0	87.0	0.0	0.0	34.0	0.0	0.0	0.0	38.0	72.0	80.0	44.0	25.0	20.0	74.0	42.0	88.0	0.0	40.0	3.0	45.0	41.0	57.0	0.0	27.0	38.0	59.0	57.0	52.0	0.0	49.0	32.0	0.0	47.0	37.0	37.0	0.0	50.0	0.0	40.0	0.0	14.0	0.0	30.0	0.0	60.0	54.0
059b6a2344985debd40ab71a73d9f43e	10.0	10.0	30.0	49.0	0.0	27.0	14.0	17.0	77.0	52.0	20.0	20.0	40.0	19.0	61.0	77.0	10.0	32.0	80.0	15.0	17.0	32.0	3.0	47.0	18.0	0.0	15.0	24.0	14.0	42.0	47.0	13.0	16.0	19.0	0.0	27.0	22.0	30.0	27.0	24.0	0.0	21.0	72.0	18.0	36.0	22.0	17.0	31.0	14.0
f8e23ca2cbbad77d27328ebe0f068d9d	13.0	26.0	45.0	75.0	13.0	22.0	17.0	14.0	23.0	28.0	30.0	32.0	22.0	10.0	4.0	20.0	25.0	32.0	20.0	26.0	61.0	26.0	30.0	11.0	13.0	28.0	35.0	26.0	15.0	14.0	22.0	50.0	55.0	29.0	84.0	12.0	41.0	22.0	23.0	5.0	29.0	46.0	33.0	0.0	41.0	7.0	34.0	8.0	6.0
68547b8ad0d6c4226c7923bf9e5b2d5c	24.0	22.0	28.0	38.0	22.0	41.0	24.0	31.0	41.0	22.0	40.0	23.0	67.0	26.0	0.0	43.0	25.0	25.0	32.0	12.0	26.0	19.0	37.0	24.0	22.0	39.0	19.0	16.0	37.0	32.0	66.0	26.0	31.0	23.0	46.0	27.0	22.0	22.0	21.0	20.0	22.0	19.0	28.0	16.0	31.0	5.0	31.0	31.0	18.0
ca8798d93aa5be7e430b45cf73c4c0bb	24.0	0.0	24.0	47.0	30.0	41.0	32.0	17.0	41.0	48.0	41.0	33.0	68.0	26.0	20.0	58.0	20.0	38.0	25.0	13.0	17.0	13.0	24.0	16.0	44.0	17.0	22.0	27.0	26.0	43.0	57.0	15.0	41.0	30.0	12.0	26.0	29.0	36.0	20.0	30.0	19.0	35.0	28.0	14.0	23.0	20.0	10.0	71.0	23.0
074737975de83baa657aca718f449253	18.0	32.0	23.0	34.0	26.0	19.0	11.0	24.0	64.0	20.0	18.0	7.0	13.0	43.0	18.0	31.0	42.0	29.0	16.0	37.0	32.0	37.0	36.0	20.0	16.0	11.0	40.0	34.0	30.0	19.0	20.0	97.0	50.0	63.0	9.0	23.0	26.0	41.0	14.0	7.0	31.0	20.0	31.0	16.0	62.0	17.0	70.0	20.0	0.0
28d396abdaaca7a7c6cbcf012a94ec54	11.0	8.0	16.0	52.0	18.0	34.0	29.0	22.0	56.0	64.0	21.0	41.0	51.0	19.0	28.0	30.0	8.0	30.0	19.0	9.0	25.0	19.0	29.0	41.0	60.0	0.0	0.0	0.0	31.0	50.0	46.0	12.0	14.0	20.0	2.0	0.0	3.0	34.0	40.0	34.0	14.0	35.0	71.0	0.0	25.0	20.0	16.0	70.0	28.0
d8b68e22a1ae808f43ba331c6d6cb4fa	21.0	20.0	10.0	41.0	33.0	0.0	29.0	27.0	17.0	0.0	55.0	12.0	107.0	22.0	8.0	36.0	23.0	15.0	17.0	42.0	15.0	28.0	19.0	24.0	32.0	57.0	18.0	21.0	29.0	36.0	64.0	37.0	22.0	18.0	91.0	21.0	20.0	33.0	7.0	38.0	71.0	26.0	27.0	20.0	11.0	25.0	27.0	24.0	0.0
401e2a0048359a031b70ce9584cbfa00	0.0	0.0	22.0	22.0	0.0	0.0	0.0	33.0	71.0	76.0	94.0	30.0	16.0	20.0	0.0	0.0	0.0	25.0	0.0	0.0	56.0	0.0	0.0	0.0	24.0	0.0	14.0	15.0	38.0	25.0	21.0	0.0	39.0	27.0	6.0	46.0	24.0	29.0	14.0	0.0	23.0	81.0	10.0	0.0	283.0	7.0	0.0	33.0	0.0
6f211e378c4adb006364dd66be82861d	0.0	0.0	74.0	331.0	0.0	351.0	161.0	0.0	0.0	0.0	0.0	20.0	31.0	0.0	0.0	0.0	0.0	18.0	33.0	0.0	98.0	208.0	0.0	32.0	23.0	0.0	37.0	24.0	0.0	48.0	18.0	0.0	81.0	87.0	8.0	66.0	15.0	0.0	47.0	28.0	0.0	97.0	0.0	0.0	4.0	37.0	0.0	21.0	0.0
626d4cf40e97263fc9f22734cdf6493c	0.0	0.0	0.0	0.0	0.0	0.0	0.0	0.0	0.0	0.0	0.0	0.0	0.0	0.0	0.0	0.0	0.0	0.0	0.0	0.0	0.0	16.0	0.0	0.0	0.0	0.0	0.0	0.0	0.0	0.0	69.0	0.0	36.0	124.0	0.0	0.0	0.0	0.0	469.0	227.0	0.0	0.0	32.0	0.0	0.0	0.0	0.0	181.0	0.0
56e518bcabfd85cb20bcf1553277ea18	0.0	7.0	21.0	30.0	16.0	115.0	31.0	0.0	26.0	0.0	75.0	163.0	278.0	14.0	0.0	16.0	18.0	16.0	19.0	0.0	18.0	36.0	0.0	0.0	19.0	0.0	11.0	10.0	33.0	56.0	75.0	0.0	25.0	20.0	24.0	26.0	20.0	23.0	45.0	35.0	0.0	23.0	0.0	0.0	4.0	0.0	14.0	33.0	20.0
acb9940cd9f366f8fb43bcc8522eec31	22.0	13.0	0.0	37.0	27.0	36.0	20.0	27.0	25.0	44.0	44.0	29.0	49.0	25.0	28.0	23.0	41.0	26.0	19.0	36.0	26.0	23.0	23.0	53.0	34.0	32.0	0.0	15.0	23.0	36.0	45.0	28.0	32.0	28.0	82.0	25.0	31.0	36.0	20.0	24.0	59.0	27.0	17.0	22.0	15.0	9.0	17.0	25.0	0.0
2dfc113a2f21eae43f0861cd22b9b03b	23.0	0.0	0.0	57.0	0.0	0.0	15.0	31.0	0.0	37.0	68.0	75.0	101.0	60.0	0.0	67.0	0.0	0.0	33.0	0.0	0.0	21.0	0.0	51.0	27.0	25.0	27.0	21.0	71.0	67.0	60.0	33.0	24.0	0.0	0.0	0.0	33.0	40.0	51.0	42.0	0.0	53.0	40.0	16.0	0.0	13.0	27.0	0.0	16.0
a4425f0ae463c3e3db74c8c02b0ba8ce	0.0	0.0	0.0	61.0	43.0	82.0	49.0	36.0	0.0	48.0	92.0	82.0	76.0	30.0	38.0	0.0	0.0	0.0	0.0	26.0	38.0	0.0	30.0	45.0	0.0	18.0	20.0	0.0	73.0	57.0	95.0	2.0	0.0	25.0	0.0	0.0	3.0	0.0	55.0	0.0	0.0	44.0	0.0	0.0	38.0	0.0	33.0	3.0	0.0
c1f7f854714a7493a31bce2585f99ef5	0.0	0.0	146.0	408.0	0.0	0.0	0.0	0.0	0.0	18.0	0.0	0.0	0.0	0.0	0.0	0.0	0.0	0.0	0.0	0.0	7.0	6.0	0.0	0.0	0.0	0.0	0.0	0.0	0.0	120.0	291.0	0.0	34.0	230.0	0.0	0.0	0.0	0.0	31.0	18.0	0.0	0.0	0.0	0.0	0.0	6.0	0.0	0.0	0.0
8a9a2fc815d2b084d18d2f6730ddad96	14.0	11.0	33.0	45.0	11.0	27.0	5.0	8.0	59.0	56.0	21.0	38.0	22.0	28.0	21.0	49.0	21.0	22.0	16.0	11.0	26.0	17.0	18.0	21.0	35.0	11.0	25.0	44.0	26.0	12.0	40.0	21.0	39.0	34.0	19.0	23.0	18.0	19.0	6.0	30.0	24.0	19.0	25.0	15.0	23.0	14.0	23.0	77.0	0.0
b0a40f57124d90f1c4f9c41a0366cd3e	0.0	26.0	0.0	34.0	34.0	36.0	0.0	24.0	0.0	12.0	82.0	75.0	139.0	0.0	0.0	0.0	21.0	30.0	0.0	71.0	0.0	27.0	30.0	25.0	0.0	19.0	0.0	0.0	42.0	37.0	50.0	31.0	0.0	15.0	31.0	31.0	0.0	60.0	23.0	42.0	31.0	27.0	26.0	28.0	22.0	0.0	21.0	16.0	0.0
377aa1a26018244747ea7b032c1d176a	0.0	43.0	35.0	64.0	0.0	78.0	33.0	20.0	72.0	33.0	4.0	40.0	29.0	20.0	24.0	52.0	11.0	31.0	22.0	17.0	22.0	19.0	27.0	34.0	38.0	7.0	34.0	39.0	23.0	27.0	37.0	7.0	26.0	46.0	63.0	33.0	50.0	4.0	19.0	18.0	21.0	18.0	18.0	5.0	57.0	16.0	23.0	34.0	0.0
27238712296c44d46f84b737ce85d13c	0.0	65.0	0.0	0.0	37.0	32.0	11.0	4.0	0.0	42.0	57.0	52.0	0.0	0.0	32.0	0.0	0.0	86.0	37.0	101.0	89.0	0.0	56.0	0.0	58.0	0.0	0.0	0.0	0.0	60.0	0.0	89.0	0.0	43.0	0.0	0.0	0.0	0.0	79.0	33.0	0.0	0.0	36.0	28.0	85.0	27.0	66.0	0.0	24.0
af95a0b33032130519d4e4f2a38b9879	0.0	34.0	16.0	0.0	13.0	37.0	20.0	25.0	19.0	10.0	33.0	25.0	45.0	15.0	8.0	20.0	33.0	40.0	49.0	12.0	47.0	65.0	30.0	0.0	21.0	61.0	48.0	28.0	0.0	0.0	12.0	32.0	35.0	29.0	74.0	43.0	40.0	0.0	12.0	0.0	22.0	28.0	25.0	0.0	22.0	22.0	16.0	14.0	0.0
447b4fea0bfceef0d7e09a990b2e5f7b	31.0	40.0	39.0	0.0	0.0	52.0	0.0	42.0	0.0	0.0	64.0	0.0	151.0	0.0	0.0	0.0	0.0	0.0	32.0	0.0	0.0	0.0	0.0	41.0	74.0	111.0	0.0	0.0	0.0	0.0	63.0	0.0	0.0	26.0	109.0	30.0	28.0	0.0	0.0	0.0	0.0	0.0	0.0	0.0	30.0	0.0	44.0	0.0	0.0
bbc5b249c7a0410c00b6e6ca6fbd5203	27.0	0.0	19.0	35.0	0.0	47.0	18.0	30.0	63.0	22.0	55.0	0.0	117.0	0.0	0.0	37.0	0.0	0.0	0.0	28.0	44.0	0.0	0.0	56.0	28.0	24.0	0.0	30.0	44.0	88.0	71.0	35.0	53.0	41.0	0.0	41.0	0.0	44.0	23.0	28.0	0.0	0.0	57.0	0.0	24.0	0.0	16.0	47.0	0.0
45b67d88ee6189f0d6b11eaadc2a062e	0.0	15.0	23.0	57.0	25.0	41.0	26.0	17.0	38.0	29.0	60.0	43.0	46.0	24.0	26.0	42.0	16.0	17.0	32.0	0.0	24.0	21.0	21.0	20.0	19.0	26.0	0.0	23.0	37.0	21.0	66.0	18.0	35.0	18.0	4.0	16.0	29.0	29.0	28.0	31.0	22.0	37.0	52.0	21.0	28.0	0.0	20.0	37.0	30.0
26f1c88494511c6893746d438074aa66	98.0	95.0	0.0	0.0	69.0	0.0	0.0	109.0	0.0	0.0	0.0	0.0	0.0	36.0	0.0	0.0	146.0	0.0	0.0	469.0	0.0	0.0	66.0	0.0	0.0	292.0	0.0	0.0	30.0	0.0	0.0	157.0	0.0	0.0	227.0	0.0	0.0	0.0	0.0	0.0	183.0	0.0	0.0	20.0	0.0	0.0	203.0	0.0	0.0
6492f4f1156f4c015c498c066afc298c	17.0	27.0	44.0	81.0	4.0	8.0	10.0	11.0	29.0	13.0	0.0	27.0	34.0	16.0	10.0	17.0	34.0	19.0	29.0	24.0	69.0	39.0	16.0	29.0	24.0	25.0	13.0	38.0	9.0	19.0	30.0	22.0	46.0	37.0	90.0	50.0	55.0	11.0	19.0	14.0	12.0	17.0	31.0	0.0	19.0	7.0	18.0	20.0	13.0
96d9158c74ff9a55f7ab0bae890d92ec	107.0	41.0	19.0	49.0	32.0	15.0	11.0	69.0	33.0	24.0	23.0	19.0	13.0	74.0	11.0	40.0	86.0	22.0	35.0	0.0	3.0	0.0	50.0	0.0	0.0	35.0	28.0	23.0	67.0	0.0	0.0	83.0	37.0	34.0	51.0	0.0	10.0	67.0	0.0	12.0	53.0	28.0	17.0	67.0	16.0	2.0	95.0	37.0	0.0
97074cbdf7a0ac0b6f2d46d56e0d3679	36.0	25.0	31.0	70.0	12.0	19.0	0.0	0.0	79.0	25.0	0.0	25.0	15.0	0.0	0.0	45.0	0.0	21.0	25.0	0.0	16.0	17.0	0.0	0.0	19.0	0.0	19.0	0.0	27.0	24.0	43.0	0.0	32.0	67.0	15.0	27.0	39.0	16.0	27.0	58.0	23.0	21.0	36.0	0.0	56.0	25.0	30.0	48.0	34.0
021ac984a7ae2fdb2f07d52d94968d56	0.0	0.0	47.0	134.0	69.0	48.0	22.0	34.0	0.0	0.0	63.0	31.0	374.0	61.0	0.0	0.0	0.0	0.0	0.0	0.0	4.0	2.0	0.0	0.0	0.0	0.0	0.0	31.0	53.0	3.0	0.0	30.0	49.0	0.0	46.0	0.0	0.0	43.0	54.0	42.0	30.0	0.0	0.0	27.0	0.0	0.0	42.0	69.0	0.0
db428d62ce4e77d0099450332d2fb9e3	10.0	30.0	28.0	56.0	18.0	34.0	0.0	30.0	38.0	37.0	65.0	27.0	42.0	27.0	17.0	39.0	13.0	25.0	38.0	22.0	14.0	25.0	32.0	17.0	0.0	35.0	33.0	25.0	39.0	28.0	42.0	21.0	29.0	35.0	32.0	29.0	50.0	12.0	0.0	26.0	33.0	54.0	42.0	12.0	22.0	10.0	27.0	3.0	0.0
ed41a064a796f1d49ffb34d0191a0dac	0.0	0.0	44.0	7.0	0.0	130.0	53.0	0.0	87.0	63.0	0.0	0.0	0.0	0.0	0.0	0.0	0.0	147.0	132.0	0.0	176.0	8.0	0.0	20.0	0.0	0.0	0.0	9.0	0.0	0.0	0.0	0.0	0.0	0.0	0.0	58.0	0.0	0.0	0.0	0.0	0.0	17.0	0.0	0.0	0.0	0.0	0.0	0.0	0.0
2bb2e007c57e98ed16dbef272db122f0	0.0	0.0	0.0	0.0	0.0	64.0	0.0	0.0	0.0	0.0	0.0	0.0	0.0	57.0	35.0	56.0	90.0	89.0	119.0	0.0	82.0	71.0	0.0	0.0	0.0	141.0	148.0	144.0	0.0	0.0	0.0	0.0	26.0	0.0	113.0	0.0	0.0	20.0	0.0	0.0	0.0	0.0	0.0	0.0	0.0	0.0	0.0	16.0	0.0
bf3e57ff042cdfbc81c00ea4e79f9d38	0.0	0.0	30.0	0.0	3.0	294.0	131.0	8.0	0.0	0.0	0.0	188.0	194.0	4.0	0.0	0.0	0.0	0.0	0.0	0.0	0.0	13.0	10.0	0.0	0.0	6.0	0.0	0.0	12.0	22.0	24.0	0.0	17.0	20.0	8.0	20.0	12.0	16.0	72.0	12.0	0.0	41.0	0.0	0.0	0.0	0.0	18.0	53.0	19.0
c017a018ca72766c82ce6a83c38f2455	0.0	23.0	35.0	56.0	0.0	0.0	43.0	0.0	49.0	52.0	0.0	0.0	37.0	37.0	0.0	96.0	30.0	44.0	35.0	23.0	43.0	43.0	0.0	53.0	44.0	0.0	0.0	0.0	0.0	38.0	80.0	0.0	45.0	55.0	26.0	52.0	65.0	40.0	0.0	0.0	0.0	41.0	74.0	0.0	30.0	37.0	18.0	59.0	0.0
3e04930281e1861202a6fa6e364ff4d1	7.0	12.0	8.0	45.0	15.0	17.0	13.0	39.0	49.0	131.0	62.0	36.0	35.0	42.0	20.0	25.0	0.0	13.0	15.0	0.0	0.0	0.0	54.0	4.0	23.0	0.0	0.0	0.0	48.0	65.0	45.0	15.0	0.0	0.0	0.0	0.0	4.0	10.0	16.0	14.0	48.0	27.0	71.0	32.0	28.0	14.0	21.0	60.0	39.0
882de4374f1ecb39fd391e606c9a82e5	25.0	14.0	0.0	24.0	39.0	95.0	19.0	20.0	33.0	43.0	26.0	35.0	64.0	51.0	29.0	80.0	0.0	0.0	11.0	9.0	8.0	0.0	26.0	48.0	38.0	0.0	0.0	0.0	67.0	26.0	59.0	0.0	0.0	0.0	0.0	0.0	0.0	74.0	28.0	34.0	22.0	22.0	33.0	38.0	10.0	10.0	15.0	44.0	26.0
fe7a8c1d746ccc27a0c6bb2680f5dfde	37.0	0.0	0.0	32.0	0.0	0.0	0.0	64.0	0.0	0.0	0.0	0.0	50.0	57.0	0.0	0.0	46.0	0.0	0.0	40.0	7.0	62.0	0.0	0.0	0.0	44.0	66.0	0.0	39.0	0.0	0.0	0.0	72.0	0.0	62.0	0.0	55.0	0.0	0.0	0.0	71.0	45.0	26.0	26.0	44.0	0.0	93.0	38.0	29.0
d31a02a143f136971f850edb5c4c38c5	11.0	0.0	31.0	63.0	26.0	46.0	23.0	24.0	47.0	13.0	30.0	19.0	37.0	0.0	19.0	30.0	15.0	29.0	15.0	0.0	30.0	16.0	15.0	43.0	35.0	18.0	21.0	71.0	29.0	32.0	20.0	23.0	42.0	48.0	30.0	15.0	20.0	33.0	28.0	29.0	23.0	32.0	28.0	24.0	25.0	15.0	36.0	37.0	14.0
99725d3f39a8ae54931f077165375f6a	13.0	24.0	35.0	62.0	0.0	16.0	21.0	34.0	46.0	15.0	25.0	49.0	58.0	23.0	17.0	12.0	15.0	0.0	0.0	15.0	38.0	20.0	14.0	30.0	20.0	43.0	32.0	47.0	23.0	34.0	23.0	40.0	49.0	15.0	61.0	37.0	32.0	19.0	22.0	22.0	21.0	33.0	27.0	13.0	0.0	18.0	32.0	33.0	12.0
076bb0eaf0a2d86c3c8070371a9510e3	0.0	0.0	0.0	114.0	0.0	67.0	0.0	0.0	71.0	75.0	59.0	49.0	126.0	0.0	0.0	68.0	0.0	0.0	0.0	0.0	0.0	51.0	0.0	0.0	0.0	0.0	0.0	0.0	0.0	0.0	93.0	0.0	68.0	0.0	66.0	0.0	0.0	0.0	0.0	98.0	0.0	0.0	53.0	0.0	0.0	0.0	0.0	72.0	0.0
60df1e58ff3bf617b6737cf026b50ca1	0.0	19.0	19.0	0.0	0.0	37.0	0.0	29.0	35.0	23.0	57.0	55.0	76.0	12.0	22.0	54.0	7.0	27.0	19.0	0.0	31.0	0.0	0.0	53.0	0.0	8.0	44.0	41.0	42.0	26.0	46.0	37.0	0.0	31.0	8.0	22.0	24.0	29.0	0.0	12.0	0.0	32.0	47.0	0.0	45.0	19.0	10.0	53.0	0.0
749f71cb43fc9693ed01088d3cf0eba9	0.0	17.0	25.0	45.0	0.0	0.0	11.0	11.0	65.0	20.0	8.0	97.0	45.0	0.0	18.0	36.0	0.0	48.0	37.0	12.0	68.0	42.0	0.0	0.0	13.0	13.0	20.0	71.0	15.0	44.0	37.0	29.0	80.0	88.0	3.0	30.0	55.0	0.0	17.0	21.0	0.0	47.0	52.0	0.0	70.0	15.0	0.0	46.0	0.0
b830fc239f31be8e762ff80809b4a565	0.0	0.0	55.0	54.0	18.0	74.0	54.0	0.0	74.0	101.0	0.0	0.0	0.0	29.0	50.0	76.0	11.0	0.0	0.0	38.0	0.0	0.0	38.0	70.0	0.0	0.0	0.0	59.0	44.0	78.0	122.0	0.0	0.0	0.0	0.0	0.0	0.0	0.0	0.0	0.0	0.0	0.0	0.0	18.0	0.0	0.0	0.0	104.0	67.0
dfd38b58fd20c77e7ec8f2dbff5a76ce	60.0	67.0	0.0	16.0	103.0	31.0	7.0	107.0	0.0	5.0	79.0	10.0	12.0	75.0	8.0	6.0	54.0	9.0	0.0	67.0	6.0	5.0	86.0	20.0	31.0	83.0	4.0	8.0	58.0	3.0	4.0	23.0	7.0	0.0	96.0	4.0	0.0	46.0	0.0	3.0	162.0	11.0	0.0	55.0	4.0	0.0	71.0	0.0	0.0
804cf206bd2118095863ebeea1c75e75	27.0	12.0	25.0	28.0	31.0	16.0	23.0	24.0	51.0	8.0	59.0	23.0	55.0	36.0	21.0	30.0	7.0	9.0	0.0	50.0	32.0	14.0	23.0	22.0	25.0	18.0	20.0	0.0	33.0	31.0	39.0	20.0	0.0	6.0	23.0	10.0	29.0	29.0	15.0	30.0	17.0	25.0	22.0	24.0	7.0	0.0	14.0	24.0	0.0
b9d632576411c2713ab2415a31cdb670	29.0	17.0	18.0	13.0	10.0	38.0	13.0	23.0	21.0	10.0	27.0	18.0	6.0	19.0	9.0	20.0	29.0	10.0	14.0	40.0	40.0	7.0	11.0	37.0	19.0	43.0	22.0	12.0	20.0	13.0	16.0	42.0	17.0	11.0	43.0	16.0	4.0	0.0	7.0	0.0	13.0	15.0	10.0	0.0	7.0	0.0	51.0	32.0	0.0
8e889d8b788503df9a778a4722c7e15b	25.0	0.0	31.0	58.0	17.0	36.0	11.0	0.0	25.0	20.0	32.0	45.0	44.0	0.0	0.0	31.0	0.0	31.0	27.0	31.0	42.0	38.0	7.0	18.0	0.0	66.0	22.0	26.0	44.0	22.0	31.0	37.0	30.0	26.0	54.0	25.0	14.0	16.0	11.0	18.0	20.0	48.0	0.0	14.0	30.0	0.0	33.0	21.0	0.0
5c62e57ebdf0a7ec26114096ebc49f00	21.0	0.0	41.0	38.0	24.0	0.0	0.0	32.0	0.0	0.0	0.0	26.0	31.0	2.0	0.0	0.0	30.0	17.0	23.0	32.0	27.0	0.0	0.0	0.0	31.0	45.0	39.0	20.0	0.0	24.0	36.0	65.0	0.0	42.0	71.0	25.0	26.0	42.0	29.0	0.0	31.0	44.0	33.0	20.0	52.0	25.0	35.0	51.0	0.0
fd985a2950242ca973f0d7946e350db9	26.0	0.0	30.0	29.0	0.0	2.0	28.0	39.0	39.0	37.0	59.0	0.0	79.0	0.0	35.0	56.0	45.0	35.0	0.0	24.0	0.0	0.0	35.0	27.0	0.0	33.0	0.0	0.0	28.0	31.0	40.0	16.0	30.0	0.0	16.0	25.0	23.0	21.0	13.0	0.0	38.0	13.0	0.0	25.0	0.0	0.0	36.0	59.0	0.0
c55a446cc5b9c443151232297772d04f	41.0	31.0	16.0	41.0	41.0	19.0	25.0	25.0	18.0	25.0	20.0	20.0	47.0	14.0	0.0	21.0	24.0	24.0	36.0	22.0	24.0	17.0	32.0	20.0	26.0	36.0	17.0	25.0	0.0	28.0	44.0	21.0	0.0	11.0	74.0	28.0	27.0	27.0	21.0	21.0	34.0	11.0	27.0	18.0	0.0	11.0	43.0	13.0	0.0
940cdf1ec1d05a3da2eca93aac736f36	19.0	15.0	0.0	46.0	12.0	48.0	33.0	21.0	42.0	31.0	54.0	25.0	45.0	38.0	18.0	49.0	17.0	28.0	18.0	15.0	14.0	0.0	36.0	19.0	20.0	13.0	16.0	15.0	46.0	34.0	40.0	17.0	29.0	16.0	24.0	22.0	12.0	15.0	26.0	12.0	18.0	16.0	27.0	15.0	19.0	8.0	21.0	45.0	22.0
6d7e1f94c346f48b205bebfecb747680	31.0	19.0	0.0	0.0	73.0	32.0	38.0	30.0	36.0	20.0	55.0	53.0	68.0	29.0	28.0	38.0	25.0	28.0	21.0	15.0	0.0	0.0	47.0	38.0	0.0	11.0	0.0	19.0	30.0	53.0	49.0	0.0	0.0	14.0	0.0	0.0	19.0	60.0	33.0	62.0	3.0	18.0	0.0	0.0	0.0	17.0	0.0	45.0	29.0
10f97f98c4f0c63944ad0ad8664f4f80	0.0	0.0	63.0	109.0	0.0	33.0	25.0	0.0	6.0	0.0	0.0	56.0	105.0	0.0	0.0	0.0	0.0	17.0	22.0	0.0	56.0	197.0	0.0	0.0	0.0	0.0	0.0	0.0	0.0	18.0	64.0	0.0	64.0	149.0	0.0	10.0	82.0	0.0	55.0	67.0	0.0	10.0	52.0	2.0	0.0	0.0	0.0	236.0	30.0
a7519f713690acd4e03cd2399534af5c	44.0	87.0	0.0	77.0	0.0	0.0	0.0	45.0	48.0	48.0	36.0	0.0	0.0	89.0	0.0	44.0	66.0	0.0	0.0	79.0	2.0	57.0	94.0	52.0	0.0	98.0	48.0	0.0	2.0	0.0	0.0	75.0	0.0	64.0	123.0	0.0	0.0	0.0	0.0	0.0	58.0	0.0	0.0	0.0	0.0	0.0	67.0	0.0	0.0
61c3402187d8af4c02f23070c7f5f189	0.0	7.0	12.0	87.0	32.0	21.0	18.0	0.0	54.0	60.0	18.0	29.0	25.0	21.0	27.0	57.0	19.0	23.0	25.0	0.0	24.0	13.0	11.0	25.0	20.0	0.0	28.0	36.0	30.0	24.0	48.0	21.0	22.0	57.0	9.0	20.0	39.0	34.0	16.0	26.0	10.0	31.0	54.0	33.0	35.0	34.0	14.0	71.0	28.0
c826451cb38652299b347c968c1b7a5f	4.0	2.0	13.0	52.0	0.0	19.0	0.0	0.0	38.0	43.0	0.0	41.0	45.0	7.0	16.0	49.0	6.0	30.0	50.0	3.0	34.0	32.0	0.0	27.0	23.0	6.0	17.0	51.0	8.0	28.0	51.0	0.0	51.0	34.0	0.0	16.0	43.0	6.0	18.0	19.0	0.0	32.0	65.0	8.0	25.0	14.0	12.0	55.0	23.0
d63d33e05f22a07a63cbe54ffb668940	19.0	18.0	20.0	116.0	22.0	14.0	13.0	0.0	20.0	39.0	73.0	42.0	112.0	11.0	0.0	26.0	0.0	0.0	0.0	0.0	0.0	0.0	0.0	17.0	0.0	0.0	0.0	0.0	80.0	33.0	59.0	0.0	0.0	15.0	23.0	25.0	21.0	24.0	35.0	56.0	39.0	0.0	28.0	0.0	0.0	0.0	0.0	0.0	0.0
443729013c467c4e2a1854a57b99687c	27.0	13.0	19.0	24.0	28.0	23.0	16.0	47.0	24.0	24.0	38.0	9.0	76.0	17.0	0.0	35.0	23.0	14.0	19.0	51.0	14.0	15.0	12.0	24.0	19.0	61.0	16.0	0.0	20.0	28.0	42.0	9.0	17.0	13.0	79.0	16.0	22.0	36.0	11.0	7.0	39.0	12.0	13.0	18.0	14.0	13.0	12.0	0.0	0.0
d6485ff134c518e1c8b643ee02d1e1ce	0.0	21.0	0.0	0.0	19.0	42.0	41.0	38.0	30.0	58.0	36.0	74.0	130.0	25.0	26.0	41.0	23.0	0.0	24.0	0.0	0.0	0.0	28.0	36.0	61.0	0.0	2.0	0.0	55.0	43.0	66.0	0.0	0.0	2.0	0.0	0.0	0.0	38.0	38.0	42.0	29.0	77.0	59.0	25.0	0.0	0.0	0.0	69.0	18.0
a4bea4bd5102ee63f5c776742e3a46c2	55.0	0.0	0.0	50.0	0.0	0.0	0.0	0.0	37.0	0.0	61.0	57.0	28.0	0.0	0.0	0.0	23.0	23.0	33.0	44.0	46.0	0.0	0.0	0.0	38.0	29.0	0.0	0.0	55.0	0.0	87.0	49.0	71.0	40.0	0.0	28.0	3.0	67.0	66.0	0.0	50.0	0.0	0.0	0.0	0.0	0.0	0.0	0.0	0.0
ef4e4bf6cbf407691a1221b09738c892	0.0	0.0	6.0	0.0	19.0	20.0	0.0	0.0	0.0	0.0	15.0	0.0	0.0	0.0	0.0	0.0	222.0	71.0	57.0	159.0	77.0	25.0	15.0	35.0	0.0	67.0	33.0	21.0	15.0	7.0	0.0	0.0	6.0	0.0	0.0	5.0	0.0	0.0	0.0	0.0	0.0	0.0	0.0	0.0	14.0	0.0	23.0	0.0	0.0
55148cdeb3f66b42117cf4524a212fa0	33.0	13.0	18.0	0.0	48.0	21.0	38.0	29.0	26.0	22.0	53.0	32.0	77.0	0.0	0.0	28.0	42.0	21.0	26.0	26.0	20.0	24.0	20.0	18.0	23.0	54.0	16.0	12.0	22.0	47.0	55.0	15.0	0.0	11.0	81.0	0.0	0.0	35.0	0.0	5.0	39.0	17.0	27.0	0.0	44.0	21.0	22.0	0.0	0.0
c5ad1e6d05111616fba04acc8413424e	63.0	29.0	0.0	43.0	30.0	0.0	0.0	24.0	47.0	58.0	60.0	0.0	1.0	37.0	25.0	0.0	53.0	0.0	0.0	0.0	0.0	31.0	0.0	0.0	0.0	60.0	0.0	0.0	81.0	61.0	35.0	0.0	38.0	55.0	18.0	40.0	45.0	49.0	37.0	0.0	0.0	0.0	39.0	0.0	24.0	0.0	0.0	0.0	0.0
811aeeb58a3742bdea94f7490bc7558f	23.0	27.0	35.0	56.0	12.0	0.0	0.0	11.0	28.0	18.0	18.0	15.0	16.0	23.0	14.0	14.0	44.0	9.0	25.0	21.0	30.0	22.0	12.0	5.0	20.0	78.0	23.0	35.0	31.0	11.0	19.0	74.0	53.0	48.0	77.0	26.0	23.0	0.0	16.0	11.0	26.0	17.0	30.0	18.0	24.0	11.0	32.0	18.0	0.0
7c70aa24fb8cf3e1581c6774016bad04	0.0	14.0	29.0	84.0	0.0	0.0	35.0	85.0	0.0	0.0	0.0	0.0	75.0	0.0	0.0	2.0	0.0	0.0	19.0	0.0	0.0	0.0	19.0	0.0	0.0	0.0	38.0	25.0	0.0	73.0	67.0	29.0	47.0	64.0	36.0	39.0	60.0	17.0	25.0	0.0	31.0	33.0	0.0	0.0	0.0	34.0	0.0	0.0	0.0
ef75db217743ea533734f4badbaaf287	0.0	16.0	25.0	49.0	15.0	20.0	22.0	23.0	31.0	41.0	68.0	36.0	57.0	23.0	22.0	21.0	15.0	25.0	15.0	13.0	13.0	23.0	14.0	20.0	17.0	18.0	18.0	26.0	33.0	11.0	58.0	19.0	21.0	0.0	34.0	23.0	20.0	22.0	44.0	44.0	31.0	41.0	38.0	15.0	0.0	0.0	20.0	28.0	18.0
16c7c08ba2dada7095b59d24af6dcbd2	0.0	0.0	0.0	0.0	63.0	58.0	0.0	46.0	66.0	61.0	108.0	48.0	105.0	0.0	0.0	0.0	0.0	0.0	34.0	0.0	0.0	0.0	0.0	0.0	0.0	0.0	0.0	2.0	78.0	48.0	0.0	0.0	0.0	0.0	0.0	0.0	0.0	58.0	89.0	0.0	67.0	0.0	17.0	43.0	0.0	0.0	0.0	68.0	0.0
8058da4e87a89ca7d89519b381f56ef5	47.0	36.0	21.0	46.0	0.0	0.0	0.0	47.0	40.0	0.0	0.0	0.0	0.0	56.0	0.0	10.0	25.0	33.0	0.0	44.0	35.0	33.0	30.0	32.0	16.0	48.0	37.0	17.0	0.0	8.0	18.0	37.0	28.0	56.0	111.0	29.0	15.0	0.0	0.0	0.0	66.0	0.0	21.0	0.0	21.0	0.0	46.0	11.0	0.0
48864d9775a21a89b213583e2e7fffea	114.0	64.0	0.0	0.0	71.0	0.0	0.0	67.0	22.0	0.0	0.0	0.0	0.0	20.0	0.0	0.0	61.0	21.0	0.0	51.0	0.0	0.0	29.0	0.0	0.0	79.0	39.0	22.0	0.0	0.0	20.0	80.0	0.0	0.0	87.0	0.0	0.0	57.0	0.0	0.0	72.0	0.0	0.0	63.0	17.0	0.0	96.0	0.0	0.0
208205e96af739ccf0e40d2297ad6363	0.0	0.0	0.0	47.0	57.0	30.0	28.0	52.0	45.0	23.0	59.0	0.0	58.0	49.0	13.0	41.0	36.0	0.0	18.0	0.0	8.0	20.0	42.0	20.0	34.0	36.0	0.0	0.0	32.0	42.0	51.0	34.0	24.0	0.0	58.0	0.0	10.0	37.0	0.0	0.0	29.0	15.0	11.0	28.0	28.0	2.0	24.0	20.0	0.0
7d7c49817b5953632fcae6c215c6cd55	0.0	0.0	0.0	0.0	0.0	0.0	0.0	56.0	0.0	0.0	96.0	78.0	126.0	0.0	0.0	0.0	0.0	2.0	0.0	0.0	0.0	0.0	67.0	0.0	2.0	0.0	0.0	0.0	70.0	0.0	86.0	0.0	0.0	0.0	0.0	0.0	0.0	68.0	46.0	86.0	0.0	0.0	0.0	0.0	0.0	3.0	4.0	0.0	3.0
5b2726d71ac5829019238ceb8505d0b1	110.0	29.0	0.0	0.0	31.0	0.0	0.0	168.0	58.0	39.0	0.0	0.0	0.0	108.0	0.0	41.0	37.0	0.0	21.0	0.0	0.0	0.0	96.0	25.0	0.0	36.0	0.0	0.0	0.0	0.0	0.0	46.0	0.0	0.0	0.0	0.0	0.0	66.0	0.0	0.0	32.0	3.0	0.0	224.0	0.0	0.0	96.0	34.0	0.0
85ea199251015774d2b489713980a8c3	30.0	22.0	30.0	32.0	2.0	0.0	16.0	19.0	26.0	24.0	50.0	0.0	63.0	20.0	15.0	21.0	25.0	30.0	33.0	33.0	22.0	16.0	20.0	27.0	13.0	0.0	2.0	11.0	4.0	21.0	23.0	13.0	24.0	17.0	24.0	18.0	26.0	32.0	0.0	12.0	17.0	0.0	27.0	0.0	22.0	17.0	16.0	23.0	7.0
0fa81dd8eeaf356a18f460828b0f6fe3	59.0	89.0	19.0	93.0	0.0	0.0	0.0	45.0	25.0	24.0	0.0	0.0	30.0	0.0	0.0	0.0	43.0	32.0	23.0	58.0	0.0	29.0	26.0	0.0	0.0	69.0	62.0	27.0	21.0	4.0	0.0	50.0	59.0	37.0	135.0	61.0	40.0	0.0	0.0	0.0	69.0	24.0	21.0	0.0	0.0	4.0	37.0	0.0	0.0
d43a867158476206eca8262afc59f643	0.0	20.0	0.0	48.0	0.0	63.0	0.0	9.0	75.0	69.0	0.0	45.0	50.0	11.0	0.0	53.0	0.0	0.0	49.0	0.0	30.0	0.0	0.0	37.0	59.0	0.0	0.0	0.0	22.0	0.0	81.0	0.0	0.0	0.0	23.0	0.0	89.0	0.0	38.0	50.0	38.0	45.0	49.0	0.0	0.0	27.0	0.0	0.0	31.0
adf7d4f788f24222ecd083420f8e6147	15.0	9.0	24.0	68.0	12.0	23.0	14.0	0.0	44.0	30.0	19.0	16.0	36.0	10.0	19.0	48.0	10.0	28.0	43.0	7.0	13.0	11.0	6.0	6.0	34.0	20.0	20.0	26.0	10.0	10.0	15.0	10.0	50.0	46.0	22.0	6.0	14.0	34.0	36.0	37.0	17.0	35.0	48.0	14.0	35.0	13.0	15.0	72.0	18.0
c94e7bd46aef1bf4c20a3dd46a1e543e	21.0	23.0	13.0	31.0	37.0	15.0	0.0	36.0	25.0	20.0	29.0	21.0	8.0	28.0	19.0	17.0	13.0	0.0	11.0	45.0	13.0	21.0	47.0	16.0	25.0	33.0	22.0	13.0	32.0	19.0	43.0	21.0	5.0	0.0	36.0	15.0	5.0	38.0	47.0	31.0	41.0	0.0	5.0	16.0	22.0	7.0	76.0	20.0	11.0
2c8cd9e4e1e8950100e4ba85eef6f5e0	20.0	42.0	0.0	41.0	0.0	41.0	30.0	0.0	45.0	27.0	32.0	31.0	47.0	39.0	0.0	54.0	46.0	37.0	26.0	0.0	43.0	0.0	24.0	33.0	37.0	0.0	0.0	0.0	0.0	0.0	35.0	20.0	0.0	0.0	45.0	44.0	37.0	27.0	35.0	25.0	36.0	26.0	29.0	0.0	25.0	0.0	0.0	3.0	0.0
ddd04c268d19c05ed2f8479fa8566df0	40.0	0.0	0.0	78.0	23.0	23.0	0.0	0.0	48.0	80.0	50.0	21.0	48.0	20.0	12.0	40.0	36.0	7.0	0.0	25.0	44.0	0.0	0.0	32.0	43.0	33.0	0.0	0.0	59.0	0.0	2.0	0.0	0.0	40.0	0.0	0.0	0.0	0.0	0.0	17.0	0.0	0.0	73.0	0.0	32.0	0.0	23.0	24.0	33.0
a97098779e33d9eca0889081be5b78e5	14.0	14.0	32.0	42.0	10.0	15.0	13.0	30.0	20.0	17.0	17.0	20.0	33.0	24.0	5.0	21.0	8.0	19.0	29.0	17.0	18.0	20.0	16.0	13.0	6.0	22.0	28.0	37.0	7.0	26.0	30.0	33.0	26.0	23.0	41.0	20.0	29.0	11.0	10.0	17.0	24.0	20.0	24.0	10.0	46.0	16.0	13.0	58.0	5.0
fa4064b90f0fd4cbaa7e0aa656667174	0.0	0.0	63.0	116.0	0.0	78.0	37.0	0.0	19.0	0.0	0.0	30.0	59.0	0.0	0.0	13.0	0.0	49.0	41.0	0.0	110.0	136.0	0.0	0.0	0.0	0.0	16.0	26.0	10.0	13.0	0.0	0.0	50.0	38.0	0.0	41.0	37.0	0.0	29.0	9.0	0.0	28.0	38.0	0.0	35.0	0.0	0.0	32.0	0.0
2dfb07a6578be18322f6db7fcb521fa2	0.0	55.0	0.0	0.0	41.0	0.0	0.0	70.0	0.0	0.0	41.0	32.0	0.0	64.0	0.0	0.0	85.0	0.0	0.0	114.0	0.0	0.0	75.0	0.0	0.0	62.0	0.0	0.0	54.0	0.0	0.0	83.0	0.0	0.0	58.0	0.0	0.0	0.0	0.0	0.0	96.0	0.0	0.0	56.0	0.0	0.0	177.0	0.0	0.0
295ad6a278be0b57bb15a1b19dd69cf4	14.0	0.0	13.0	79.0	13.0	34.0	10.0	24.0	49.0	24.0	23.0	28.0	72.0	24.0	0.0	32.0	7.0	13.0	20.0	0.0	29.0	17.0	0.0	29.0	22.0	11.0	0.0	0.0	15.0	38.0	48.0	11.0	23.0	16.0	19.0	31.0	20.0	8.0	28.0	36.0	21.0	13.0	24.0	0.0	23.0	15.0	17.0	57.0	16.0
f753b9df053488f45f9edeaca129d618	0.0	20.0	24.0	47.0	0.0	42.0	26.0	33.0	0.0	30.0	47.0	33.0	66.0	39.0	0.0	49.0	0.0	0.0	0.0	0.0	0.0	0.0	41.0	45.0	17.0	0.0	3.0	0.0	38.0	31.0	31.0	0.0	23.0	21.0	43.0	0.0	0.0	30.0	58.0	25.0	0.0	0.0	29.0	0.0	28.0	0.0	38.0	30.0	0.0
fab508412e12fb6ac91c5bb30df23b4c	8.0	8.0	0.0	31.0	104.0	76.0	0.0	17.0	0.0	0.0	87.0	57.0	63.0	17.0	0.0	0.0	0.0	0.0	0.0	14.0	20.0	17.0	0.0	9.0	0.0	0.0	0.0	15.0	38.0	27.0	32.0	38.0	38.0	0.0	0.0	13.0	0.0	47.0	31.0	41.0	17.0	0.0	0.0	16.0	3.0	0.0	27.0	0.0	0.0
6ec73ac879750025f040f8857059fe2a	89.0	13.0	19.0	21.0	41.0	9.0	15.0	67.0	14.0	16.0	21.0	0.0	34.0	17.0	0.0	0.0	32.0	39.0	17.0	41.0	24.0	6.0	36.0	11.0	27.0	148.0	19.0	39.0	36.0	18.0	10.0	69.0	23.0	15.0	58.0	15.0	4.0	0.0	0.0	0.0	63.0	0.0	8.0	0.0	0.0	0.0	42.0	0.0	0.0
43735f1f9019c2b4170ae8ded6009c1f	11.0	0.0	13.0	0.0	44.0	71.0	25.0	11.0	0.0	18.0	83.0	30.0	121.0	17.0	14.0	24.0	7.0	5.0	10.0	0.0	0.0	11.0	21.0	9.0	55.0	8.0	0.0	0.0	45.0	46.0	79.0	5.0	0.0	7.0	0.0	0.0	0.0	33.0	40.0	49.0	8.0	27.0	11.0	30.0	14.0	0.0	16.0	38.0	21.0
8346df12f71a2f2eec7900fdced4875a	50.0	26.0	0.0	22.0	9.0	0.0	0.0	29.0	7.0	0.0	6.0	0.0	0.0	73.0	7.0	0.0	17.0	6.0	0.0	0.0	32.0	7.0	26.0	3.0	0.0	51.0	31.0	0.0	33.0	3.0	0.0	45.0	6.0	0.0	180.0	0.0	14.0	0.0	0.0	0.0	19.0	0.0	0.0	21.0	0.0	0.0	9.0	0.0	0.0
6c8d35c77953494fbc56f5b78f3a7fd2	0.0	15.0	21.0	31.0	17.0	20.0	12.0	14.0	44.0	35.0	36.0	23.0	20.0	21.0	0.0	58.0	13.0	15.0	0.0	0.0	8.0	13.0	24.0	0.0	18.0	23.0	0.0	17.0	35.0	20.0	25.0	29.0	35.0	26.0	19.0	15.0	12.0	30.0	53.0	50.0	14.0	37.0	20.0	32.0	31.0	0.0	20.0	67.0	0.0
485b2ac8e4e5391b1fff6a750ea756bb	13.0	12.0	15.0	19.0	0.0	26.0	0.0	31.0	42.0	0.0	0.0	0.0	30.0	0.0	0.0	53.0	0.0	18.0	32.0	0.0	24.0	0.0	11.0	33.0	38.0	0.0	29.0	31.0	24.0	34.0	41.0	0.0	65.0	56.0	15.0	24.0	23.0	0.0	30.0	25.0	16.0	43.0	21.0	0.0	43.0	0.0	16.0	0.0	0.0
95636695805d1dfb2d4fe84d0f3a1617	14.0	8.0	25.0	63.0	15.0	34.0	23.0	5.0	14.0	7.0	38.0	35.0	67.0	43.0	17.0	23.0	0.0	32.0	11.0	6.0	14.0	0.0	23.0	12.0	14.0	15.0	14.0	6.0	27.0	14.0	16.0	0.0	12.0	13.0	76.0	7.0	7.0	27.0	0.0	9.0	6.0	6.0	10.0	0.0	7.0	0.0	0.0	35.0	18.0
c667eef1b985695fac8225217480b769	30.0	16.0	30.0	0.0	0.0	40.0	30.0	3.0	24.0	19.0	29.0	25.0	35.0	21.0	0.0	31.0	19.0	18.0	22.0	0.0	22.0	35.0	15.0	0.0	21.0	23.0	19.0	21.0	12.0	21.0	28.0	18.0	20.0	21.0	38.0	0.0	24.0	47.0	23.0	31.0	0.0	14.0	23.0	0.0	14.0	17.0	24.0	20.0	0.0
591e596097d81970465c9c7c1e6a79b6	25.0	29.0	17.0	18.0	21.0	21.0	0.0	33.0	17.0	29.0	15.0	0.0	47.0	37.0	0.0	23.0	40.0	12.0	0.0	52.0	24.0	28.0	28.0	39.0	21.0	62.0	26.0	16.0	0.0	11.0	24.0	29.0	0.0	0.0	108.0	0.0	31.0	19.0	0.0	8.0	64.0	12.0	17.0	17.0	5.0	10.0	84.0	15.0	9.0
60c934e1a54b2fa2309e8f64773d08d3	0.0	0.0	0.0	75.0	0.0	0.0	0.0	0.0	97.0	0.0	72.0	63.0	82.0	0.0	0.0	78.0	0.0	0.0	0.0	0.0	0.0	0.0	0.0	0.0	0.0	0.0	0.0	0.0	91.0	0.0	0.0	0.0	0.0	0.0	0.0	0.0	0.0	0.0	68.0	61.0	6.0	52.0	0.0	0.0	0.0	0.0	0.0	107.0	0.0
968ed9b4df93689b92e491781fe1f05e	29.0	19.0	0.0	40.0	46.0	0.0	0.0	0.0	32.0	0.0	29.0	0.0	51.0	0.0	19.0	23.0	36.0	40.0	0.0	37.0	0.0	0.0	29.0	19.0	28.0	23.0	0.0	0.0	38.0	24.0	53.0	0.0	0.0	0.0	61.0	0.0	0.0	31.0	0.0	0.0	57.0	27.0	0.0	0.0	15.0	0.0	26.0	0.0	0.0
8e978d4cc70e8e7920f227a24d39e9c2	0.0	21.0	22.0	66.0	0.0	0.0	0.0	0.0	31.0	32.0	41.0	35.0	0.0	18.0	18.0	0.0	25.0	0.0	2.0	29.0	40.0	55.0	0.0	48.0	0.0	0.0	25.0	62.0	2.0	44.0	33.0	23.0	26.0	40.0	0.0	0.0	24.0	0.0	0.0	28.0	30.0	26.0	0.0	0.0	33.0	34.0	0.0	40.0	0.0
681e537f8e41caa6e741b9305d5e2930	0.0	0.0	21.0	70.0	0.0	16.0	0.0	12.0	29.0	22.0	9.0	0.0	12.0	16.0	18.0	38.0	8.0	27.0	37.0	5.0	30.0	15.0	8.0	22.0	20.0	13.0	36.0	31.0	5.0	0.0	0.0	11.0	51.0	77.0	14.0	21.0	37.0	0.0	16.0	23.0	12.0	33.0	52.0	11.0	18.0	32.0	9.0	48.0	28.0
5beb28d8c3fba33e2d2e942758fb59ef	0.0	0.0	35.0	56.0	63.0	51.0	0.0	0.0	29.0	13.0	0.0	19.0	0.0	22.0	0.0	33.0	46.0	19.0	0.0	0.0	26.0	29.0	0.0	35.0	0.0	37.0	19.0	0.0	14.0	16.0	55.0	11.0	32.0	41.0	55.0	0.0	0.0	0.0	23.0	16.0	71.0	0.0	0.0	14.0	17.0	0.0	0.0	22.0	0.0
1897632a47468b747c6b993298409cd6	38.0	19.0	28.0	24.0	27.0	58.0	31.0	104.0	44.0	29.0	0.0	0.0	0.0	19.0	16.0	60.0	17.0	27.0	29.0	16.0	11.0	7.0	10.0	17.0	34.0	16.0	27.0	49.0	0.0	0.0	11.0	35.0	57.0	56.0	38.0	38.0	0.0	0.0	16.0	0.0	35.0	31.0	0.0	0.0	20.0	19.0	49.0	49.0	0.0
9efdce5836f6920c3894ec1be078f36d	15.0	10.0	19.0	29.0	2.0	13.0	16.0	11.0	38.0	0.0	30.0	24.0	25.0	0.0	0.0	0.0	36.0	38.0	35.0	12.0	29.0	33.0	13.0	0.0	0.0	51.0	31.0	30.0	13.0	10.0	0.0	16.0	0.0	18.0	67.0	25.0	14.0	8.0	6.0	10.0	10.0	16.0	23.0	10.0	12.0	0.0	24.0	11.0	0.0
bfa5f7e2d62a507d934ec22d23bd1c05	10.0	23.0	18.0	55.0	5.0	14.0	0.0	28.0	28.0	25.0	44.0	48.0	49.0	0.0	0.0	12.0	16.0	22.0	38.0	21.0	22.0	21.0	10.0	14.0	17.0	33.0	24.0	14.0	44.0	18.0	38.0	47.0	51.0	38.0	15.0	16.0	24.0	14.0	20.0	10.0	10.0	24.0	19.0	0.0	23.0	17.0	32.0	19.0	8.0
4491014ee954ff9b87e91d86f28bc9b5	0.0	0.0	0.0	0.0	55.0	32.0	17.0	26.0	31.0	0.0	75.0	32.0	24.0	31.0	0.0	0.0	21.0	0.0	0.0	22.0	0.0	0.0	27.0	40.0	19.0	0.0	0.0	0.0	79.0	0.0	38.0	0.0	0.0	0.0	26.0	0.0	0.0	34.0	27.0	22.0	31.0	0.0	0.0	36.0	16.0	0.0	31.0	30.0	16.0
8ad1cbd35855a52b5514d9bca2130a42	38.0	36.0	25.0	53.0	0.0	0.0	0.0	29.0	39.0	0.0	0.0	0.0	0.0	4.0	15.0	16.0	42.0	11.0	25.0	0.0	2.0	0.0	34.0	16.0	0.0	60.0	21.0	12.0	0.0	0.0	0.0	23.0	81.0	23.0	56.0	27.0	20.0	11.0	10.0	12.0	36.0	54.0	46.0	0.0	48.0	19.0	31.0	61.0	0.0
f5c3ab591a9a35b078b879cae8eaece6	21.0	0.0	0.0	30.0	50.0	0.0	0.0	37.0	22.0	29.0	60.0	24.0	5.0	28.0	0.0	0.0	0.0	3.0	45.0	0.0	19.0	32.0	0.0	0.0	48.0	0.0	24.0	0.0	0.0	5.0	41.0	0.0	19.0	0.0	25.0	0.0	0.0	46.0	25.0	0.0	20.0	28.0	28.0	0.0	51.0	0.0	40.0	33.0	0.0
ff4eaff10263c714ad77b1de3053f8df	22.0	16.0	30.0	43.0	23.0	162.0	41.0	26.0	32.0	20.0	42.0	40.0	79.0	27.0	14.0	0.0	24.0	14.0	0.0	0.0	0.0	45.0	0.0	0.0	0.0	0.0	0.0	15.0	50.0	26.0	30.0	0.0	0.0	0.0	29.0	28.0	18.0	22.0	22.0	0.0	0.0	14.0	11.0	0.0	0.0	0.0	35.0	26.0	11.0
29991138138fecffefb22ed4f49b15d5	0.0	16.0	11.0	0.0	34.0	29.0	0.0	42.0	31.0	38.0	33.0	0.0	0.0	28.0	30.0	27.0	26.0	17.0	15.0	19.0	19.0	0.0	31.0	32.0	29.0	25.0	0.0	20.0	0.0	18.0	20.0	33.0	25.0	23.0	33.0	21.0	15.0	41.0	21.0	0.0	40.0	21.0	20.0	27.0	0.0	0.0	13.0	36.0	0.0
73bcd651f189e6d601db7813dd54ae6d	34.0	14.0	20.0	19.0	71.0	29.0	18.0	28.0	9.0	0.0	27.0	10.0	21.0	42.0	10.0	18.0	41.0	7.0	6.0	30.0	26.0	4.0	22.0	13.0	28.0	56.0	9.0	9.0	0.0	0.0	10.0	25.0	23.0	10.0	40.0	16.0	0.0	40.0	12.0	20.0	56.0	16.0	0.0	17.0	8.0	6.0	48.0	20.0	11.0
e3e409f47695f3ca5682cc6f29732456	0.0	19.0	23.0	45.0	0.0	34.0	23.0	15.0	32.0	25.0	12.0	18.0	35.0	10.0	24.0	34.0	17.0	0.0	21.0	25.0	41.0	0.0	0.0	38.0	16.0	14.0	17.0	32.0	9.0	19.0	25.0	5.0	28.0	27.0	23.0	16.0	17.0	0.0	16.0	13.0	18.0	20.0	41.0	11.0	30.0	0.0	17.0	41.0	16.0
33c085e469a1f80e017ca45d93c5b71f	19.0	0.0	26.0	74.0	0.0	32.0	0.0	0.0	33.0	43.0	0.0	21.0	0.0	0.0	0.0	0.0	24.0	32.0	34.0	33.0	60.0	54.0	0.0	0.0	0.0	0.0	34.0	90.0	0.0	44.0	0.0	28.0	57.0	30.0	37.0	56.0	39.0	0.0	0.0	0.0	40.0	18.0	21.0	0.0	0.0	28.0	36.0	0.0	3.0
f17a987f7e77889a155f1bccce29d658	19.0	0.0	0.0	20.0	31.0	29.0	20.0	20.0	28.0	21.0	71.0	34.0	71.0	18.0	0.0	14.0	14.0	17.0	26.0	0.0	7.0	2.0	26.0	26.0	19.0	12.0	5.0	0.0	34.0	37.0	37.0	14.0	10.0	0.0	0.0	0.0	0.0	34.0	17.0	25.0	21.0	44.0	28.0	17.0	20.0	0.0	25.0	21.0	0.0
dc844d9edd993aec8397a8cf035740ab	8.0	56.0	0.0	30.0	33.0	0.0	0.0	39.0	28.0	30.0	40.0	21.0	49.0	23.0	0.0	0.0	35.0	15.0	19.0	14.0	21.0	20.0	0.0	0.0	19.0	27.0	27.0	33.0	0.0	23.0	11.0	30.0	20.0	0.0	43.0	15.0	0.0	0.0	21.0	0.0	18.0	35.0	16.0	35.0	20.0	0.0	0.0	35.0	0.0
c1477b29f8f9b38157f74e7fe22a3cb6	11.0	25.0	45.0	84.0	0.0	0.0	0.0	10.0	85.0	31.0	15.0	17.0	9.0	15.0	7.0	15.0	7.0	18.0	12.0	10.0	15.0	7.0	12.0	18.0	2.0	0.0	16.0	17.0	35.0	48.0	56.0	15.0	36.0	15.0	7.0	11.0	12.0	0.0	17.0	7.0	26.0	44.0	28.0	0.0	7.0	3.0	6.0	0.0	0.0
c988e2f3c84d6e2026eab7f8885a65b2	4.0	7.0	41.0	35.0	15.0	10.0	8.0	9.0	52.0	29.0	19.0	20.0	14.0	14.0	24.0	26.0	21.0	21.0	16.0	5.0	5.0	10.0	8.0	45.0	17.0	8.0	11.0	27.0	26.0	11.0	13.0	15.0	37.0	15.0	9.0	45.0	25.0	13.0	22.0	32.0	0.0	23.0	16.0	10.0	32.0	13.0	14.0	30.0	8.0
e95de6d8c3e61fee938f4f4df35e0908	50.0	25.0	0.0	0.0	100.0	0.0	0.0	60.0	0.0	0.0	52.0	0.0	0.0	81.0	0.0	7.0	86.0	0.0	0.0	0.0	0.0	0.0	0.0	0.0	0.0	50.0	24.0	0.0	51.0	0.0	0.0	0.0	0.0	0.0	92.0	0.0	0.0	30.0	0.0	0.0	47.0	0.0	20.0	0.0	15.0	0.0	67.0	8.0	4.0
3833b835bf51cf15e269fd885a601f12	0.0	17.0	61.0	46.0	0.0	32.0	0.0	20.0	0.0	56.0	0.0	0.0	0.0	0.0	0.0	0.0	22.0	34.0	0.0	0.0	0.0	40.0	0.0	39.0	44.0	0.0	30.0	0.0	0.0	34.0	89.0	0.0	0.0	0.0	0.0	40.0	0.0	0.0	0.0	0.0	0.0	0.0	58.0	0.0	0.0	30.0	0.0	0.0	0.0
3a5c0a5cf604294a3467061be7915056	7.0	8.0	25.0	53.0	6.0	0.0	6.0	10.0	37.0	0.0	18.0	9.0	26.0	5.0	23.0	31.0	33.0	32.0	36.0	29.0	41.0	52.0	5.0	35.0	0.0	0.0	46.0	77.0	19.0	28.0	44.0	25.0	64.0	73.0	0.0	0.0	42.0	6.0	14.0	0.0	12.0	34.0	33.0	13.0	0.0	16.0	0.0	34.0	9.0
c830874e652de7486b2e9706525cdfef	22.0	32.0	16.0	20.0	19.0	5.0	0.0	21.0	13.0	0.0	20.0	9.0	0.0	23.0	0.0	7.0	26.0	0.0	9.0	125.0	11.0	10.0	21.0	16.0	8.0	44.0	36.0	43.0	27.0	0.0	4.0	70.0	13.0	4.0	62.0	24.0	6.0	6.0	0.0	0.0	30.0	0.0	0.0	8.0	14.0	0.0	37.0	0.0	0.0
df6b160e0c3da27c0e985f85c37e75f6	11.0	10.0	7.0	15.0	22.0	18.0	15.0	14.0	29.0	0.0	71.0	33.0	86.0	20.0	13.0	36.0	9.0	0.0	8.0	6.0	7.0	7.0	9.0	0.0	12.0	0.0	4.0	0.0	89.0	46.0	44.0	21.0	0.0	0.0	3.0	0.0	2.0	86.0	20.0	33.0	19.0	16.0	54.0	10.0	8.0	0.0	15.0	0.0	0.0
ab6c2277859efe0ed424612d360a736b	0.0	23.0	0.0	54.0	36.0	3.0	0.0	37.0	36.0	0.0	87.0	46.0	97.0	0.0	0.0	45.0	0.0	0.0	52.0	46.0	23.0	61.0	0.0	29.0	0.0	0.0	0.0	0.0	37.0	58.0	43.0	0.0	27.0	0.0	0.0	37.0	0.0	55.0	0.0	0.0	26.0	41.0	0.0	0.0	0.0	0.0	0.0	0.0	34.0
77bb872951911ae5b26e7837f77aa370	20.0	11.0	19.0	12.0	20.0	14.0	13.0	12.0	22.0	0.0	40.0	43.0	36.0	13.0	0.0	18.0	15.0	17.0	0.0	16.0	18.0	14.0	27.0	0.0	14.0	17.0	0.0	0.0	30.0	17.0	44.0	12.0	11.0	12.0	27.0	0.0	0.0	34.0	22.0	18.0	26.0	33.0	0.0	7.0	19.0	0.0	11.0	18.0	0.0
642155297c61626916db1cf7ddc2c0bc	0.0	6.0	18.0	55.0	0.0	10.0	12.0	9.0	31.0	37.0	0.0	20.0	17.0	13.0	16.0	39.0	7.0	15.0	25.0	0.0	18.0	22.0	0.0	26.0	26.0	21.0	24.0	43.0	14.0	26.0	36.0	0.0	51.0	62.0	7.0	24.0	40.0	0.0	18.0	21.0	0.0	21.0	37.0	8.0	33.0	11.0	13.0	54.0	25.0
d04209a103b533b85de29023c33e84ec	8.0	69.0	17.0	53.0	18.0	55.0	15.0	27.0	60.0	25.0	0.0	18.0	15.0	28.0	7.0	20.0	13.0	38.0	20.0	0.0	16.0	12.0	22.0	23.0	13.0	16.0	20.0	28.0	25.0	17.0	27.0	13.0	40.0	28.0	54.0	28.0	44.0	0.0	0.0	0.0	25.0	22.0	0.0	0.0	25.0	2.0	15.0	0.0	0.0
a61fa5263c3bb4fc432322aeed0157d7	0.0	0.0	44.0	153.0	0.0	40.0	0.0	0.0	0.0	0.0	0.0	0.0	80.0	0.0	0.0	0.0	0.0	44.0	50.0	0.0	0.0	4.0	0.0	0.0	0.0	0.0	0.0	0.0	0.0	0.0	71.0	0.0	0.0	0.0	0.0	74.0	83.0	0.0	69.0	0.0	0.0	91.0	86.0	0.0	0.0	0.0	0.0	51.0	0.0
f522e714f1a4f098aafe6b252004d60c	4.0	4.0	14.0	12.0	14.0	28.0	13.0	15.0	35.0	18.0	18.0	15.0	33.0	30.0	10.0	51.0	13.0	9.0	25.0	3.0	10.0	13.0	23.0	16.0	22.0	8.0	0.0	8.0	18.0	28.0	50.0	10.0	15.0	0.0	14.0	0.0	9.0	28.0	47.0	28.0	0.0	47.0	17.0	3.0	7.0	0.0	0.0	50.0	21.0
351422a79c5235d3a1c42fd1ab306767	46.0	37.0	59.0	0.0	3.0	6.0	0.0	34.0	34.0	53.0	4.0	0.0	3.0	43.0	0.0	0.0	56.0	45.0	1.0	0.0	50.0	29.0	67.0	0.0	0.0	14.0	1.0	49.0	0.0	5.0	0.0	50.0	0.0	6.0	13.0	72.0	41.0	0.0	2.0	0.0	5.0	32.0	45.0	0.0	43.0	0.0	51.0	0.0	0.0
75f47c4f0895287e029f7a40e90a9dc2	0.0	6.0	25.0	49.0	0.0	29.0	0.0	11.0	34.0	22.0	39.0	39.0	44.0	7.0	11.0	17.0	28.0	17.0	20.0	10.0	35.0	29.0	5.0	16.0	0.0	16.0	22.0	19.0	24.0	25.0	43.0	17.0	26.0	13.0	30.0	8.0	18.0	11.0	14.0	18.0	22.0	8.0	26.0	0.0	18.0	13.0	25.0	14.0	5.0
3e62c0b435e226c6fb7fa854cc4d4e50	46.0	3.0	17.0	0.0	43.0	45.0	0.0	63.0	33.0	15.0	37.0	15.0	41.0	23.0	0.0	0.0	87.0	0.0	0.0	0.0	0.0	0.0	39.0	32.0	0.0	82.0	26.0	0.0	0.0	20.0	28.0	23.0	0.0	0.0	84.0	0.0	0.0	22.0	20.0	0.0	59.0	0.0	0.0	0.0	0.0	0.0	38.0	0.0	0.0
20c9c7f5029161b14b71afc28d4ff392	0.0	14.0	36.0	26.0	0.0	0.0	0.0	12.0	47.0	8.0	0.0	24.0	29.0	0.0	0.0	22.0	20.0	0.0	28.0	0.0	32.0	25.0	20.0	17.0	0.0	15.0	70.0	98.0	0.0	17.0	20.0	24.0	78.0	66.0	20.0	50.0	40.0	0.0	0.0	0.0	13.0	33.0	31.0	0.0	55.0	20.0	0.0	18.0	0.0
1cf3a97bf624d2df824a69cabcea4f2e	0.0	0.0	0.0	0.0	92.0	105.0	47.0	0.0	0.0	0.0	54.0	26.0	103.0	23.0	0.0	0.0	0.0	0.0	0.0	0.0	0.0	0.0	0.0	0.0	0.0	0.0	0.0	0.0	37.0	61.0	155.0	0.0	0.0	0.0	0.0	0.0	0.0	68.0	59.0	103.0	0.0	0.0	0.0	38.0	0.0	0.0	0.0	29.0	0.0
f2276bf2c62256b31663bf83112dbb14	29.0	0.0	0.0	0.0	51.0	38.0	0.0	47.0	15.0	34.0	42.0	0.0	0.0	27.0	0.0	72.0	12.0	23.0	2.0	20.0	0.0	0.0	0.0	18.0	0.0	16.0	0.0	0.0	25.0	34.0	40.0	0.0	0.0	0.0	13.0	0.0	0.0	59.0	2.0	34.0	39.0	26.0	16.0	39.0	9.0	21.0	19.0	37.0	0.0
b83453d01ca15b8d33d2ba9658e9257b	27.0	35.0	15.0	15.0	20.0	53.0	8.0	49.0	44.0	14.0	0.0	0.0	0.0	32.0	0.0	9.0	39.0	8.0	0.0	9.0	12.0	10.0	68.0	24.0	22.0	62.0	45.0	22.0	14.0	0.0	4.0	36.0	16.0	28.0	31.0	12.0	11.0	0.0	9.0	0.0	37.0	0.0	0.0	0.0	11.0	0.0	29.0	20.0	0.0
cd8fdc3fb0055b944385923787ed4461	0.0	0.0	0.0	35.0	0.0	22.0	15.0	0.0	0.0	0.0	2.0	292.0	185.0	0.0	0.0	0.0	0.0	90.0	84.0	0.0	376.0	383.0	4.0	0.0	0.0	0.0	0.0	0.0	0.0	0.0	0.0	2.0	0.0	0.0	0.0	0.0	0.0	0.0	0.0	0.0	0.0	0.0	0.0	0.0	0.0	2.0	0.0	0.0	0.0
4c59a2d708aacfb867be9e6e618a6c39	0.0	0.0	19.0	43.0	0.0	27.0	17.0	5.0	22.0	38.0	21.0	57.0	74.0	0.0	0.0	35.0	0.0	23.0	28.0	0.0	26.0	30.0	0.0	23.0	27.0	0.0	28.0	35.0	6.0	40.0	31.0	0.0	21.0	21.0	0.0	24.0	30.0	0.0	27.0	26.0	0.0	41.0	38.0	0.0	28.0	10.0	0.0	23.0	10.0
0f678c7a003cac79cbdbbe9a4f9f0d89	3.0	0.0	0.0	10.0	31.0	28.0	0.0	8.0	0.0	0.0	85.0	45.0	168.0	0.0	0.0	0.0	0.0	8.0	0.0	116.0	26.0	48.0	0.0	0.0	0.0	0.0	5.0	0.0	29.0	48.0	86.0	0.0	0.0	0.0	0.0	0.0	0.0	0.0	0.0	8.0	26.0	3.0	9.0	0.0	3.0	0.0	6.0	0.0	0.0
959419b133b773fe99429977024bc27e	94.0	30.0	24.0	59.0	49.0	18.0	7.0	53.0	20.0	16.0	8.0	0.0	34.0	17.0	8.0	37.0	29.0	10.0	0.0	41.0	0.0	0.0	0.0	14.0	12.0	85.0	13.0	0.0	12.0	0.0	0.0	0.0	8.0	0.0	76.0	35.0	26.0	18.0	2.0	6.0	31.0	14.0	0.0	53.0	6.0	25.0	43.0	10.0	17.0
e9d206bec66578bc919d699de732afdc	0.0	0.0	0.0	0.0	60.0	31.0	0.0	34.0	0.0	0.0	0.0	51.0	57.0	37.0	27.0	68.0	0.0	0.0	0.0	0.0	7.0	0.0	63.0	0.0	0.0	0.0	0.0	0.0	0.0	45.0	0.0	0.0	0.0	0.0	0.0	0.0	26.0	0.0	0.0	47.0	0.0	14.0	44.0	0.0	5.0	0.0	7.0	47.0	20.0
8e25491b09fadf5cf2e6057ddb748c76	0.0	0.0	19.0	42.0	0.0	178.0	83.0	0.0	104.0	0.0	0.0	65.0	105.0	0.0	0.0	0.0	0.0	0.0	33.0	0.0	0.0	0.0	0.0	10.0	0.0	0.0	0.0	13.0	0.0	107.0	125.0	0.0	0.0	0.0	0.0	22.0	18.0	0.0	0.0	0.0	0.0	36.0	0.0	0.0	3.0	0.0	0.0	36.0	0.0
313ee92c850a72b19c221701f614d6ca	0.0	14.0	0.0	33.0	12.0	13.0	11.0	0.0	12.0	11.0	30.0	40.0	18.0	19.0	0.0	25.0	10.0	0.0	30.0	0.0	8.0	11.0	25.0	12.0	27.0	4.0	0.0	5.0	14.0	23.0	41.0	0.0	18.0	16.0	11.0	0.0	17.0	26.0	30.0	56.0	19.0	20.0	40.0	16.0	18.0	0.0	0.0	39.0	7.0
5daea594188cb04e336dc00cd70c06d0	10.0	0.0	11.0	31.0	14.0	17.0	0.0	24.0	39.0	8.0	6.0	13.0	6.0	16.0	0.0	23.0	22.0	25.0	23.0	20.0	33.0	36.0	7.0	14.0	26.0	16.0	40.0	58.0	0.0	17.0	19.0	31.0	33.0	69.0	28.0	35.0	41.0	0.0	5.0	0.0	11.0	18.0	22.0	0.0	27.0	18.0	25.0	15.0	5.0
a089cb3d9ba4e024b04359271a6c6f46	0.0	11.0	26.0	42.0	0.0	22.0	34.0	6.0	18.0	25.0	34.0	41.0	51.0	0.0	5.0	23.0	5.0	16.0	0.0	17.0	15.0	39.0	10.0	29.0	23.0	5.0	0.0	22.0	16.0	26.0	42.0	0.0	22.0	27.0	0.0	26.0	20.0	21.0	26.0	39.0	13.0	28.0	29.0	9.0	16.0	6.0	14.0	64.0	22.0
c9376a88efd55fcedcfe2d06b9c4b6a1	0.0	0.0	24.0	45.0	0.0	5.0	7.0	0.0	30.0	30.0	6.0	34.0	27.0	8.0	12.0	27.0	0.0	30.0	9.0	0.0	23.0	37.0	0.0	14.0	13.0	0.0	11.0	19.0	13.0	31.0	32.0	0.0	31.0	42.0	0.0	11.0	29.0	12.0	21.0	24.0	9.0	19.0	89.0	6.0	23.0	15.0	14.0	32.0	7.0
fbdc667a31a0f919faf11d2bd8e8737a	29.0	18.0	0.0	0.0	15.0	79.0	22.0	47.0	0.0	9.0	26.0	0.0	0.0	51.0	13.0	25.0	19.0	31.0	18.0	13.0	26.0	14.0	63.0	33.0	29.0	0.0	31.0	30.0	72.0	25.0	12.0	22.0	0.0	0.0	27.0	0.0	0.0	7.0	14.0	8.0	39.0	9.0	17.0	0.0	22.0	5.0	10.0	17.0	0.0
29ef76dda677d1a4baf3ad0c6c3f933c	18.0	16.0	0.0	8.0	74.0	39.0	12.0	21.0	19.0	0.0	39.0	6.0	35.0	23.0	0.0	16.0	22.0	9.0	6.0	25.0	5.0	10.0	104.0	23.0	31.0	102.0	0.0	21.0	23.0	24.0	15.0	26.0	0.0	0.0	44.0	3.0	5.0	0.0	7.0	0.0	27.0	13.0	6.0	10.0	11.0	5.0	67.0	8.0	9.0
da07f8c09f27e04206828ee430511c53	8.0	0.0	36.0	55.0	0.0	65.0	20.0	0.0	5.0	0.0	0.0	28.0	28.0	0.0	0.0	5.0	0.0	65.0	68.0	0.0	67.0	56.0	0.0	44.0	57.0	12.0	60.0	96.0	23.0	0.0	0.0	0.0	0.0	0.0	0.0	0.0	10.0	0.0	16.0	0.0	2.0	0.0	0.0	0.0	0.0	0.0	0.0	0.0	0.0
2b4da447444d1e22ae5a3990aa794d1a	0.0	13.0	50.0	36.0	0.0	0.0	0.0	0.0	5.0	10.0	0.0	0.0	0.0	0.0	0.0	0.0	26.0	44.0	8.0	93.0	106.0	83.0	0.0	13.0	38.0	102.0	8.0	82.0	0.0	0.0	0.0	2.0	0.0	29.0	84.0	134.0	67.0	0.0	0.0	0.0	18.0	30.0	9.0	0.0	14.0	0.0	12.0	0.0	0.0
a2059163742bfb565d0347df16e5ede4	17.0	37.0	0.0	26.0	28.0	62.0	23.0	24.0	20.0	0.0	32.0	31.0	22.0	22.0	19.0	37.0	23.0	0.0	0.0	4.0	27.0	19.0	4.0	0.0	24.0	22.0	0.0	10.0	24.0	24.0	30.0	13.0	14.0	0.0	51.0	18.0	0.0	26.0	28.0	15.0	18.0	14.0	0.0	0.0	25.0	0.0	2.0	28.0	0.0
4b6746ee1f70e79ddb39b98e9e0038c0	0.0	13.0	30.0	27.0	5.0	11.0	8.0	29.0	33.0	9.0	24.0	10.0	49.0	0.0	8.0	32.0	22.0	26.0	25.0	15.0	29.0	26.0	19.0	18.0	18.0	23.0	23.0	15.0	8.0	26.0	28.0	17.0	20.0	23.0	15.0	14.0	24.0	9.0	23.0	15.0	0.0	21.0	12.0	13.0	25.0	8.0	16.0	23.0	4.0
6dc5227ef99701f20113c17c7de6ddb0	0.0	0.0	0.0	0.0	0.0	75.0	48.0	0.0	0.0	0.0	0.0	0.0	65.0	0.0	0.0	78.0	0.0	36.0	0.0	0.0	0.0	0.0	61.0	62.0	0.0	0.0	0.0	0.0	48.0	39.0	0.0	0.0	0.0	0.0	0.0	0.0	0.0	0.0	0.0	43.0	0.0	0.0	0.0	4.0	0.0	0.0	0.0	0.0	0.0
22660cd16cd73ee31988a3827fd2b09d	0.0	0.0	0.0	53.0	0.0	567.0	312.0	0.0	0.0	0.0	0.0	0.0	2.0	0.0	0.0	0.0	0.0	14.0	0.0	0.0	54.0	0.0	0.0	0.0	0.0	0.0	0.0	0.0	0.0	0.0	0.0	0.0	0.0	29.0	0.0	0.0	0.0	0.0	22.0	29.0	0.0	0.0	0.0	0.0	0.0	0.0	0.0	0.0	0.0
fad7b1c79f007ebd051c4e2fb642f767	9.0	0.0	0.0	14.0	76.0	54.0	23.0	7.0	10.0	0.0	83.0	46.0	66.0	6.0	0.0	16.0	0.0	15.0	0.0	51.0	6.0	12.0	0.0	14.0	7.0	8.0	0.0	19.0	46.0	32.0	39.0	0.0	11.0	12.0	11.0	0.0	5.0	38.0	22.0	14.0	15.0	0.0	0.0	18.0	11.0	0.0	39.0	0.0	0.0
7d17beb9ee636bf67989b1e0b6894e87	0.0	0.0	0.0	0.0	0.0	110.0	0.0	0.0	0.0	0.0	60.0	76.0	98.0	0.0	0.0	0.0	0.0	0.0	0.0	0.0	0.0	0.0	0.0	0.0	0.0	0.0	0.0	0.0	0.0	0.0	116.0	0.0	0.0	0.0	0.0	0.0	0.0	54.0	0.0	67.0	79.0	0.0	0.0	0.0	0.0	0.0	0.0	0.0	0.0
98199bb18b79de8837fc03ada8b8268b	8.0	11.0	23.0	39.0	8.0	26.0	16.0	15.0	13.0	15.0	22.0	19.0	31.0	22.0	2.0	26.0	28.0	17.0	0.0	5.0	0.0	12.0	15.0	23.0	13.0	9.0	12.0	15.0	28.0	38.0	33.0	18.0	25.0	8.0	13.0	14.0	10.0	19.0	17.0	11.0	18.0	20.0	16.0	0.0	11.0	3.0	6.0	17.0	7.0
9df9699fbcf4a09a15ad5f2794618767	13.0	0.0	0.0	42.0	0.0	35.0	17.0	11.0	0.0	0.0	28.0	52.0	40.0	8.0	6.0	0.0	0.0	0.0	12.0	23.0	26.0	32.0	20.0	12.0	19.0	6.0	0.0	10.0	20.0	26.0	62.0	0.0	18.0	18.0	0.0	0.0	20.0	9.0	29.0	0.0	13.0	0.0	25.0	12.0	10.0	0.0	21.0	32.0	11.0
f18786fc970e67355e8367c266abcd92	4.0	6.0	13.0	19.0	25.0	13.0	30.0	13.0	13.0	25.0	63.0	36.0	41.0	0.0	8.0	0.0	12.0	7.0	11.0	0.0	2.0	10.0	8.0	0.0	20.0	0.0	0.0	13.0	60.0	28.0	26.0	6.0	21.0	0.0	0.0	0.0	0.0	27.0	12.0	25.0	27.0	11.0	41.0	0.0	0.0	8.0	51.0	11.0	0.0
1a5adbef6c4e3b88dd4931f332f550e8	0.0	27.0	24.0	45.0	0.0	31.0	28.0	0.0	0.0	0.0	0.0	0.0	37.0	10.0	0.0	36.0	13.0	36.0	38.0	11.0	51.0	15.0	12.0	29.0	0.0	0.0	0.0	0.0	0.0	27.0	27.0	12.0	0.0	0.0	0.0	31.0	0.0	13.0	33.0	0.0	17.0	22.0	31.0	0.0	70.0	24.0	0.0	44.0	0.0
e59c2d9b5756ad05fb4f46f4b8157188	0.0	0.0	32.0	53.0	0.0	0.0	0.0	23.0	32.0	0.0	0.0	30.0	56.0	24.0	0.0	30.0	0.0	0.0	2.0	0.0	0.0	27.0	42.0	23.0	0.0	31.0	0.0	35.0	32.0	25.0	0.0	45.0	31.0	0.0	69.0	0.0	25.0	0.0	0.0	0.0	37.0	2.0	0.0	0.0	30.0	0.0	22.0	31.0	0.0
46ab2ea08842e45a13c82e09fac0150b	18.0	0.0	8.0	0.0	36.0	35.0	24.0	21.0	0.0	0.0	21.0	16.0	48.0	26.0	13.0	13.0	0.0	9.0	5.0	19.0	23.0	7.0	15.0	16.0	12.0	17.0	7.0	14.0	17.0	23.0	15.0	11.0	12.0	0.0	41.0	12.0	12.0	39.0	20.0	11.0	45.0	0.0	0.0	16.0	10.0	0.0	12.0	17.0	0.0
dc027f94fef1c33d03ddd85279364321	0.0	24.0	0.0	20.0	0.0	65.0	9.0	6.0	20.0	0.0	0.0	0.0	0.0	0.0	14.0	18.0	0.0	44.0	21.0	10.0	39.0	49.0	0.0	21.0	8.0	0.0	46.0	56.0	16.0	0.0	0.0	18.0	28.0	0.0	0.0	0.0	0.0	8.0	0.0	0.0	15.0	6.0	0.0	0.0	35.0	8.0	2.0	9.0	0.0
39656ae69933efb4e6e1f64211a5bd0d	12.0	9.0	27.0	51.0	13.0	10.0	0.0	12.0	33.0	17.0	9.0	7.0	10.0	10.0	26.0	31.0	25.0	25.0	23.0	5.0	0.0	0.0	11.0	13.0	0.0	17.0	10.0	12.0	15.0	10.0	8.0	25.0	39.0	31.0	19.0	10.0	0.0	13.0	11.0	11.0	24.0	35.0	37.0	12.0	54.0	20.0	19.0	30.0	16.0
811ac20623813796771db34e2a42d79e	12.0	7.0	18.0	33.0	0.0	23.0	12.0	23.0	30.0	10.0	15.0	16.0	0.0	0.0	0.0	13.0	18.0	21.0	13.0	20.0	25.0	35.0	10.0	0.0	12.0	49.0	40.0	24.0	0.0	0.0	13.0	17.0	44.0	32.0	66.0	35.0	22.0	0.0	0.0	0.0	18.0	41.0	14.0	0.0	17.0	0.0	21.0	0.0	0.0
0d504857b6818264c26b292f2b0d08f7	0.0	0.0	10.0	15.0	0.0	77.0	7.0	0.0	0.0	0.0	0.0	42.0	47.0	0.0	0.0	0.0	0.0	0.0	0.0	0.0	13.0	53.0	0.0	0.0	6.0	0.0	0.0	169.0	0.0	37.0	0.0	0.0	95.0	40.0	0.0	40.0	37.0	0.0	0.0	6.0	0.0	0.0	13.0	0.0	0.0	0.0	0.0	13.0	0.0
9433c7141b5fae2f5b7f11c2a5983f77	0.0	20.0	36.0	0.0	26.0	41.0	0.0	0.0	50.0	0.0	0.0	0.0	62.0	0.0	21.0	53.0	29.0	28.0	0.0	25.0	15.0	0.0	48.0	0.0	0.0	0.0	4.0	0.0	0.0	0.0	0.0	0.0	0.0	24.0	38.0	13.0	0.0	0.0	0.0	0.0	28.0	0.0	2.0	0.0	33.0	0.0	0.0	38.0	0.0
d37bdef48b70caf2794047d177131f89	0.0	0.0	0.0	0.0	46.0	44.0	0.0	0.0	0.0	0.0	37.0	0.0	63.0	0.0	0.0	0.0	0.0	0.0	61.0	0.0	0.0	0.0	4.0	0.0	0.0	105.0	56.0	0.0	0.0	37.0	0.0	0.0	0.0	63.0	166.0	0.0	0.0	0.0	0.0	0.0	60.0	0.0	0.0	0.0	5.0	0.0	2.0	0.0	0.0
93407bfc914fcd44adf6fedd6b40e504	50.0	38.0	0.0	0.0	47.0	0.0	0.0	92.0	13.0	0.0	0.0	0.0	0.0	49.0	0.0	0.0	80.0	0.0	9.0	44.0	0.0	0.0	60.0	0.0	0.0	40.0	9.0	0.0	18.0	0.0	0.0	75.0	0.0	0.0	80.0	0.0	0.0	0.0	0.0	0.0	84.0	7.0	0.0	52.0	0.0	0.0	143.0	8.0	0.0
78a90929f743aa6dc9a0c8cd06a86542	0.0	0.0	72.0	49.0	0.0	0.0	30.0	9.0	68.0	0.0	0.0	0.0	0.0	0.0	0.0	0.0	0.0	30.0	0.0	0.0	0.0	24.0	14.0	0.0	0.0	0.0	35.0	29.0	0.0	28.0	0.0	0.0	55.0	85.0	0.0	78.0	0.0	0.0	0.0	0.0	0.0	57.0	0.0	0.0	50.0	0.0	18.0	79.0	0.0
e6aec94bde305f69f3dae29b4270ddbd	0.0	25.0	0.0	60.0	0.0	0.0	11.0	37.0	35.0	0.0	0.0	30.0	0.0	0.0	22.0	0.0	0.0	0.0	0.0	0.0	0.0	0.0	40.0	26.0	25.0	0.0	21.0	20.0	61.0	27.0	18.0	0.0	0.0	39.0	0.0	0.0	0.0	41.0	30.0	23.0	24.0	31.0	83.0	0.0	0.0	16.0	0.0	40.0	0.0
23f39c238a05b853897fbb630843a5ca	0.0	0.0	0.0	0.0	0.0	0.0	0.0	0.0	0.0	0.0	0.0	82.0	0.0	0.0	0.0	0.0	0.0	0.0	0.0	0.0	0.0	0.0	0.0	5.0	66.0	0.0	0.0	0.0	0.0	55.0	27.0	66.0	0.0	64.0	0.0	0.0	0.0	56.0	53.0	112.0	0.0	74.0	0.0	0.0	0.0	0.0	0.0	71.0	0.0
f48d552a8f6c573d980307aeff8571c4	0.0	0.0	20.0	38.0	26.0	39.0	0.0	0.0	0.0	20.0	0.0	0.0	54.0	3.0	0.0	5.0	20.0	3.0	45.0	40.0	0.0	0.0	29.0	3.0	46.0	0.0	33.0	20.0	0.0	3.0	28.0	0.0	46.0	20.0	38.0	27.0	21.0	0.0	0.0	28.0	36.0	0.0	27.0	2.0	0.0	0.0	0.0	0.0	0.0
e8f8e986c97418f2e1dd7b1ded353f17	0.0	21.0	0.0	0.0	37.0	7.0	0.0	70.0	7.0	28.0	0.0	0.0	0.0	0.0	0.0	0.0	52.0	0.0	0.0	0.0	2.0	6.0	24.0	10.0	0.0	28.0	0.0	0.0	0.0	0.0	0.0	11.0	0.0	0.0	0.0	0.0	0.0	95.0	0.0	0.0	36.0	55.0	0.0	152.0	0.0	0.0	37.0	72.0	0.0
9c78cf8df050a2c8ea2585db6a3fe863	0.0	0.0	10.0	27.0	7.0	15.0	0.0	18.0	48.0	19.0	0.0	0.0	21.0	0.0	0.0	14.0	30.0	25.0	13.0	14.0	5.0	0.0	21.0	47.0	26.0	14.0	10.0	18.0	0.0	40.0	25.0	0.0	32.0	30.0	0.0	9.0	9.0	20.0	42.0	0.0	0.0	15.0	39.0	20.0	12.0	0.0	29.0	12.0	0.0
76c2186d94cfc241df09c48d273e17cc	0.0	0.0	37.0	34.0	0.0	28.0	0.0	18.0	0.0	24.0	0.0	0.0	19.0	0.0	20.0	5.0	0.0	0.0	0.0	0.0	24.0	14.0	0.0	39.0	0.0	0.0	0.0	42.0	14.0	20.0	0.0	0.0	14.0	47.0	15.0	33.0	32.0	0.0	16.0	0.0	0.0	0.0	0.0	0.0	20.0	14.0	0.0	36.0	0.0
9f1d0430030250fcde8c18ee66fbd2f5	0.0	28.0	11.0	16.0	25.0	23.0	0.0	24.0	16.0	8.0	19.0	10.0	25.0	28.0	10.0	0.0	12.0	14.0	0.0	50.0	18.0	9.0	13.0	30.0	16.0	20.0	15.0	16.0	33.0	0.0	23.0	12.0	0.0	0.0	24.0	9.0	0.0	11.0	7.0	0.0	37.0	7.0	0.0	24.0	13.0	0.0	52.0	13.0	12.0
5e6079ce81e837b43a4243548bb9cd1e	0.0	0.0	0.0	62.0	21.0	48.0	38.0	0.0	0.0	0.0	35.0	0.0	228.0	0.0	0.0	0.0	0.0	0.0	62.0	0.0	0.0	82.0	0.0	0.0	0.0	0.0	0.0	0.0	0.0	0.0	0.0	0.0	58.0	0.0	0.0	0.0	0.0	0.0	0.0	0.0	0.0	38.0	0.0	0.0	23.0	0.0	0.0	36.0	0.0
b3682067e7839978b8813b152ca0c86a	12.0	0.0	0.0	5.0	0.0	41.0	24.0	31.0	0.0	27.0	40.0	0.0	0.0	25.0	12.0	39.0	22.0	0.0	21.0	0.0	0.0	12.0	27.0	18.0	34.0	0.0	0.0	0.0	19.0	0.0	32.0	12.0	0.0	0.0	24.0	0.0	0.0	27.0	27.0	25.0	30.0	21.0	40.0	20.0	0.0	0.0	21.0	28.0	0.0
37f98cfe5c71a8b98bf704fa0bc558a4	0.0	0.0	0.0	87.0	0.0	0.0	0.0	73.0	0.0	68.0	0.0	41.0	0.0	0.0	0.0	72.0	0.0	0.0	80.0	0.0	0.0	0.0	0.0	5.0	106.0	0.0	0.0	0.0	0.0	0.0	0.0	0.0	74.0	0.0	0.0	0.0	0.0	0.0	0.0	0.0	61.0	0.0	0.0	0.0	0.0	0.0	0.0	77.0	0.0
fea7c46672b35ceb464ef4e27aa42644	3.0	12.0	11.0	17.0	54.0	34.0	11.0	14.0	0.0	15.0	30.0	18.0	54.0	13.0	0.0	4.0	0.0	4.0	0.0	0.0	15.0	13.0	0.0	0.0	0.0	5.0	8.0	14.0	24.0	11.0	35.0	17.0	13.0	5.0	0.0	0.0	0.0	37.0	10.0	44.0	16.0	10.0	0.0	16.0	0.0	0.0	17.0	20.0	10.0
1c3dfd337e65bb40f6bfa48fc86b6e08	8.0	0.0	44.0	50.0	0.0	28.0	16.0	28.0	16.0	24.0	45.0	25.0	43.0	26.0	0.0	28.0	45.0	23.0	0.0	27.0	27.0	25.0	0.0	0.0	0.0	38.0	0.0	0.0	22.0	28.0	25.0	0.0	34.0	0.0	0.0	0.0	41.0	24.0	9.0	0.0	17.0	15.0	29.0	21.0	0.0	11.0	0.0	3.0	0.0
0d75af3b4e340beebb74a421bafe9d7f	16.0	22.0	13.0	44.0	10.0	0.0	2.0	21.0	16.0	0.0	15.0	19.0	10.0	0.0	11.0	11.0	10.0	20.0	20.0	15.0	29.0	12.0	0.0	0.0	9.0	36.0	37.0	26.0	10.0	15.0	16.0	57.0	29.0	37.0	38.0	23.0	24.0	0.0	0.0	0.0	17.0	23.0	6.0	11.0	25.0	13.0	17.0	16.0	0.0
0546f6243fdb3d616cef586777ddeab0	0.0	0.0	0.0	0.0	44.0	0.0	34.0	0.0	0.0	35.0	59.0	29.0	56.0	37.0	0.0	38.0	34.0	28.0	0.0	0.0	17.0	0.0	26.0	0.0	0.0	0.0	18.0	23.0	23.0	16.0	48.0	24.0	0.0	0.0	0.0	0.0	0.0	22.0	0.0	0.0	0.0	22.0	14.0	0.0	0.0	0.0	0.0	35.0	0.0
029884a766f54a621d8fd37bef905f42	17.0	0.0	0.0	21.0	25.0	11.0	12.0	10.0	12.0	0.0	52.0	38.0	75.0	7.0	6.0	23.0	11.0	0.0	0.0	9.0	4.0	0.0	22.0	1.0	10.0	0.0	0.0	0.0	24.0	36.0	56.0	0.0	0.0	0.0	24.0	0.0	0.0	38.0	17.0	36.0	13.0	19.0	5.0	23.0	0.0	0.0	0.0	20.0	13.0
b8ae623d19cd2e90497cdb93128845e9	16.0	11.0	10.0	17.0	52.0	12.0	8.0	32.0	0.0	0.0	46.0	8.0	87.0	22.0	0.0	12.0	6.0	13.0	0.0	13.0	9.0	0.0	10.0	0.0	11.0	24.0	0.0	0.0	45.0	17.0	50.0	15.0	8.0	0.0	14.0	0.0	12.0	66.0	38.0	18.0	23.0	16.0	0.0	16.0	0.0	0.0	31.0	11.0	6.0
512da80a4c766d67379e0383961a0959	9.0	9.0	31.0	63.0	11.0	28.0	21.0	9.0	24.0	24.0	0.0	14.0	0.0	10.0	0.0	10.0	16.0	15.0	15.0	6.0	26.0	32.0	13.0	0.0	29.0	12.0	24.0	50.0	0.0	13.0	5.0	55.0	50.0	110.0	20.0	26.0	19.0	0.0	22.0	15.0	7.0	25.0	18.0	9.0	40.0	39.0	17.0	13.0	0.0
59a162a2771e5fbe78ea46f0caf38e8a	19.0	52.0	19.0	0.0	0.0	11.0	0.0	0.0	40.0	31.0	22.0	0.0	23.0	11.0	0.0	23.0	0.0	0.0	0.0	0.0	0.0	0.0	41.0	28.0	13.0	0.0	0.0	10.0	16.0	52.0	27.0	0.0	0.0	14.0	13.0	23.0	7.0	0.0	0.0	0.0	73.0	11.0	0.0	0.0	23.0	0.0	15.0	0.0	0.0
17291d4ca52211008c38780ab8c71c64	22.0	15.0	0.0	16.0	62.0	22.0	26.0	25.0	0.0	0.0	52.0	28.0	54.0	22.0	0.0	22.0	0.0	16.0	11.0	0.0	0.0	0.0	13.0	0.0	0.0	0.0	0.0	0.0	26.0	24.0	35.0	0.0	0.0	0.0	37.0	0.0	0.0	58.0	0.0	24.0	25.0	18.0	0.0	24.0	0.0	0.0	0.0	18.0	0.0
0511a6334ba61eeb5ed68d76c99e4f35	0.0	0.0	0.0	42.0	0.0	21.0	20.0	12.0	31.0	31.0	18.0	18.0	26.0	9.0	10.0	37.0	0.0	20.0	13.0	0.0	11.0	17.0	0.0	16.0	13.0	0.0	13.0	18.0	0.0	0.0	30.0	0.0	32.0	25.0	17.0	12.0	21.0	9.0	37.0	30.0	0.0	15.0	22.0	9.0	10.0	21.0	8.0	38.0	22.0
2738678ebf1fb00dd31e6f549f2f3c13	0.0	0.0	0.0	0.0	49.0	0.0	0.0	63.0	0.0	0.0	0.0	0.0	117.0	0.0	0.0	0.0	0.0	0.0	7.0	37.0	0.0	0.0	0.0	0.0	66.0	55.0	58.0	7.0	0.0	0.0	0.0	0.0	0.0	0.0	94.0	0.0	0.0	0.0	0.0	0.0	40.0	0.0	0.0	0.0	0.0	35.0	0.0	0.0	0.0
2b03e5dd9842c3d01ffe6d12f30fbf7f	16.0	13.0	11.0	20.0	17.0	16.0	11.0	16.0	27.0	18.0	25.0	21.0	28.0	13.0	0.0	26.0	6.0	18.0	8.0	10.0	16.0	0.0	23.0	21.0	28.0	0.0	11.0	14.0	17.0	17.0	36.0	19.0	0.0	0.0	13.0	0.0	9.0	18.0	28.0	16.0	0.0	34.0	12.0	12.0	0.0	0.0	13.0	30.0	16.0
0d9308cb2df9b0682c5e8ba448dced3d	0.0	26.0	32.0	50.0	0.0	20.0	0.0	22.0	73.0	0.0	0.0	11.0	0.0	0.0	0.0	0.0	0.0	0.0	0.0	0.0	45.0	35.0	0.0	0.0	0.0	19.0	42.0	32.0	3.0	26.0	0.0	0.0	0.0	51.0	21.0	35.0	41.0	0.0	0.0	0.0	0.0	0.0	0.0	7.0	30.0	0.0	0.0	20.0	0.0
73b884c3a5b0f04dffe387a4a598230b	9.0	0.0	71.0	97.0	2.0	3.0	0.0	0.0	19.0	2.0	3.0	11.0	179.0	0.0	2.0	0.0	0.0	14.0	0.0	19.0	18.0	25.0	0.0	23.0	0.0	3.0	16.0	25.0	18.0	22.0	25.0	20.0	59.0	61.0	0.0	14.0	15.0	16.0	65.0	65.0	0.0	0.0	0.0	0.0	4.0	2.0	15.0	20.0	4.0
0339eca41ce5c5d5c28fe273a6aa2686	0.0	4.0	0.0	49.0	12.0	0.0	0.0	0.0	22.0	0.0	73.0	0.0	29.0	8.0	0.0	49.0	8.0	0.0	0.0	0.0	2.0	0.0	16.0	20.0	16.0	0.0	0.0	0.0	60.0	12.0	19.0	19.0	17.0	0.0	9.0	0.0	0.0	37.0	32.0	20.0	0.0	0.0	9.0	0.0	0.0	7.0	0.0	42.0	0.0
9350859046429cdecb99564f8633ccef	0.0	0.0	0.0	0.0	39.0	61.0	0.0	0.0	36.0	0.0	0.0	38.0	0.0	41.0	37.0	39.0	0.0	0.0	0.0	0.0	0.0	0.0	0.0	42.0	0.0	0.0	0.0	38.0	0.0	18.0	34.0	0.0	0.0	0.0	0.0	0.0	0.0	41.0	0.0	0.0	84.0	0.0	0.0	32.0	0.0	0.0	0.0	106.0	0.0
47310af8486783721be48db866c77a0f	16.0	0.0	0.0	20.0	31.0	24.0	16.0	15.0	0.0	18.0	33.0	0.0	47.0	20.0	0.0	0.0	25.0	0.0	0.0	39.0	0.0	11.0	0.0	0.0	28.0	25.0	9.0	0.0	16.0	21.0	39.0	0.0	20.0	0.0	41.0	31.0	0.0	28.0	20.0	20.0	34.0	14.0	0.0	0.0	23.0	0.0	0.0	15.0	0.0
b702cf76683f3c376b0a795bd044acce	11.0	16.0	0.0	62.0	31.0	0.0	0.0	14.0	0.0	0.0	0.0	38.0	99.0	0.0	10.0	0.0	0.0	0.0	0.0	0.0	0.0	29.0	0.0	0.0	30.0	0.0	24.0	44.0	40.0	45.0	90.0	33.0	3.0	7.0	0.0	0.0	23.0	0.0	0.0	0.0	0.0	21.0	0.0	0.0	0.0	0.0	35.0	4.0	27.0
87641dfa18c8f2467d5543e6ef9a15e9	0.0	0.0	55.0	0.0	0.0	0.0	0.0	0.0	63.0	0.0	0.0	0.0	0.0	0.0	0.0	99.0	0.0	35.0	25.0	0.0	0.0	0.0	0.0	0.0	39.0	0.0	0.0	35.0	0.0	0.0	0.0	0.0	47.0	0.0	10.0	0.0	27.0	50.0	0.0	35.0	17.0	0.0	41.0	38.0	0.0	0.0	0.0	139.0	0.0
18707d9e57283da5723145e3485eebe6	21.0	0.0	0.0	35.0	25.0	26.0	0.0	14.0	17.0	0.0	53.0	0.0	41.0	0.0	0.0	27.0	22.0	17.0	11.0	0.0	0.0	14.0	28.0	20.0	15.0	25.0	0.0	0.0	19.0	0.0	49.0	21.0	0.0	0.0	46.0	0.0	0.0	23.0	18.0	0.0	0.0	0.0	0.0	17.0	0.0	0.0	13.0	21.0	0.0
2d7fe96ecce8bae8a46b682b372e303d	0.0	0.0	16.0	129.0	0.0	0.0	0.0	7.0	0.0	0.0	0.0	0.0	0.0	0.0	0.0	0.0	0.0	96.0	0.0	0.0	488.0	325.0	0.0	0.0	0.0	0.0	0.0	0.0	0.0	0.0	0.0	0.0	0.0	0.0	0.0	0.0	0.0	0.0	0.0	0.0	0.0	0.0	0.0	0.0	0.0	0.0	0.0	0.0	0.0
4a5d37003fc0cecedd37e934689c406d	0.0	26.0	18.0	21.0	53.0	57.0	12.0	30.0	0.0	26.0	38.0	27.0	47.0	0.0	0.0	0.0	0.0	0.0	0.0	13.0	18.0	0.0	0.0	0.0	10.0	18.0	19.0	0.0	42.0	0.0	0.0	25.0	0.0	0.0	0.0	0.0	0.0	48.0	45.0	18.0	21.0	24.0	0.0	0.0	0.0	0.0	21.0	0.0	0.0
07b6c36b05acc2620d3d427632be8fcb	14.0	0.0	0.0	30.0	32.0	35.0	0.0	9.0	36.0	0.0	69.0	0.0	51.0	29.0	0.0	0.0	0.0	0.0	20.0	0.0	43.0	0.0	0.0	0.0	0.0	0.0	0.0	0.0	19.0	0.0	0.0	21.0	40.0	0.0	0.0	0.0	0.0	51.0	37.0	0.0	0.0	0.0	33.0	0.0	0.0	0.0	0.0	0.0	0.0
06dfa981425ee561c82c54a9782f2d3a	0.0	8.0	9.0	33.0	0.0	16.0	0.0	10.0	22.0	16.0	13.0	43.0	42.0	0.0	14.0	24.0	0.0	12.0	17.0	0.0	20.0	31.0	14.0	6.0	0.0	15.0	21.0	18.0	0.0	29.0	60.0	13.0	14.0	24.0	15.0	19.0	22.0	0.0	0.0	17.0	11.0	21.0	31.0	0.0	13.0	0.0	12.0	39.0	0.0
5a551c78620350f0eecbd316b50bd35b	11.0	6.0	15.0	18.0	0.0	19.0	11.0	14.0	37.0	21.0	13.0	18.0	24.0	15.0	0.0	33.0	0.0	10.0	18.0	0.0	9.0	8.0	17.0	20.0	13.0	13.0	7.0	13.0	9.0	0.0	18.0	7.0	33.0	16.0	18.0	25.0	32.0	16.0	21.0	19.0	0.0	7.0	29.0	0.0	20.0	13.0	17.0	31.0	0.0
de74e65596afab026932de2a2c0f909a	0.0	0.0	29.0	22.0	14.0	0.0	20.0	0.0	48.0	0.0	0.0	0.0	0.0	0.0	39.0	38.0	0.0	15.0	0.0	0.0	27.0	28.0	0.0	22.0	0.0	0.0	21.0	48.0	0.0	33.0	14.0	0.0	37.0	39.0	0.0	0.0	40.0	0.0	0.0	0.0	0.0	15.0	28.0	16.0	24.0	0.0	0.0	0.0	0.0
5a3f09c68dbc47673c7d579fcd51c508	0.0	0.0	0.0	21.0	0.0	36.0	0.0	13.0	30.0	17.0	23.0	3.0	44.0	9.0	0.0	39.0	11.0	14.0	29.0	0.0	0.0	11.0	22.0	0.0	25.0	16.0	11.0	0.0	16.0	16.0	50.0	0.0	17.0	0.0	17.0	13.0	13.0	11.0	0.0	19.0	14.0	23.0	13.0	0.0	16.0	0.0	18.0	32.0	14.0
e4aa4e5ae02ca33ea3c8a0ee63e195a4	8.0	5.0	0.0	4.0	8.0	0.0	4.0	13.0	0.0	19.0	28.0	12.0	0.0	0.0	15.0	39.0	12.0	19.0	52.0	0.0	11.0	0.0	8.0	0.0	20.0	0.0	9.0	0.0	0.0	12.0	22.0	16.0	17.0	0.0	11.0	4.0	12.0	16.0	26.0	29.0	0.0	18.0	20.0	8.0	5.0	18.0	0.0	44.0	4.0
106177de5127c2786ae0678787d9cf10	54.0	73.0	0.0	27.0	30.0	31.0	22.0	18.0	16.0	0.0	23.0	0.0	0.0	0.0	0.0	53.0	0.0	26.0	22.0	0.0	0.0	0.0	38.0	3.0	12.0	0.0	22.0	0.0	25.0	19.0	27.0	0.0	27.0	22.0	0.0	0.0	0.0	32.0	0.0	19.0	31.0	0.0	17.0	0.0	0.0	0.0	16.0	16.0	6.0
c140247a238aafd302ecc478482f1fdf	0.0	0.0	0.0	0.0	69.0	0.0	3.0	0.0	0.0	0.0	0.0	68.0	2.0	0.0	0.0	0.0	0.0	0.0	0.0	0.0	0.0	0.0	0.0	0.0	99.0	0.0	0.0	0.0	0.0	87.0	44.0	0.0	0.0	0.0	0.0	0.0	0.0	57.0	63.0	0.0	0.0	78.0	0.0	0.0	0.0	0.0	0.0	107.0	0.0
ddbbd03d8ac5f893d8b98631c44a649a	0.0	0.0	24.0	55.0	0.0	18.0	0.0	0.0	28.0	35.0	0.0	23.0	37.0	0.0	0.0	19.0	0.0	10.0	21.0	0.0	25.0	31.0	0.0	15.0	10.0	0.0	5.0	25.0	0.0	31.0	21.0	0.0	30.0	30.0	5.0	15.0	16.0	0.0	0.0	13.0	0.0	39.0	41.0	0.0	23.0	25.0	0.0	28.0	17.0
d30bf9488e071c2f412821f76ee4a386	6.0	9.0	8.0	19.0	1.0	3.0	15.0	10.0	9.0	4.0	1.0	37.0	17.0	38.0	0.0	21.0	21.0	30.0	14.0	30.0	22.0	20.0	30.0	14.0	16.0	0.0	8.0	0.0	0.0	37.0	6.0	9.0	0.0	0.0	6.0	24.0	0.0	9.0	11.0	10.0	2.0	5.0	23.0	0.0	19.0	0.0	7.0	22.0	0.0
5dbd1076992dd70c8b1bf9958c4ed19c	28.0	19.0	7.0	6.0	32.0	33.0	67.0	24.0	23.0	5.0	26.0	17.0	57.0	50.0	0.0	7.0	39.0	0.0	12.0	27.0	7.0	5.0	53.0	0.0	0.0	17.0	0.0	3.0	17.0	12.0	11.0	18.0	0.0	0.0	26.0	0.0	0.0	6.0	0.0	3.0	21.0	6.0	0.0	0.0	0.0	0.0	49.0	0.0	0.0
22ec4989572d54080cdee10f1297c352	0.0	0.0	44.0	149.0	0.0	96.0	0.0	0.0	0.0	0.0	2.0	116.0	169.0	0.0	0.0	0.0	0.0	0.0	0.0	0.0	0.0	97.0	37.0	0.0	0.0	0.0	0.0	0.0	0.0	0.0	0.0	0.0	53.0	60.0	0.0	41.0	0.0	0.0	0.0	0.0	0.0	0.0	0.0	0.0	0.0	0.0	0.0	58.0	0.0
aae7aae9fd4b79f870894acc1b62fab2	9.0	21.0	27.0	38.0	5.0	14.0	0.0	20.0	12.0	14.0	18.0	12.0	19.0	0.0	0.0	17.0	14.0	16.0	16.0	10.0	40.0	38.0	10.0	21.0	7.0	6.0	5.0	0.0	27.0	0.0	18.0	39.0	20.0	19.0	19.0	6.0	4.0	9.0	16.0	0.0	21.0	22.0	0.0	24.0	10.0	4.0	23.0	31.0	0.0
8a3182be9c6a9d1caa59116f7c667fde	18.0	0.0	8.0	0.0	0.0	9.0	0.0	19.0	0.0	28.0	51.0	24.0	38.0	24.0	0.0	22.0	13.0	7.0	7.0	0.0	10.0	0.0	12.0	0.0	12.0	0.0	0.0	5.0	29.0	15.0	21.0	0.0	0.0	0.0	9.0	0.0	0.0	30.0	16.0	14.0	42.0	18.0	26.0	0.0	10.0	0.0	32.0	13.0	0.0
12fd22b11faa22b6afdcbf8735da0879	14.0	12.0	0.0	21.0	8.0	16.0	7.0	18.0	54.0	0.0	37.0	0.0	0.0	6.0	0.0	0.0	32.0	21.0	26.0	0.0	27.0	21.0	22.0	0.0	0.0	16.0	16.0	13.0	0.0	0.0	8.0	22.0	28.0	0.0	33.0	0.0	13.0	0.0	0.0	0.0	12.0	17.0	10.0	0.0	0.0	0.0	23.0	0.0	0.0
c71bce40468d571c976bae0d976597be	0.0	0.0	19.0	34.0	34.0	37.0	25.0	0.0	0.0	0.0	52.0	50.0	57.0	0.0	0.0	31.0	0.0	0.0	0.0	0.0	0.0	0.0	0.0	0.0	0.0	0.0	0.0	0.0	26.0	38.0	57.0	0.0	0.0	0.0	0.0	0.0	0.0	0.0	40.0	41.0	0.0	27.0	22.0	0.0	0.0	0.0	0.0	52.0	0.0
98b54d459432611c8c77a2cc8f390cbb	10.0	12.0	28.0	159.0	19.0	72.0	77.0	0.0	25.0	63.0	0.0	0.0	25.0	0.0	0.0	0.0	0.0	0.0	9.0	0.0	0.0	19.0	0.0	12.0	0.0	0.0	11.0	17.0	0.0	46.0	98.0	16.0	32.0	26.0	0.0	25.0	36.0	19.0	21.0	25.0	0.0	59.0	10.0	0.0	0.0	0.0	0.0	3.0	0.0
9091ea96d7cdce65aaaa3a34b11b51c7	25.0	28.0	27.0	23.0	15.0	0.0	10.0	21.0	24.0	0.0	27.0	22.0	33.0	29.0	0.0	18.0	0.0	19.0	0.0	0.0	24.0	0.0	0.0	0.0	0.0	35.0	0.0	0.0	35.0	0.0	31.0	40.0	0.0	13.0	52.0	0.0	0.0	0.0	29.0	17.0	0.0	12.0	29.0	0.0	0.0	0.0	29.0	0.0	0.0
735202412634dcc017cf471305442d15	0.0	0.0	11.0	41.0	0.0	32.0	18.0	0.0	16.0	0.0	14.0	27.0	54.0	0.0	0.0	18.0	0.0	0.0	0.0	21.0	2.0	16.0	0.0	0.0	9.0	0.0	0.0	2.0	19.0	20.0	46.0	0.0	33.0	0.0	0.0	0.0	0.0	0.0	26.0	23.0	10.0	0.0	0.0	0.0	0.0	0.0	0.0	20.0	0.0
b59ebf3ed0a5b05013c9752c319d2ef3	161.0	0.0	0.0	0.0	0.0	0.0	0.0	94.0	0.0	0.0	0.0	0.0	0.0	84.0	0.0	0.0	49.0	0.0	0.0	0.0	0.0	0.0	54.0	0.0	0.0	0.0	0.0	0.0	0.0	0.0	0.0	32.0	0.0	0.0	0.0	0.0	0.0	83.0	0.0	0.0	39.0	0.0	0.0	92.0	0.0	0.0	52.0	0.0	0.0
b55b87a7005bea46f08edf62716f9224	33.0	59.0	0.0	0.0	69.0	0.0	13.0	0.0	0.0	0.0	0.0	0.0	0.0	56.0	0.0	0.0	0.0	0.0	0.0	31.0	0.0	0.0	80.0	0.0	0.0	0.0	0.0	0.0	0.0	0.0	0.0	0.0	11.0	0.0	0.0	0.0	0.0	26.0	0.0	3.0	87.0	0.0	0.0	41.0	0.0	9.0	36.0	0.0	0.0
d58ce4da970620590bb01149e038dfef	0.0	0.0	13.0	29.0	0.0	22.0	10.0	0.0	17.0	12.0	39.0	47.0	38.0	0.0	0.0	15.0	0.0	0.0	0.0	0.0	0.0	15.0	20.0	19.0	13.0	0.0	11.0	11.0	30.0	22.0	34.0	0.0	0.0	0.0	0.0	0.0	0.0	23.0	36.0	32.0	0.0	0.0	22.0	0.0	19.0	0.0	0.0	11.0	0.0
143384ad5698786f05a54bdfab1cadf8	16.0	43.0	9.0	10.0	11.0	31.0	0.0	51.0	27.0	23.0	17.0	16.0	0.0	34.0	7.0	27.0	27.0	21.0	10.0	21.0	0.0	0.0	14.0	19.0	0.0	9.0	0.0	0.0	58.0	5.0	13.0	0.0	0.0	0.0	25.0	5.0	0.0	18.0	12.0	0.0	33.0	9.0	0.0	10.0	30.0	0.0	47.0	12.0	0.0
04aa81e8ae19d4c995cd1005cdf378f5	0.0	16.0	12.0	23.0	0.0	0.0	0.0	19.0	22.0	0.0	29.0	22.0	0.0	0.0	0.0	14.0	0.0	0.0	6.0	0.0	14.0	29.0	18.0	0.0	20.0	22.0	31.0	12.0	18.0	25.0	26.0	30.0	27.0	58.0	0.0	29.0	14.0	17.0	0.0	13.0	11.0	0.0	21.0	9.0	14.0	11.0	19.0	20.0	0.0
8c5f8939dbcfc0b184bd635468c2971e	0.0	28.0	59.0	45.0	60.0	0.0	0.0	0.0	0.0	43.0	67.0	0.0	63.0	0.0	0.0	0.0	0.0	20.0	0.0	0.0	0.0	0.0	36.0	0.0	3.0	0.0	0.0	0.0	43.0	50.0	40.0	0.0	0.0	0.0	56.0	0.0	0.0	55.0	0.0	0.0	36.0	30.0	0.0	0.0	0.0	0.0	0.0	0.0	0.0
863638f21c7b6ca8271b44fa53550d5a	0.0	0.0	27.0	208.0	0.0	17.0	21.0	0.0	45.0	59.0	0.0	17.0	32.0	0.0	0.0	0.0	0.0	0.0	2.0	0.0	0.0	0.0	0.0	0.0	0.0	0.0	0.0	0.0	0.0	11.0	30.0	0.0	41.0	75.0	0.0	0.0	0.0	0.0	74.0	101.0	0.0	8.0	22.0	0.0	0.0	0.0	0.0	3.0	3.0
da089dc1ad77ee7727601753035cd1fb	7.0	0.0	0.0	51.0	63.0	27.0	31.0	0.0	36.0	0.0	0.0	0.0	0.0	48.0	0.0	0.0	0.0	0.0	3.0	0.0	0.0	0.0	0.0	0.0	0.0	0.0	0.0	0.0	0.0	4.0	0.0	35.0	48.0	0.0	45.0	0.0	0.0	58.0	0.0	0.0	0.0	0.0	0.0	33.0	0.0	0.0	53.0	38.0	11.0
64d3881766235daf5c1af77df5101436	18.0	71.0	0.0	19.0	14.0	0.0	19.0	31.0	0.0	0.0	28.0	0.0	40.0	28.0	0.0	0.0	19.0	0.0	14.0	27.0	25.0	0.0	50.0	21.0	0.0	16.0	0.0	0.0	24.0	11.0	13.0	0.0	16.0	0.0	41.0	10.0	0.0	0.0	0.0	0.0	20.0	0.0	0.0	13.0	0.0	0.0	37.0	0.0	0.0
2dd6a87d4be8078d869247bc510d49dc	8.0	15.0	12.0	9.0	14.0	24.0	5.0	8.0	13.0	15.0	12.0	17.0	27.0	0.0	9.0	22.0	0.0	9.0	8.0	14.0	13.0	6.0	2.0	18.0	14.0	0.0	13.0	12.0	15.0	13.0	17.0	10.0	9.0	17.0	6.0	21.0	8.0	11.0	8.0	0.0	9.0	17.0	16.0	7.0	11.0	7.0	14.0	20.0	4.0
c3e594b906e2c015512ba80a4c88d4d1	39.0	0.0	12.0	0.0	15.0	27.0	17.0	20.0	35.0	0.0	27.0	17.0	13.0	0.0	17.0	30.0	14.0	0.0	0.0	15.0	0.0	0.0	26.0	28.0	0.0	28.0	0.0	11.0	19.0	16.0	20.0	22.0	18.0	0.0	32.0	0.0	0.0	19.0	0.0	0.0	43.0	15.0	23.0	33.0	11.0	0.0	33.0	0.0	0.0
850d1844ab30201688603f3bb935c277	5.0	0.0	12.0	13.0	10.0	18.0	3.0	14.0	23.0	6.0	29.0	9.0	0.0	8.0	7.0	9.0	24.0	22.0	9.0	19.0	12.0	11.0	15.0	22.0	10.0	9.0	12.0	15.0	20.0	8.0	0.0	6.0	14.0	0.0	7.0	13.0	5.0	14.0	0.0	0.0	30.0	0.0	0.0	0.0	8.0	3.0	11.0	12.0	4.0
ec1ea151107f73a716088b4ad9d8cfa7	21.0	0.0	33.0	33.0	13.0	6.0	8.0	18.0	28.0	24.0	9.0	4.0	0.0	0.0	0.0	31.0	12.0	0.0	21.0	7.0	0.0	0.0	14.0	28.0	17.0	0.0	0.0	0.0	0.0	0.0	0.0	0.0	35.0	34.0	0.0	0.0	17.0	0.0	0.0	12.0	0.0	20.0	24.0	16.0	23.0	0.0	34.0	4.0	15.0
4677631992d0c4946002fbb8d42897d1	25.0	0.0	27.0	30.0	30.0	17.0	19.0	0.0	11.0	66.0	0.0	17.0	33.0	0.0	0.0	15.0	0.0	0.0	0.0	0.0	0.0	0.0	0.0	0.0	0.0	0.0	0.0	0.0	28.0	32.0	0.0	0.0	0.0	35.0	43.0	15.0	40.0	24.0	0.0	0.0	0.0	0.0	0.0	0.0	0.0	0.0	0.0	0.0	0.0
47ea04273f56ab40b65e25e152df9dd2	0.0	0.0	0.0	0.0	5.0	39.0	11.0	0.0	0.0	14.0	0.0	0.0	0.0	0.0	0.0	0.0	0.0	0.0	0.0	0.0	0.0	0.0	0.0	0.0	0.0	0.0	0.0	0.0	0.0	62.0	120.0	0.0	83.0	130.0	0.0	0.0	15.0	0.0	14.0	0.0	0.0	23.0	20.0	0.0	0.0	0.0	0.0	45.0	0.0
bca2e1144d5aa43dfa3d80bdd9d4decf	0.0	27.0	13.0	35.0	35.0	3.0	35.0	15.0	14.0	10.0	22.0	0.0	22.0	9.0	0.0	12.0	1.0	3.0	3.0	53.0	13.0	0.0	26.0	29.0	26.0	5.0	3.0	8.0	21.0	0.0	19.0	0.0	2.0	26.0	4.0	41.0	39.0	0.0	20.0	22.0	19.0	14.0	10.0	16.0	30.0	0.0	39.0	0.0	0.0
1415a0a72a9780cb5f05008b2cab9773	0.0	25.0	0.0	56.0	0.0	0.0	0.0	0.0	0.0	0.0	0.0	40.0	0.0	27.0	2.0	46.0	29.0	16.0	10.0	0.0	0.0	0.0	0.0	0.0	0.0	31.0	0.0	30.0	26.0	0.0	0.0	22.0	0.0	22.0	22.0	0.0	0.0	0.0	0.0	0.0	0.0	25.0	0.0	0.0	30.0	32.0	23.0	0.0	16.0
bafec9b79492a48ebc8219ab4e2188ad	0.0	0.0	44.0	82.0	0.0	34.0	30.0	0.0	23.0	12.0	0.0	14.0	0.0	0.0	11.0	18.0	0.0	20.0	14.0	0.0	72.0	53.0	0.0	0.0	10.0	0.0	0.0	0.0	0.0	0.0	0.0	0.0	45.0	31.0	0.0	23.0	21.0	0.0	0.0	0.0	0.0	33.0	26.0	0.0	16.0	0.0	0.0	0.0	0.0
dae5de66bc7ed8824f333778f1284142	17.0	21.0	15.0	22.0	29.0	0.0	0.0	26.0	0.0	0.0	25.0	12.0	22.0	9.0	0.0	23.0	0.0	6.0	21.0	0.0	0.0	10.0	14.0	8.0	15.0	21.0	0.0	9.0	26.0	0.0	0.0	30.0	0.0	0.0	20.0	0.0	0.0	29.0	19.0	16.0	29.0	0.0	14.0	30.0	0.0	0.0	24.0	20.0	12.0
60c686f9447b8a297b634f24e564d396	31.0	18.0	0.0	41.0	0.0	0.0	11.0	23.0	0.0	0.0	6.0	12.0	15.0	15.0	0.0	16.0	0.0	33.0	24.0	0.0	19.0	10.0	11.0	0.0	10.0	25.0	24.0	9.0	11.0	9.0	0.0	36.0	19.0	24.0	18.0	22.0	21.0	15.0	0.0	0.0	22.0	18.0	16.0	0.0	11.0	6.0	20.0	21.0	0.0
c04d44388b9b77e272f12b29148cab82	0.0	0.0	0.0	74.0	0.0	0.0	0.0	0.0	0.0	0.0	0.0	39.0	0.0	0.0	0.0	18.0	0.0	2.0	0.0	0.0	79.0	129.0	0.0	0.0	3.0	0.0	0.0	27.0	0.0	69.0	0.0	2.0	96.0	133.0	0.0	0.0	0.0	0.0	11.0	53.0	0.0	53.0	0.0	0.0	0.0	5.0	0.0	0.0	16.0
a0578169010198d672094a87e7a0f7f6	0.0	0.0	0.0	0.0	55.0	34.0	0.0	0.0	0.0	0.0	34.0	23.0	65.0	0.0	0.0	25.0	0.0	0.0	0.0	0.0	0.0	0.0	0.0	23.0	24.0	0.0	0.0	0.0	24.0	0.0	27.0	10.0	0.0	0.0	0.0	0.0	0.0	38.0	29.0	0.0	0.0	0.0	0.0	12.0	17.0	0.0	26.0	0.0	0.0
bceaa751f1e88946762d638e43a38c21	0.0	0.0	0.0	54.0	6.0	6.0	70.0	30.0	16.0	0.0	3.0	5.0	3.0	0.0	37.0	2.0	0.0	0.0	0.0	64.0	4.0	2.0	0.0	45.0	42.0	0.0	0.0	0.0	5.0	5.0	15.0	0.0	0.0	0.0	0.0	0.0	28.0	58.0	0.0	43.0	0.0	29.0	0.0	3.0	0.0	0.0	2.0	48.0	0.0
d73b21ed3dcb8d54bf3fb2daa72e79ed	0.0	0.0	0.0	0.0	0.0	0.0	27.0	34.0	0.0	0.0	0.0	17.0	0.0	0.0	0.0	26.0	0.0	0.0	34.0	0.0	30.0	18.0	0.0	36.0	0.0	23.0	16.0	66.0	0.0	0.0	0.0	31.0	0.0	0.0	0.0	33.0	16.0	0.0	11.0	17.0	37.0	0.0	14.0	0.0	52.0	0.0	0.0	0.0	0.0
0d52021163c94416c3eba05f504514dc	0.0	14.0	0.0	9.0	16.0	16.0	0.0	11.0	18.0	0.0	29.0	9.0	2.0	15.0	17.0	12.0	19.0	10.0	19.0	0.0	23.0	19.0	0.0	12.0	4.0	18.0	0.0	6.0	9.0	0.0	17.0	11.0	0.0	11.0	1.0	15.0	10.0	23.0	13.0	17.0	18.0	20.0	13.0	12.0	18.0	11.0	14.0	10.0	0.0
2e0cf5f1e2fd7cc744bebb2d3c893b11	15.0	15.0	11.0	16.0	42.0	9.0	2.0	39.0	0.0	10.0	27.0	0.0	6.0	34.0	0.0	9.0	3.0	16.0	5.0	12.0	5.0	0.0	10.0	11.0	19.0	22.0	16.0	17.0	10.0	7.0	9.0	13.0	9.0	12.0	23.0	7.0	0.0	23.0	11.0	0.0	19.0	5.0	6.0	14.0	3.0	0.0	44.0	10.0	3.0
d7922aab865bfff11858a67eda78dc61	12.0	8.0	0.0	15.0	24.0	15.0	13.0	0.0	11.0	0.0	38.0	12.0	42.0	0.0	0.0	18.0	0.0	9.0	0.0	22.0	22.0	29.0	0.0	0.0	0.0	21.0	0.0	17.0	28.0	23.0	46.0	20.0	12.0	4.0	0.0	0.0	19.0	31.0	16.0	16.0	18.0	17.0	8.0	0.0	0.0	0.0	11.0	0.0	0.0
43eaa1faf5f51da031ec87a182479794	0.0	0.0	0.0	14.0	8.0	16.0	12.0	15.0	38.0	16.0	9.0	0.0	12.0	18.0	21.0	21.0	23.0	5.0	15.0	12.0	0.0	0.0	15.0	7.0	26.0	43.0	0.0	0.0	0.0	0.0	11.0	13.0	26.0	14.0	19.0	0.0	0.0	16.0	0.0	0.0	37.0	0.0	0.0	21.0	0.0	0.0	14.0	29.0	0.0
08c2c50f1b445e879dc9e86813beb6d0	0.0	0.0	0.0	0.0	0.0	43.0	0.0	0.0	0.0	0.0	23.0	2.0	0.0	3.0	0.0	0.0	23.0	76.0	62.0	0.0	98.0	31.0	0.0	0.0	0.0	20.0	56.0	55.0	0.0	0.0	0.0	0.0	0.0	0.0	0.0	22.0	24.0	0.0	0.0	0.0	0.0	0.0	0.0	0.0	2.0	0.0	0.0	0.0	0.0
0ff51ea8d992195523e4d13923a1ba79	0.0	0.0	0.0	24.0	0.0	29.0	18.0	0.0	14.0	24.0	15.0	29.0	37.0	0.0	23.0	5.0	0.0	12.0	22.0	0.0	0.0	2.0	10.0	8.0	21.0	0.0	0.0	24.0	0.0	24.0	43.0	0.0	10.0	20.0	5.0	15.0	17.0	10.0	11.0	0.0	0.0	14.0	23.0	0.0	27.0	0.0	0.0	29.0	16.0
1467d9cdd17559bc2d7d079bcff560c1	74.0	0.0	0.0	50.0	0.0	0.0	0.0	0.0	0.0	50.0	0.0	0.0	0.0	0.0	0.0	0.0	50.0	0.0	76.0	0.0	0.0	0.0	0.0	0.0	0.0	0.0	0.0	0.0	0.0	0.0	0.0	94.0	84.0	0.0	0.0	0.0	0.0	0.0	0.0	0.0	0.0	0.0	0.0	0.0	0.0	0.0	0.0	0.0	0.0
f537d29c560a24380fbaad9d818d3c42	8.0	4.0	11.0	23.0	7.0	9.0	12.0	20.0	19.0	15.0	40.0	15.0	39.0	2.0	11.0	17.0	12.0	8.0	12.0	5.0	10.0	7.0	0.0	13.0	8.0	5.0	0.0	8.0	24.0	14.0	23.0	4.0	11.0	12.0	0.0	4.0	6.0	14.0	14.0	19.0	8.0	30.0	13.0	9.0	11.0	0.0	0.0	21.0	7.0
4098bbcf8c36de2b11f7ca801a46a059	0.0	0.0	34.0	19.0	0.0	41.0	10.0	0.0	0.0	0.0	0.0	40.0	9.0	0.0	0.0	0.0	0.0	16.0	6.0	0.0	71.0	129.0	0.0	8.0	0.0	0.0	0.0	0.0	0.0	0.0	0.0	0.0	8.0	0.0	0.0	0.0	0.0	0.0	0.0	0.0	0.0	0.0	6.0	0.0	0.0	0.0	0.0	0.0	0.0
390a820dd0402d9989429bbff032897d	69.0	0.0	0.0	0.0	0.0	33.0	12.0	18.0	38.0	0.0	22.0	0.0	0.0	0.0	0.0	29.0	14.0	0.0	0.0	0.0	0.0	0.0	0.0	20.0	20.0	0.0	0.0	0.0	0.0	0.0	0.0	31.0	19.0	12.0	0.0	0.0	0.0	24.0	0.0	0.0	28.0	22.0	0.0	19.0	0.0	0.0	25.0	23.0	0.0
771738af55ddf2d22fb99efd2625bb47	14.0	12.0	23.0	24.0	10.0	13.0	10.0	14.0	20.0	16.0	25.0	0.0	17.0	15.0	9.0	23.0	0.0	0.0	20.0	8.0	14.0	13.0	9.0	0.0	18.0	0.0	8.0	0.0	18.0	14.0	20.0	0.0	0.0	14.0	24.0	0.0	14.0	11.0	1.0	24.0	7.0	0.0	14.0	12.0	14.0	11.0	0.0	12.0	0.0
28c60fdd392f703dafe7fea6db8e30c2	0.0	57.0	0.0	7.0	0.0	0.0	0.0	0.0	0.0	0.0	0.0	0.0	0.0	64.0	0.0	0.0	92.0	18.0	0.0	0.0	0.0	0.0	133.0	17.0	0.0	190.0	0.0	0.0	0.0	0.0	0.0	28.0	0.0	0.0	51.0	5.0	0.0	0.0	0.0	0.0	67.0	0.0	0.0	0.0	0.0	0.0	79.0	0.0	0.0
518758aed351d6ac6b574743cb36a6fb	0.0	12.0	9.0	29.0	0.0	3.0	39.0	0.0	0.0	0.0	0.0	0.0	37.0	0.0	0.0	51.0	26.0	21.0	30.0	0.0	0.0	11.0	0.0	0.0	29.0	0.0	0.0	0.0	0.0	22.0	0.0	0.0	15.0	0.0	15.0	9.0	25.0	51.0	3.0	0.0	21.0	2.0	1.0	0.0	36.0	0.0	0.0	0.0	0.0
23d001bf9d0bae4b792b0551a9129b0f	0.0	0.0	0.0	41.0	0.0	0.0	0.0	7.0	0.0	0.0	0.0	62.0	59.0	0.0	9.0	7.0	0.0	16.0	33.0	0.0	10.0	25.0	0.0	0.0	0.0	0.0	0.0	0.0	0.0	14.0	11.0	0.0	67.0	30.0	6.0	0.0	0.0	0.0	28.0	14.0	0.0	7.0	3.0	0.0	0.0	18.0	0.0	21.0	14.0
ba8b1867f6147d2dd7a65886fbe5e30e	11.0	11.0	28.0	18.0	0.0	0.0	0.0	19.0	0.0	44.0	49.0	30.0	43.0	36.0	0.0	26.0	0.0	0.0	0.0	0.0	0.0	0.0	36.0	0.0	0.0	0.0	0.0	0.0	55.0	30.0	24.0	0.0	0.0	0.0	0.0	0.0	0.0	54.0	0.0	0.0	0.0	0.0	41.0	14.0	0.0	0.0	0.0	27.0	0.0
955c7ef0b3289e0e2bfe0048a562ff23	0.0	0.0	0.0	0.0	0.0	0.0	3.0	0.0	0.0	0.0	77.0	53.0	37.0	0.0	0.0	0.0	0.0	0.0	0.0	34.0	23.0	30.0	0.0	0.0	0.0	0.0	0.0	12.0	25.0	20.0	56.0	0.0	0.0	0.0	0.0	0.0	0.0	24.0	36.0	45.0	0.0	0.0	0.0	0.0	0.0	0.0	0.0	0.0	0.0
da9f6384eaadf00bce4076016b244787	0.0	0.0	0.0	0.0	15.0	0.0	13.0	35.0	0.0	16.0	47.0	13.0	0.0	0.0	0.0	22.0	0.0	0.0	12.0	58.0	0.0	0.0	19.0	23.0	0.0	37.0	0.0	0.0	17.0	0.0	21.0	26.0	20.0	0.0	57.0	0.0	0.0	0.0	26.0	11.0	32.0	0.0	0.0	0.0	0.0	0.0	27.0	19.0	0.0
34e9ecd37a793cee18d44e72fdea7ee3	0.0	0.0	20.0	46.0	0.0	26.0	15.0	0.0	13.0	18.0	9.0	0.0	8.0	0.0	9.0	23.0	0.0	20.0	20.0	0.0	16.0	13.0	0.0	27.0	15.0	0.0	0.0	17.0	8.0	21.0	55.0	0.0	9.0	19.0	0.0	26.0	28.0	0.0	18.0	25.0	0.0	16.0	32.0	0.0	13.0	12.0	0.0	42.0	7.0
307f01611f2e01f2fca7154398bbee25	0.0	0.0	0.0	0.0	0.0	51.0	31.0	0.0	0.0	0.0	15.0	0.0	16.0	0.0	0.0	0.0	0.0	0.0	0.0	0.0	0.0	0.0	0.0	13.0	14.0	0.0	0.0	0.0	0.0	0.0	0.0	0.0	45.0	0.0	0.0	0.0	0.0	0.0	0.0	0.0	0.0	43.0	17.0	0.0	0.0	7.0	0.0	0.0	0.0
81b8a40fbc9fb3da5bd2f9f8031e45b0	0.0	0.0	0.0	0.0	0.0	0.0	0.0	0.0	0.0	0.0	73.0	52.0	63.0	0.0	0.0	0.0	0.0	0.0	0.0	0.0	0.0	0.0	0.0	0.0	0.0	0.0	0.0	0.0	67.0	32.0	62.0	0.0	0.0	0.0	0.0	0.0	0.0	88.0	96.0	105.0	0.0	0.0	0.0	0.0	0.0	0.0	0.0	0.0	0.0
d8d76a7c02153b4d727fc274810f6370	0.0	12.0	0.0	26.0	22.0	0.0	11.0	0.0	39.0	24.0	0.0	0.0	43.0	0.0	0.0	37.0	14.0	19.0	23.0	0.0	0.0	0.0	12.0	0.0	32.0	22.0	0.0	0.0	0.0	0.0	34.0	32.0	30.0	0.0	0.0	25.0	0.0	19.0	22.0	35.0	21.0	40.0	35.0	0.0	25.0	0.0	26.0	27.0	27.0
256ef3b387d65505583af243a70bdd2f	32.0	0.0	0.0	22.0	34.0	44.0	25.0	16.0	33.0	0.0	18.0	0.0	0.0	29.0	0.0	28.0	0.0	15.0	0.0	0.0	0.0	0.0	0.0	0.0	30.0	0.0	0.0	0.0	0.0	21.0	0.0	20.0	31.0	0.0	0.0	0.0	0.0	30.0	0.0	10.0	0.0	15.0	11.0	53.0	0.0	0.0	11.0	47.0	20.0
2f23b82c3124305dcaa6087dc12446cd	0.0	0.0	0.0	0.0	39.0	53.0	0.0	0.0	0.0	0.0	46.0	55.0	72.0	0.0	0.0	66.0	0.0	0.0	0.0	3.0	0.0	0.0	0.0	0.0	0.0	0.0	0.0	0.0	73.0	50.0	103.0	0.0	0.0	0.0	0.0	0.0	0.0	0.0	0.0	0.0	0.0	0.0	0.0	0.0	0.0	0.0	0.0	0.0	3.0
cd7b52c2cf54215a0e161ee3488d6205	0.0	40.0	0.0	31.0	31.0	2.0	0.0	30.0	0.0	0.0	1.0	39.0	0.0	0.0	0.0	0.0	21.0	28.0	0.0	0.0	0.0	0.0	0.0	0.0	0.0	0.0	36.0	0.0	0.0	0.0	25.0	19.0	0.0	25.0	26.0	0.0	0.0	24.0	0.0	0.0	32.0	0.0	0.0	0.0	0.0	0.0	0.0	19.0	0.0
9c8037ed7d8ab23260bf08456ee9ebd2	12.0	0.0	26.0	26.0	0.0	0.0	0.0	0.0	44.0	44.0	0.0	25.0	16.0	0.0	0.0	26.0	0.0	0.0	41.0	0.0	0.0	0.0	10.0	0.0	51.0	0.0	0.0	0.0	0.0	0.0	35.0	0.0	0.0	22.0	0.0	0.0	0.0	0.0	25.0	0.0	0.0	32.0	46.0	0.0	0.0	26.0	0.0	29.0	42.0
a1481c13886056c30759b97f970cc564	0.0	3.0	2.0	0.0	8.0	0.0	0.0	3.0	3.0	3.0	64.0	0.0	0.0	0.0	0.0	0.0	37.0	3.0	0.0	32.0	2.0	2.0	0.0	4.0	2.0	2.0	0.0	0.0	0.0	3.0	0.0	0.0	0.0	0.0	74.0	0.0	4.0	0.0	0.0	0.0	0.0	5.0	5.0	0.0	0.0	5.0	0.0	0.0	2.0
709f7dc2da05fe3239d5c4696a655996	0.0	0.0	28.0	29.0	0.0	15.0	27.0	0.0	0.0	33.0	53.0	12.0	105.0	0.0	0.0	49.0	0.0	0.0	21.0	0.0	0.0	0.0	0.0	48.0	49.0	0.0	0.0	0.0	34.0	36.0	27.0	0.0	0.0	0.0	0.0	0.0	0.0	0.0	0.0	14.0	0.0	0.0	0.0	0.0	0.0	0.0	0.0	28.0	0.0
23d98b53ce6c52072a3a86a7c437ef18	0.0	0.0	0.0	9.0	17.0	30.0	7.0	8.0	0.0	0.0	67.0	53.0	72.0	0.0	0.0	12.0	0.0	0.0	0.0	15.0	0.0	0.0	12.0	0.0	0.0	0.0	9.0	0.0	41.0	23.0	32.0	0.0	10.0	2.0	0.0	0.0	0.0	20.0	8.0	25.0	0.0	7.0	11.0	0.0	0.0	0.0	8.0	9.0	0.0
aae579ae792dda36284e4b32f2553f55	0.0	0.0	0.0	7.0	11.0	18.0	17.0	0.0	0.0	9.0	36.0	21.0	66.0	11.0	11.0	12.0	0.0	4.0	0.0	0.0	0.0	0.0	29.0	0.0	0.0	0.0	0.0	8.0	33.0	31.0	43.0	0.0	4.0	0.0	0.0	0.0	0.0	66.0	30.0	47.0	0.0	0.0	8.0	16.0	0.0	0.0	0.0	18.0	10.0
89a86e5d6496a3682f88b79ad5c399b7	0.0	0.0	25.0	0.0	0.0	25.0	2.0	0.0	21.0	0.0	0.0	59.0	36.0	0.0	0.0	13.0	7.0	0.0	0.0	17.0	11.0	0.0	0.0	0.0	12.0	0.0	0.0	0.0	16.0	20.0	40.0	0.0	0.0	0.0	0.0	0.0	0.0	40.0	53.0	65.0	0.0	15.0	0.0	11.0	0.0	0.0	0.0	0.0	0.0
db6c28f836df4552449fc7f01d146c61	10.0	7.0	14.0	13.0	0.0	0.0	0.0	4.0	50.0	9.0	28.0	18.0	0.0	16.0	13.0	30.0	17.0	0.0	9.0	6.0	10.0	14.0	24.0	25.0	143.0	9.0	0.0	0.0	13.0	12.0	8.0	11.0	27.0	9.0	0.0	0.0	8.0	77.0	9.0	8.0	13.0	6.0	17.0	11.0	7.0	5.0	27.0	10.0	9.0
3b07ebe20ae3f651bf7a698800aa7bef	27.0	0.0	0.0	0.0	0.0	0.0	21.0	0.0	0.0	2.0	0.0	0.0	60.0	23.0	4.0	3.0	14.0	3.0	35.0	0.0	19.0	0.0	2.0	0.0	25.0	11.0	0.0	0.0	0.0	19.0	0.0	0.0	24.0	6.0	27.0	0.0	0.0	0.0	0.0	30.0	0.0	25.0	18.0	21.0	9.0	12.0	36.0	0.0	0.0
3915c30e99150b84affbc96631721b8e	5.0	4.0	16.0	29.0	0.0	10.0	14.0	0.0	15.0	13.0	16.0	0.0	49.0	0.0	0.0	13.0	9.0	21.0	27.0	0.0	8.0	12.0	0.0	11.0	23.0	0.0	0.0	10.0	0.0	10.0	18.0	0.0	7.0	28.0	18.0	6.0	15.0	12.0	6.0	10.0	7.0	26.0	17.0	0.0	0.0	9.0	0.0	11.0	12.0
a26f5424ae57b96318657948eda1e717	9.0	0.0	0.0	21.0	9.0	18.0	0.0	13.0	21.0	22.0	24.0	21.0	13.0	0.0	0.0	25.0	11.0	0.0	21.0	0.0	20.0	0.0	20.0	7.0	6.0	0.0	0.0	0.0	0.0	19.0	14.0	5.0	0.0	2.0	14.0	0.0	14.0	23.0	12.0	0.0	7.0	21.0	16.0	8.0	0.0	0.0	0.0	22.0	0.0
f1ad6b856e2b91822904a4c9ed9d6802	0.0	0.0	11.0	0.0	0.0	0.0	0.0	0.0	32.0	0.0	0.0	17.0	0.0	0.0	0.0	0.0	0.0	0.0	0.0	0.0	0.0	0.0	0.0	20.0	14.0	0.0	22.0	0.0	0.0	34.0	14.0	0.0	55.0	46.0	0.0	0.0	0.0	0.0	9.0	26.0	8.0	25.0	0.0	0.0	24.0	14.0	0.0	16.0	29.0
520b8e530d98066a6e42ff6101b6b682	0.0	0.0	0.0	0.0	39.0	41.0	36.0	0.0	32.0	18.0	12.0	0.0	47.0	25.0	7.0	21.0	0.0	0.0	14.0	0.0	0.0	0.0	0.0	0.0	13.0	0.0	0.0	0.0	13.0	7.0	24.0	0.0	0.0	0.0	0.0	0.0	0.0	62.0	47.0	32.0	0.0	0.0	0.0	20.0	2.0	0.0	0.0	38.0	29.0
b1f1feeca434ced07f0627e6813bb8c1	0.0	0.0	0.0	0.0	30.0	52.0	22.0	31.0	0.0	0.0	36.0	0.0	0.0	20.0	30.0	0.0	0.0	0.0	0.0	0.0	23.0	0.0	0.0	0.0	0.0	0.0	12.0	0.0	54.0	48.0	45.0	0.0	0.0	0.0	0.0	0.0	20.0	28.0	44.0	47.0	3.0	0.0	0.0	33.0	0.0	0.0	0.0	94.0	0.0
5374f094fecc675c612b81792efae456	26.0	27.0	0.0	38.0	0.0	0.0	0.0	0.0	0.0	0.0	0.0	0.0	0.0	0.0	0.0	0.0	0.0	0.0	18.0	25.0	26.0	0.0	0.0	0.0	0.0	148.0	43.0	29.0	0.0	0.0	0.0	45.0	48.0	35.0	52.0	41.0	15.0	0.0	0.0	0.0	0.0	0.0	0.0	0.0	0.0	0.0	49.0	0.0	0.0
e1c518e365502b3d157f193a1b625def	18.0	0.0	0.0	49.0	34.0	26.0	26.0	0.0	0.0	41.0	0.0	0.0	0.0	0.0	0.0	59.0	0.0	19.0	19.0	0.0	0.0	0.0	0.0	0.0	45.0	0.0	0.0	35.0	21.0	27.0	0.0	0.0	0.0	0.0	0.0	0.0	0.0	20.0	0.0	0.0	0.0	0.0	0.0	24.0	0.0	0.0	0.0	27.0	15.0
1d5a2688c5d5ae213b56b044bdbec6fd	13.0	9.0	15.0	41.0	29.0	15.0	18.0	30.0	11.0	9.0	0.0	7.0	27.0	8.0	0.0	7.0	11.0	0.0	7.0	24.0	8.0	0.0	8.0	4.0	22.0	19.0	12.0	28.0	0.0	10.0	6.0	14.0	19.0	15.0	36.0	14.0	28.0	4.0	0.0	7.0	10.0	0.0	6.0	10.0	7.0	8.0	30.0	7.0	5.0
a93ffc9ca20c3438466f961c0eb45622	27.0	75.0	0.0	0.0	26.0	18.0	0.0	53.0	0.0	7.0	26.0	2.0	5.0	21.0	13.0	0.0	25.0	0.0	6.0	17.0	0.0	6.0	50.0	12.0	0.0	22.0	8.0	0.0	35.0	5.0	0.0	17.0	4.0	0.0	39.0	0.0	0.0	0.0	0.0	0.0	59.0	0.0	0.0	0.0	0.0	0.0	51.0	0.0	0.0
25b701a621e09be7cacd78a76e1a7865	0.0	0.0	12.0	31.0	0.0	22.0	10.0	0.0	15.0	19.0	0.0	26.0	27.0	0.0	7.0	27.0	0.0	16.0	0.0	0.0	35.0	23.0	0.0	26.0	14.0	0.0	0.0	37.0	9.0	16.0	25.0	0.0	15.0	22.0	0.0	10.0	24.0	0.0	0.0	0.0	9.0	9.0	20.0	0.0	7.0	12.0	0.0	9.0	9.0
81a9a1d9deedd4fa0d206b82daca2b5a	0.0	0.0	11.0	25.0	8.0	8.0	16.0	0.0	11.0	8.0	24.0	26.0	14.0	0.0	16.0	16.0	0.0	11.0	8.0	7.0	13.0	0.0	0.0	13.0	8.0	0.0	0.0	5.0	26.0	30.0	23.0	6.0	28.0	0.0	6.0	7.0	13.0	13.0	10.0	4.0	0.0	0.0	35.0	10.0	0.0	8.0	0.0	21.0	7.0
2797acf5213b0bd47770d1964312d497	0.0	0.0	0.0	0.0	0.0	55.0	57.0	0.0	0.0	25.0	49.0	0.0	48.0	0.0	0.0	0.0	0.0	6.0	0.0	0.0	35.0	32.0	28.0	35.0	44.0	0.0	0.0	0.0	68.0	0.0	0.0	0.0	51.0	0.0	0.0	39.0	35.0	0.0	24.0	0.0	0.0	25.0	0.0	0.0	0.0	0.0	0.0	0.0	0.0
65484ca79b5a17d2bc52b97e8824dfde	0.0	0.0	17.0	53.0	0.0	0.0	0.0	0.0	30.0	22.0	0.0	11.0	14.0	0.0	0.0	0.0	0.0	10.0	27.0	0.0	14.0	16.0	0.0	7.0	6.0	0.0	4.0	10.0	0.0	29.0	32.0	0.0	16.0	56.0	0.0	34.0	41.0	0.0	13.0	12.0	0.0	25.0	20.0	0.0	28.0	18.0	5.0	26.0	0.0
34dec6c66f9a76e1e68e059d99db94eb	9.0	0.0	12.0	38.0	12.0	10.0	18.0	0.0	7.0	12.0	22.0	10.0	22.0	0.0	9.0	22.0	4.0	19.0	12.0	14.0	16.0	24.0	13.0	0.0	5.0	13.0	17.0	16.0	13.0	22.0	24.0	6.0	16.0	19.0	0.0	8.0	14.0	11.0	0.0	0.0	0.0	15.0	9.0	5.0	12.0	0.0	15.0	19.0	7.0
47ba3ea5bc28f3b5291ab83e039645e1	0.0	0.0	0.0	25.0	0.0	13.0	9.0	0.0	0.0	11.0	0.0	22.0	26.0	0.0	14.0	22.0	0.0	8.0	0.0	0.0	0.0	8.0	16.0	13.0	8.0	0.0	0.0	0.0	0.0	20.0	62.0	0.0	17.0	30.0	0.0	12.0	35.0	0.0	30.0	50.0	0.0	21.0	28.0	0.0	11.0	0.0	0.0	11.0	0.0
aaf01f6b2acd4d9aa609a248240cff37	0.0	6.0	0.0	0.0	0.0	64.0	25.0	0.0	0.0	0.0	0.0	0.0	0.0	0.0	21.0	49.0	0.0	72.0	69.0	0.0	27.0	38.0	0.0	54.0	61.0	0.0	77.0	107.0	0.0	0.0	0.0	0.0	0.0	0.0	0.0	0.0	0.0	0.0	0.0	0.0	0.0	0.0	0.0	0.0	0.0	18.0	0.0	0.0	0.0
8ee6fa498828ffcda9dce7c6edf615c5	0.0	6.0	20.0	13.0	7.0	0.0	0.0	10.0	12.0	20.0	22.0	0.0	26.0	0.0	8.0	0.0	0.0	0.0	11.0	25.0	18.0	13.0	15.0	18.0	16.0	28.0	18.0	11.0	17.0	15.0	10.0	10.0	21.0	25.0	26.0	17.0	9.0	0.0	0.0	0.0	18.0	19.0	16.0	0.0	14.0	0.0	13.0	11.0	0.0
1c28b73a266615dfd3bd0985378a248d	0.0	0.0	5.0	22.0	7.0	14.0	14.0	0.0	15.0	0.0	22.0	34.0	36.0	1.0	10.0	9.0	0.0	0.0	0.0	0.0	0.0	0.0	0.0	0.0	0.0	0.0	0.0	0.0	6.0	11.0	19.0	4.0	10.0	11.0	13.0	0.0	0.0	14.0	24.0	17.0	6.0	6.0	6.0	0.0	3.0	14.0	12.0	16.0	19.0
2faacbb397e6630e9aa91551c7115d72	0.0	0.0	0.0	20.0	12.0	17.0	0.0	13.0	34.0	22.0	0.0	0.0	42.0	0.0	0.0	0.0	0.0	0.0	0.0	0.0	13.0	0.0	24.0	30.0	0.0	0.0	0.0	0.0	17.0	0.0	0.0	0.0	0.0	0.0	15.0	0.0	0.0	0.0	0.0	0.0	37.0	15.0	0.0	0.0	5.0	0.0	19.0	8.0	0.0
01a670fd59569dce1a7bdfc15368bd36	1.0	63.0	49.0	7.0	3.0	0.0	1.0	0.0	2.0	0.0	28.0	0.0	40.0	22.0	0.0	0.0	0.0	0.0	0.0	0.0	0.0	0.0	0.0	25.0	0.0	0.0	0.0	0.0	16.0	29.0	28.0	0.0	0.0	0.0	3.0	35.0	5.0	13.0	20.0	0.0	5.0	0.0	28.0	28.0	0.0	0.0	0.0	34.0	35.0
11d2bf78c8cc1403b5c3fa203a08698d	0.0	34.0	2.0	42.0	3.0	0.0	0.0	0.0	0.0	0.0	78.0	0.0	182.0	0.0	0.0	0.0	0.0	3.0	0.0	0.0	0.0	0.0	0.0	0.0	0.0	0.0	9.0	2.0	3.0	2.0	92.0	0.0	0.0	2.0	0.0	0.0	0.0	73.0	0.0	0.0	69.0	3.0	0.0	0.0	0.0	0.0	0.0	49.0	0.0
5ac7e75d2a94b8cc9ba4eb411fc8dc4c	11.0	9.0	12.0	25.0	21.0	20.0	7.0	11.0	18.0	0.0	14.0	12.0	0.0	7.0	0.0	11.0	13.0	13.0	6.0	9.0	0.0	7.0	9.0	20.0	0.0	0.0	6.0	16.0	23.0	7.0	0.0	13.0	6.0	8.0	19.0	6.0	0.0	10.0	7.0	10.0	25.0	6.0	6.0	21.0	0.0	0.0	23.0	11.0	0.0
5cf0d77ce4ecc4417aee86254d9f8cf5	0.0	4.0	0.0	48.0	26.0	0.0	0.0	0.0	0.0	0.0	12.0	0.0	36.0	34.0	0.0	0.0	0.0	0.0	0.0	0.0	0.0	3.0	0.0	0.0	0.0	0.0	0.0	0.0	21.0	0.0	0.0	0.0	65.0	50.0	0.0	0.0	0.0	47.0	19.0	0.0	0.0	9.0	0.0	25.0	0.0	0.0	25.0	49.0	24.0
c1c08e8b5337de138fe5825abec87bae	21.0	0.0	0.0	10.0	25.0	21.0	17.0	0.0	22.0	0.0	0.0	0.0	9.0	16.0	0.0	20.0	17.0	0.0	0.0	0.0	0.0	22.0	0.0	29.0	16.0	42.0	27.0	15.0	0.0	0.0	0.0	18.0	31.0	0.0	38.0	20.0	0.0	0.0	0.0	0.0	28.0	0.0	0.0	0.0	26.0	0.0	15.0	33.0	0.0
dc2b7fe8e00f2773d7bc57f33db572f6	33.0	36.0	0.0	0.0	31.0	26.0	10.0	27.0	0.0	0.0	34.0	0.0	0.0	34.0	0.0	10.0	52.0	20.0	12.0	41.0	0.0	0.0	55.0	0.0	4.0	26.0	28.0	0.0	7.0	0.0	0.0	29.0	5.0	0.0	54.0	7.0	5.0	9.0	10.0	0.0	26.0	0.0	0.0	0.0	7.0	6.0	22.0	0.0	0.0
044a7e526883b74f7fa5262e13c6a58e	0.0	0.0	0.0	12.0	14.0	17.0	0.0	20.0	16.0	20.0	25.0	24.0	47.0	0.0	0.0	0.0	38.0	0.0	15.0	0.0	21.0	19.0	0.0	24.0	18.0	21.0	0.0	0.0	0.0	21.0	36.0	14.0	0.0	17.0	37.0	0.0	0.0	0.0	20.0	0.0	34.0	21.0	17.0	0.0	0.0	7.0	0.0	0.0	0.0
623b697680cfac22e88fe2efd6b22975	0.0	0.0	0.0	66.0	2.0	6.0	0.0	0.0	0.0	0.0	0.0	0.0	0.0	0.0	0.0	50.0	0.0	0.0	37.0	3.0	0.0	0.0	0.0	0.0	0.0	117.0	88.0	49.0	0.0	0.0	14.0	96.0	3.0	0.0	78.0	0.0	0.0	0.0	0.0	0.0	78.0	0.0	0.0	0.0	2.0	0.0	0.0	0.0	0.0
36edfd81d73cb923f71217fbedcede61	16.0	0.0	0.0	0.0	3.0	0.0	0.0	0.0	19.0	14.0	23.0	12.0	17.0	20.0	0.0	22.0	14.0	18.0	15.0	0.0	0.0	8.0	24.0	13.0	24.0	0.0	0.0	0.0	17.0	13.0	23.0	0.0	13.0	0.0	0.0	0.0	15.0	18.0	14.0	6.0	24.0	0.0	0.0	0.0	0.0	11.0	0.0	10.0	0.0
5c6881544d1472fb3de29058804a3ee9	23.0	13.0	0.0	15.0	11.0	0.0	2.0	0.0	8.0	15.0	14.0	0.0	27.0	0.0	0.0	3.0	8.0	5.0	11.0	9.0	8.0	11.0	0.0	5.0	9.0	31.0	12.0	11.0	6.0	15.0	13.0	0.0	0.0	0.0	52.0	23.0	13.0	0.0	0.0	11.0	14.0	15.0	5.0	0.0	0.0	0.0	15.0	0.0	0.0
1054a30074b32da11c5b1a9e8c20ce7b	0.0	0.0	24.0	30.0	0.0	0.0	0.0	15.0	0.0	18.0	14.0	23.0	34.0	14.0	9.0	21.0	0.0	14.0	0.0	17.0	0.0	0.0	20.0	30.0	0.0	0.0	0.0	0.0	31.0	20.0	49.0	0.0	0.0	10.0	12.0	0.0	0.0	0.0	21.0	13.0	0.0	7.0	17.0	0.0	18.0	0.0	0.0	24.0	14.0
af5fe0033000aed3d051c7a822776e59	0.0	0.0	0.0	0.0	0.0	0.0	0.0	0.0	0.0	0.0	0.0	0.0	14.0	0.0	0.0	2.0	0.0	7.0	0.0	0.0	20.0	30.0	0.0	0.0	0.0	0.0	26.0	26.0	0.0	58.0	86.0	0.0	0.0	0.0	0.0	31.0	23.0	0.0	0.0	13.0	0.0	120.0	20.0	0.0	0.0	0.0	0.0	19.0	0.0
550c156574acaa501338d680244ade95	0.0	0.0	0.0	9.0	15.0	12.0	0.0	14.0	0.0	20.0	36.0	27.0	37.0	29.0	6.0	29.0	0.0	0.0	12.0	0.0	0.0	0.0	13.0	0.0	23.0	0.0	0.0	0.0	23.0	19.0	20.0	0.0	0.0	0.0	0.0	0.0	0.0	20.0	26.0	15.0	0.0	16.0	11.0	0.0	0.0	0.0	21.0	18.0	0.0
2f995a2e8024d56d7fb2bc57af95cd4c	0.0	0.0	0.0	0.0	0.0	0.0	0.0	0.0	155.0	190.0	0.0	0.0	0.0	0.0	0.0	0.0	0.0	0.0	0.0	0.0	0.0	0.0	0.0	49.0	0.0	0.0	0.0	0.0	0.0	0.0	0.0	0.0	0.0	0.0	0.0	0.0	0.0	0.0	38.0	32.0	0.0	0.0	0.0	0.0	0.0	0.0	0.0	34.0	0.0
f939e09c00781aa9f446dd2426db60c9	0.0	14.0	4.0	0.0	0.0	0.0	0.0	13.0	20.0	2.0	0.0	0.0	0.0	0.0	7.0	0.0	8.0	11.0	0.0	31.0	8.0	0.0	12.0	14.0	5.0	0.0	0.0	2.0	19.0	0.0	6.0	6.0	0.0	14.0	11.0	7.0	0.0	21.0	50.0	32.0	22.0	0.0	0.0	4.0	7.0	0.0	0.0	18.0	0.0
50ef6dde3a6d0e12c84365f0543e0435	0.0	0.0	25.0	6.0	0.0	0.0	0.0	0.0	41.0	24.0	10.0	0.0	0.0	2.0	0.0	22.0	35.0	41.0	21.0	0.0	35.0	0.0	0.0	20.0	0.0	0.0	0.0	3.0	0.0	0.0	0.0	0.0	44.0	48.0	53.0	29.0	22.0	13.0	0.0	0.0	0.0	0.0	2.0	0.0	13.0	13.0	0.0	0.0	0.0
4d6a87ad9f559a1935b18e0bea576805	6.0	0.0	11.0	15.0	26.0	18.0	16.0	34.0	0.0	0.0	28.0	9.0	16.0	23.0	0.0	0.0	19.0	0.0	0.0	33.0	0.0	0.0	0.0	0.0	16.0	23.0	0.0	5.0	10.0	5.0	7.0	10.0	10.0	0.0	24.0	7.0	3.0	43.0	0.0	0.0	29.0	7.0	0.0	17.0	10.0	0.0	27.0	4.0	0.0
056bbcb9b5500cf1b389308dc9b878e1	0.0	4.0	9.0	29.0	0.0	10.0	0.0	4.0	8.0	0.0	15.0	4.0	24.0	0.0	0.0	0.0	0.0	0.0	4.0	2.0	2.0	3.0	3.0	9.0	10.0	0.0	0.0	12.0	12.0	12.0	20.0	0.0	21.0	27.0	13.0	13.0	5.0	17.0	14.0	15.0	4.0	10.0	12.0	16.0	0.0	0.0	0.0	63.0	21.0
8766bf76ddd0fd2a0b46b1a28d2f2bea	0.0	0.0	9.0	29.0	0.0	0.0	0.0	0.0	28.0	23.0	0.0	18.0	19.0	14.0	0.0	36.0	0.0	0.0	0.0	14.0	0.0	15.0	14.0	14.0	28.0	0.0	8.0	31.0	0.0	0.0	27.0	0.0	16.0	19.0	0.0	0.0	2.0	0.0	0.0	5.0	11.0	15.0	20.0	11.0	0.0	0.0	12.0	11.0	0.0
844ba7bb575795e4aad7f01236d69e54	7.0	22.0	16.0	25.0	8.0	14.0	10.0	16.0	14.0	11.0	15.0	0.0	25.0	0.0	0.0	22.0	0.0	0.0	0.0	0.0	21.0	0.0	0.0	9.0	16.0	0.0	0.0	13.0	9.0	9.0	13.0	7.0	31.0	20.0	25.0	13.0	0.0	5.0	12.0	15.0	4.0	20.0	13.0	0.0	14.0	0.0	20.0	8.0	0.0
754237cdd8db111b78042b712aca1e08	43.0	67.0	0.0	0.0	0.0	0.0	0.0	131.0	15.0	0.0	119.0	0.0	8.0	36.0	0.0	0.0	0.0	0.0	0.0	24.0	0.0	0.0	0.0	0.0	0.0	0.0	5.0	0.0	47.0	0.0	0.0	0.0	0.0	0.0	34.0	0.0	0.0	28.0	0.0	0.0	0.0	2.0	0.0	6.0	0.0	0.0	20.0	3.0	0.0
2f6906ef009438ef7864a30ca1bb6c5c	0.0	0.0	0.0	0.0	10.0	0.0	0.0	0.0	14.0	0.0	81.0	25.0	46.0	0.0	19.0	24.0	0.0	0.0	0.0	0.0	0.0	0.0	0.0	0.0	7.0	0.0	0.0	0.0	20.0	0.0	9.0	0.0	0.0	0.0	0.0	0.0	0.0	43.0	28.0	11.0	0.0	22.0	22.0	0.0	0.0	0.0	0.0	35.0	0.0
8c28975c8710312756d74a41078bd280	0.0	0.0	0.0	50.0	27.0	0.0	0.0	0.0	28.0	0.0	0.0	0.0	33.0	0.0	18.0	34.0	0.0	3.0	0.0	0.0	35.0	0.0	0.0	35.0	4.0	0.0	0.0	16.0	0.0	26.0	34.0	0.0	2.0	0.0	2.0	0.0	25.0	30.0	0.0	15.0	20.0	0.0	4.0	0.0	0.0	0.0	0.0	0.0	0.0
ff491ad3b7118f86892e9f6093f6d3b8	0.0	0.0	0.0	85.0	0.0	2.0	0.0	7.0	36.0	16.0	0.0	0.0	2.0	0.0	0.0	31.0	0.0	12.0	38.0	0.0	0.0	0.0	2.0	0.0	0.0	0.0	14.0	36.0	0.0	16.0	19.0	0.0	66.0	115.0	6.0	18.0	39.0	0.0	0.0	10.0	0.0	8.0	59.0	0.0	25.0	30.0	0.0	0.0	7.0
6d750c2deb28adc22a04f2774a4b5243	0.0	0.0	0.0	0.0	0.0	0.0	0.0	0.0	0.0	0.0	0.0	102.0	746.0	0.0	0.0	0.0	0.0	37.0	0.0	0.0	78.0	55.0	0.0	0.0	0.0	0.0	0.0	0.0	0.0	7.0	0.0	0.0	0.0	2.0	0.0	0.0	0.0	0.0	0.0	0.0	3.0	0.0	0.0	0.0	0.0	0.0	0.0	4.0	0.0
b89626f6d0d399128ad7ebf7e42ce4a9	3.0	0.0	24.0	26.0	0.0	0.0	0.0	0.0	0.0	0.0	0.0	0.0	0.0	0.0	0.0	0.0	16.0	0.0	0.0	15.0	7.0	0.0	0.0	0.0	0.0	65.0	32.0	19.0	0.0	0.0	0.0	41.0	26.0	64.0	40.0	28.0	51.0	0.0	12.0	2.0	17.0	9.0	0.0	0.0	0.0	0.0	0.0	14.0	3.0
2cc750b3c9a941a3be874ee54096b76c	0.0	0.0	18.0	17.0	12.0	14.0	0.0	0.0	14.0	0.0	37.0	0.0	0.0	0.0	0.0	3.0	62.0	20.0	3.0	0.0	18.0	14.0	18.0	20.0	0.0	0.0	12.0	0.0	28.0	13.0	8.0	0.0	4.0	0.0	0.0	0.0	0.0	3.0	5.0	0.0	0.0	7.0	0.0	0.0	3.0	0.0	0.0	0.0	0.0
cb43e0d27b69ebea11cff3ed64ae1510	0.0	0.0	0.0	0.0	0.0	0.0	0.0	0.0	37.0	32.0	30.0	48.0	0.0	31.0	0.0	0.0	0.0	0.0	0.0	0.0	0.0	0.0	0.0	0.0	0.0	0.0	0.0	0.0	32.0	0.0	25.0	0.0	0.0	0.0	0.0	0.0	0.0	0.0	72.0	52.0	0.0	54.0	39.0	0.0	0.0	0.0	0.0	74.0	0.0
11b4e096adf3ca09d03722f149883f48	18.0	3.0	16.0	20.0	25.0	13.0	11.0	0.0	19.0	8.0	17.0	18.0	19.0	0.0	0.0	13.0	22.0	18.0	10.0	9.0	0.0	0.0	0.0	0.0	7.0	19.0	7.0	0.0	31.0	10.0	0.0	0.0	10.0	11.0	22.0	14.0	0.0	18.0	14.0	0.0	0.0	0.0	0.0	16.0	12.0	0.0	13.0	19.0	0.0
037e98925b409313ad29ef35fa49f326	59.0	0.0	0.0	4.0	0.0	0.0	20.0	0.0	0.0	0.0	0.0	0.0	0.0	0.0	24.0	0.0	38.0	34.0	0.0	95.0	44.0	34.0	0.0	0.0	0.0	64.0	0.0	0.0	0.0	0.0	0.0	0.0	0.0	4.0	0.0	0.0	42.0	0.0	0.0	0.0	0.0	0.0	35.0	0.0	28.0	0.0	53.0	0.0	0.0
734da4b7fbefa89be5739dbb33db884a	0.0	0.0	0.0	15.0	0.0	0.0	0.0	7.0	0.0	0.0	0.0	10.0	10.0	4.0	0.0	0.0	0.0	10.0	24.0	8.0	13.0	9.0	7.0	14.0	13.0	19.0	8.0	10.0	8.0	9.0	2.0	6.0	13.0	25.0	32.0	15.0	19.0	0.0	7.0	14.0	0.0	15.0	25.0	0.0	13.0	0.0	0.0	8.0	0.0
5dc18135af26e67f32840a76ac303915	0.0	0.0	0.0	0.0	0.0	0.0	0.0	0.0	0.0	0.0	65.0	0.0	51.0	0.0	0.0	28.0	0.0	0.0	0.0	0.0	0.0	0.0	25.0	0.0	0.0	0.0	0.0	0.0	0.0	0.0	40.0	0.0	0.0	0.0	0.0	0.0	0.0	58.0	0.0	0.0	0.0	0.0	0.0	0.0	0.0	0.0	0.0	0.0	0.0
f6c6b197dbda5afb863c0662a3b5cc92	0.0	5.0	24.0	9.0	7.0	11.0	4.0	0.0	9.0	22.0	4.0	5.0	3.0	11.0	7.0	10.0	7.0	7.0	14.0	0.0	22.0	10.0	0.0	21.0	4.0	0.0	7.0	11.0	7.0	11.0	15.0	0.0	8.0	9.0	4.0	22.0	18.0	0.0	0.0	6.0	0.0	10.0	9.0	8.0	11.0	5.0	11.0	7.0	0.0
81a39b806d6c32115b7f65f6b047e80c	0.0	0.0	16.0	12.0	0.0	0.0	0.0	0.0	25.0	13.0	0.0	0.0	0.0	2.0	8.0	14.0	0.0	28.0	22.0	0.0	55.0	11.0	0.0	23.0	13.0	0.0	13.0	20.0	0.0	0.0	0.0	0.0	60.0	52.0	0.0	10.0	24.0	0.0	0.0	0.0	0.0	13.0	12.0	0.0	28.0	15.0	0.0	5.0	0.0
61bff5daa5a808b5a2bc9d5857d00f17	0.0	0.0	12.0	10.0	8.0	9.0	16.0	0.0	14.0	12.0	13.0	25.0	20.0	0.0	19.0	34.0	7.0	9.0	21.0	10.0	0.0	8.0	0.0	10.0	12.0	0.0	4.0	10.0	15.0	7.0	38.0	6.0	6.0	10.0	0.0	0.0	9.0	19.0	12.0	12.0	0.0	0.0	19.0	0.0	11.0	0.0	2.0	30.0	0.0
9dba104e78f26cf81a3c2f7c5460e033	15.0	0.0	0.0	0.0	0.0	25.0	0.0	28.0	0.0	0.0	32.0	0.0	44.0	33.0	0.0	55.0	48.0	0.0	0.0	0.0	0.0	0.0	0.0	0.0	0.0	0.0	0.0	0.0	0.0	0.0	0.0	30.0	0.0	0.0	46.0	0.0	0.0	53.0	0.0	0.0	0.0	2.0	0.0	0.0	0.0	0.0	0.0	0.0	0.0
272034eee0f60c51a7083bb1e79c9621	0.0	0.0	6.0	29.0	0.0	14.0	0.0	0.0	7.0	0.0	0.0	0.0	0.0	0.0	0.0	0.0	0.0	10.0	4.0	0.0	8.0	0.0	0.0	0.0	0.0	0.0	0.0	0.0	0.0	26.0	30.0	0.0	7.0	0.0	0.0	5.0	5.0	0.0	112.0	20.0	0.0	5.0	0.0	0.0	23.0	0.0	0.0	15.0	0.0
6d2530e92880aabb28e395d15ef3f1dc	27.0	21.0	13.0	32.0	38.0	18.0	0.0	0.0	30.0	0.0	0.0	0.0	0.0	0.0	0.0	46.0	17.0	0.0	0.0	0.0	0.0	0.0	0.0	0.0	0.0	0.0	0.0	0.0	8.0	0.0	0.0	0.0	20.0	21.0	0.0	0.0	0.0	80.0	0.0	0.0	0.0	0.0	17.0	58.0	0.0	0.0	0.0	30.0	0.0
c948b48e75f09286f6c590af638ecd42	9.0	72.0	2.0	0.0	6.0	6.0	0.0	32.0	0.0	0.0	12.0	0.0	0.0	32.0	0.0	4.0	15.0	0.0	0.0	4.0	0.0	0.0	28.0	4.0	4.0	7.0	6.0	0.0	17.0	16.0	10.0	12.0	6.0	4.0	27.0	0.0	0.0	26.0	23.0	14.0	22.0	0.0	0.0	5.0	14.0	0.0	29.0	14.0	7.0
26766c1f48c4619a3d03ed4d7f56267f	0.0	28.0	3.0	35.0	0.0	5.0	0.0	0.0	42.0	34.0	8.0	10.0	11.0	0.0	13.0	18.0	0.0	22.0	18.0	0.0	16.0	0.0	8.0	10.0	0.0	12.0	23.0	28.0	10.0	0.0	12.0	22.0	17.0	0.0	22.0	19.0	11.0	0.0	10.0	0.0	7.0	25.0	17.0	0.0	21.0	9.0	14.0	17.0	0.0
6404ee474c56ccf39741aa9ea855f3d4	0.0	0.0	0.0	18.0	0.0	0.0	0.0	0.0	14.0	179.0	0.0	0.0	0.0	0.0	3.0	0.0	0.0	6.0	3.0	0.0	3.0	0.0	0.0	0.0	17.0	0.0	7.0	28.0	0.0	0.0	0.0	0.0	55.0	98.0	0.0	3.0	74.0	0.0	0.0	2.0	0.0	4.0	6.0	0.0	11.0	0.0	0.0	0.0	0.0
1565b049bb0356d7c2734abbddfeb8b9	8.0	6.0	16.0	20.0	0.0	0.0	0.0	0.0	15.0	10.0	10.0	3.0	10.0	0.0	5.0	0.0	6.0	7.0	0.0	3.0	11.0	3.0	2.0	8.0	15.0	3.0	5.0	0.0	0.0	16.0	7.0	10.0	0.0	4.0	5.0	9.0	14.0	0.0	29.0	6.0	0.0	15.0	0.0	0.0	13.0	0.0	0.0	16.0	0.0
3964405e6d2ae33f39d76694886c01af	0.0	0.0	0.0	0.0	0.0	0.0	0.0	25.0	0.0	19.0	0.0	0.0	0.0	0.0	0.0	0.0	19.0	0.0	22.0	21.0	0.0	0.0	0.0	0.0	0.0	38.0	41.0	20.0	0.0	23.0	25.0	0.0	0.0	18.0	0.0	0.0	0.0	0.0	0.0	0.0	0.0	17.0	0.0	0.0	0.0	0.0	0.0	0.0	0.0
3e4d380372f41a57ae1f78495b035e3d	0.0	48.0	37.0	0.0	0.0	0.0	0.0	0.0	0.0	0.0	61.0	0.0	47.0	0.0	0.0	0.0	0.0	32.0	0.0	0.0	0.0	31.0	0.0	0.0	0.0	34.0	16.0	0.0	0.0	0.0	0.0	0.0	0.0	0.0	64.0	0.0	0.0	0.0	0.0	0.0	0.0	47.0	0.0	0.0	64.0	33.0	0.0	0.0	0.0
0b77815823a1c39515f2005087e78099	0.0	0.0	0.0	20.0	17.0	78.0	0.0	0.0	0.0	0.0	24.0	0.0	13.0	0.0	0.0	0.0	0.0	0.0	0.0	0.0	21.0	0.0	0.0	0.0	0.0	0.0	0.0	0.0	16.0	0.0	0.0	0.0	24.0	0.0	0.0	23.0	37.0	32.0	27.0	0.0	0.0	27.0	0.0	0.0	0.0	0.0	0.0	0.0	0.0
487bdfc6abf39d39f85b3a5635eec472	0.0	19.0	17.0	2.0	14.0	0.0	0.0	0.0	26.0	0.0	0.0	0.0	36.0	35.0	14.0	25.0	0.0	0.0	0.0	12.0	0.0	0.0	0.0	17.0	0.0	21.0	0.0	0.0	0.0	6.0	0.0	17.0	29.0	11.0	0.0	12.0	0.0	29.0	10.0	14.0	0.0	16.0	16.0	53.0	11.0	0.0	35.0	15.0	0.0
8cda67537faeedaa62be04107287322d	0.0	9.0	0.0	19.0	14.0	22.0	0.0	0.0	17.0	0.0	26.0	16.0	19.0	0.0	17.0	25.0	16.0	0.0	15.0	0.0	5.0	0.0	0.0	27.0	0.0	0.0	10.0	0.0	0.0	20.0	30.0	15.0	0.0	17.0	16.0	0.0	0.0	0.0	0.0	22.0	3.0	0.0	11.0	0.0	0.0	0.0	0.0	0.0	0.0
66a64ddb458efe2e9344a42591975eec	0.0	0.0	0.0	8.0	0.0	0.0	30.0	0.0	0.0	11.0	0.0	0.0	27.0	22.0	0.0	10.0	0.0	12.0	13.0	0.0	4.0	0.0	19.0	0.0	16.0	18.0	0.0	9.0	11.0	0.0	0.0	0.0	0.0	0.0	10.0	0.0	0.0	20.0	16.0	0.0	0.0	11.0	0.0	0.0	0.0	9.0	0.0	0.0	9.0
5e2039ab6f19fca36a1912ab3a4ef96c	13.0	0.0	0.0	37.0	13.0	23.0	0.0	0.0	27.0	25.0	12.0	29.0	0.0	0.0	0.0	0.0	0.0	0.0	0.0	0.0	0.0	18.0	0.0	0.0	32.0	0.0	26.0	31.0	21.0	0.0	29.0	0.0	22.0	44.0	19.0	0.0	42.0	0.0	0.0	23.0	0.0	0.0	0.0	0.0	0.0	0.0	0.0	0.0	0.0
1912c66546fcdef8b3ee8e73bf0d099d	0.0	0.0	0.0	39.0	0.0	0.0	22.0	0.0	18.0	22.0	0.0	13.0	16.0	0.0	0.0	0.0	0.0	8.0	13.0	0.0	12.0	13.0	5.0	13.0	18.0	0.0	13.0	14.0	0.0	0.0	0.0	0.0	0.0	42.0	0.0	17.0	23.0	0.0	15.0	0.0	0.0	30.0	20.0	0.0	19.0	6.0	0.0	13.0	11.0
87c9852b8255fea4b79a77b9cb051cbe	0.0	0.0	13.0	17.0	13.0	27.0	0.0	6.0	23.0	12.0	18.0	29.0	0.0	0.0	0.0	27.0	0.0	4.0	24.0	0.0	12.0	9.0	0.0	14.0	13.0	0.0	0.0	25.0	8.0	17.0	38.0	0.0	18.0	0.0	6.0	0.0	8.0	10.0	11.0	0.0	8.0	12.0	9.0	0.0	10.0	2.0	6.0	38.0	4.0
70e9335d4e9b767dff5884f0f361684c	0.0	17.0	0.0	24.0	16.0	32.0	0.0	0.0	18.0	0.0	0.0	22.0	30.0	21.0	0.0	0.0	0.0	0.0	20.0	16.0	0.0	0.0	0.0	0.0	0.0	0.0	0.0	0.0	0.0	0.0	24.0	0.0	0.0	23.0	0.0	0.0	0.0	0.0	15.0	0.0	0.0	19.0	0.0	15.0	0.0	0.0	0.0	32.0	0.0
04dcf4566fd355d837d9ff93ca882165	17.0	0.0	0.0	0.0	0.0	0.0	0.0	0.0	0.0	0.0	0.0	0.0	0.0	0.0	0.0	0.0	0.0	0.0	15.0	0.0	16.0	3.0	29.0	0.0	0.0	0.0	33.0	26.0	0.0	0.0	0.0	0.0	0.0	24.0	54.0	31.0	0.0	0.0	0.0	22.0	0.0	0.0	0.0	0.0	0.0	0.0	20.0	25.0	0.0
b1df43a85aa09644aa12a0c077658740	0.0	4.0	0.0	47.0	0.0	24.0	0.0	0.0	0.0	0.0	21.0	20.0	32.0	17.0	0.0	0.0	21.0	19.0	0.0	2.0	0.0	15.0	17.0	14.0	0.0	0.0	10.0	0.0	21.0	12.0	23.0	0.0	0.0	16.0	0.0	0.0	20.0	0.0	0.0	0.0	14.0	0.0	19.0	0.0	6.0	0.0	0.0	6.0	0.0
7dca50a52f2cc5cf3134a2bd9cb01fec	0.0	50.0	2.0	37.0	0.0	0.0	0.0	42.0	48.0	0.0	0.0	0.0	0.0	0.0	0.0	0.0	58.0	0.0	0.0	50.0	0.0	0.0	0.0	0.0	0.0	61.0	0.0	0.0	0.0	0.0	0.0	36.0	0.0	3.0	66.0	0.0	0.0	0.0	0.0	0.0	79.0	0.0	0.0	0.0	0.0	0.0	70.0	0.0	0.0
32450aee951e19d6320a2e6a3a88eb9a	7.0	0.0	10.0	0.0	4.0	0.0	6.0	10.0	24.0	4.0	0.0	16.0	36.0	11.0	8.0	16.0	7.0	0.0	9.0	6.0	0.0	7.0	17.0	21.0	13.0	7.0	8.0	4.0	13.0	16.0	28.0	18.0	14.0	12.0	14.0	19.0	16.0	0.0	0.0	0.0	9.0	9.0	0.0	0.0	7.0	0.0	10.0	0.0	0.0
51d4fa9cd7491e66e81e6ab3a243eca0	6.0	5.0	3.0	10.0	2.0	0.0	48.0	9.0	0.0	9.0	11.0	12.0	64.0	9.0	0.0	7.0	0.0	15.0	10.0	17.0	24.0	19.0	3.0	0.0	0.0	4.0	4.0	0.0	0.0	6.0	14.0	0.0	20.0	5.0	5.0	23.0	36.0	5.0	0.0	7.0	0.0	0.0	14.0	10.0	0.0	8.0	4.0	0.0	0.0
d1f8cb20104af2f870f8074a1c5b487a	11.0	6.0	8.0	27.0	4.0	0.0	0.0	14.0	9.0	0.0	0.0	27.0	53.0	11.0	0.0	20.0	0.0	10.0	0.0	0.0	17.0	5.0	0.0	12.0	0.0	0.0	0.0	0.0	8.0	17.0	18.0	6.0	14.0	16.0	13.0	18.0	10.0	0.0	12.0	9.0	7.0	6.0	3.0	0.0	0.0	0.0	0.0	0.0	5.0
e884ddb7a9da41acb8e4f86ccfce6f16	0.0	0.0	0.0	0.0	0.0	0.0	0.0	0.0	0.0	0.0	55.0	47.0	0.0	0.0	0.0	0.0	0.0	0.0	0.0	0.0	0.0	0.0	0.0	0.0	16.0	0.0	0.0	0.0	0.0	0.0	0.0	0.0	0.0	0.0	0.0	0.0	0.0	0.0	0.0	0.0	0.0	0.0	0.0	0.0	0.0	0.0	0.0	0.0	0.0
d2848252e57f89362ed43055806957f6	0.0	0.0	0.0	0.0	0.0	0.0	0.0	7.0	16.0	0.0	14.0	25.0	11.0	8.0	6.0	30.0	10.0	0.0	9.0	3.0	0.0	0.0	12.0	25.0	16.0	9.0	0.0	9.0	22.0	54.0	34.0	0.0	14.0	0.0	0.0	19.0	12.0	14.0	24.0	19.0	0.0	14.0	12.0	7.0	0.0	0.0	14.0	31.0	7.0
86553eeb7e9fe02873504389d281fd40	0.0	16.0	0.0	7.0	11.0	6.0	10.0	12.0	0.0	3.0	25.0	0.0	2.0	35.0	7.0	8.0	38.0	17.0	8.0	18.0	0.0	7.0	21.0	0.0	0.0	4.0	4.0	0.0	23.0	0.0	0.0	0.0	0.0	0.0	9.0	2.0	0.0	9.0	7.0	0.0	21.0	13.0	0.0	10.0	0.0	0.0	14.0	16.0	8.0
5ea2d7f3925b39258b4df49ae05e1b92	0.0	4.0	29.0	31.0	0.0	26.0	18.0	0.0	0.0	0.0	0.0	12.0	9.0	0.0	0.0	17.0	0.0	10.0	11.0	0.0	14.0	7.0	0.0	17.0	8.0	0.0	16.0	14.0	10.0	28.0	22.0	16.0	13.0	25.0	0.0	0.0	28.0	0.0	7.0	24.0	0.0	0.0	0.0	0.0	19.0	12.0	7.0	17.0	4.0
b93f71486b36f977a1f8204695483ced	9.0	8.0	10.0	11.0	0.0	18.0	0.0	0.0	13.0	20.0	17.0	22.0	0.0	0.0	0.0	13.0	0.0	5.0	0.0	0.0	0.0	0.0	0.0	16.0	0.0	0.0	0.0	17.0	3.0	20.0	8.0	0.0	14.0	18.0	22.0	0.0	0.0	0.0	0.0	24.0	0.0	10.0	18.0	20.0	0.0	12.0	0.0	25.0	0.0
1dbc425a86341811c76d2bcada1539f2	32.0	0.0	0.0	48.0	18.0	31.0	0.0	0.0	49.0	30.0	0.0	0.0	22.0	0.0	13.0	0.0	0.0	0.0	0.0	0.0	0.0	0.0	27.0	0.0	28.0	0.0	0.0	0.0	0.0	21.0	50.0	0.0	15.0	18.0	0.0	0.0	0.0	12.0	0.0	0.0	0.0	18.0	0.0	0.0	0.0	0.0	41.0	29.0	0.0
ed4ca0863e9517c078f5465f6b3b8f18	0.0	0.0	0.0	0.0	44.0	64.0	0.0	0.0	0.0	0.0	0.0	0.0	0.0	0.0	0.0	0.0	0.0	0.0	2.0	24.0	0.0	0.0	25.0	0.0	0.0	0.0	0.0	0.0	3.0	0.0	0.0	23.0	0.0	0.0	33.0	0.0	0.0	0.0	32.0	0.0	0.0	0.0	45.0	0.0	0.0	4.0	41.0	0.0	0.0
b4d85e8d3fa89a3eb2f259033f376b5b	0.0	0.0	0.0	22.0	15.0	0.0	0.0	8.0	24.0	49.0	23.0	5.0	22.0	13.0	16.0	40.0	0.0	0.0	0.0	0.0	0.0	0.0	0.0	10.0	9.0	0.0	0.0	9.0	0.0	0.0	0.0	0.0	0.0	0.0	0.0	9.0	0.0	41.0	16.0	23.0	0.0	17.0	14.0	39.0	11.0	0.0	0.0	67.0	0.0
8b342141c4f976bc6ce2fee86c0f1264	18.0	25.0	20.0	14.0	0.0	0.0	0.0	0.0	0.0	0.0	12.0	0.0	0.0	0.0	0.0	11.0	13.0	34.0	13.0	18.0	25.0	13.0	0.0	0.0	0.0	22.0	28.0	15.0	0.0	0.0	0.0	31.0	0.0	28.0	49.0	14.0	0.0	0.0	0.0	0.0	0.0	14.0	0.0	0.0	17.0	0.0	24.0	7.0	0.0
55223e07ad237f3643b7b6b2e14688f2	14.0	9.0	17.0	0.0	22.0	0.0	0.0	15.0	20.0	0.0	14.0	0.0	0.0	0.0	0.0	14.0	0.0	15.0	0.0	18.0	29.0	0.0	0.0	42.0	19.0	45.0	16.0	0.0	0.0	0.0	0.0	37.0	8.0	6.0	2.0	13.0	11.0	9.0	0.0	0.0	37.0	0.0	12.0	0.0	16.0	0.0	0.0	13.0	0.0
af02d930fb02c987632e7fc83afdecc9	8.0	7.0	0.0	0.0	14.0	10.0	20.0	7.0	11.0	3.0	30.0	12.0	24.0	9.0	6.0	17.0	5.0	0.0	0.0	0.0	0.0	0.0	6.0	10.0	0.0	6.0	0.0	7.0	39.0	8.0	11.0	3.0	0.0	4.0	5.0	0.0	0.0	14.0	12.0	10.0	15.0	0.0	20.0	13.0	0.0	0.0	3.0	13.0	0.0
313a2c6f36a4a74c1c69b0f818415bd2	0.0	0.0	0.0	18.0	15.0	17.0	2.0	24.0	8.0	8.0	36.0	13.0	8.0	4.0	3.0	0.0	0.0	3.0	0.0	11.0	6.0	0.0	0.0	0.0	0.0	0.0	0.0	0.0	39.0	0.0	5.0	5.0	0.0	7.0	0.0	0.0	0.0	22.0	0.0	0.0	11.0	7.0	11.0	7.0	15.0	0.0	15.0	14.0	0.0
8a2081f513c628ab91ee96bc43b561d0	15.0	15.0	12.0	20.0	13.0	0.0	9.0	8.0	0.0	0.0	0.0	0.0	26.0	14.0	7.0	0.0	0.0	0.0	10.0	12.0	14.0	0.0	0.0	0.0	0.0	32.0	12.0	17.0	0.0	0.0	13.0	11.0	21.0	24.0	33.0	0.0	0.0	17.0	11.0	0.0	14.0	16.0	0.0	11.0	0.0	0.0	16.0	18.0	0.0
2bf79fda1f46c804b780f31aa5cbbff0	0.0	0.0	117.0	346.0	0.0	0.0	0.0	0.0	43.0	28.0	0.0	0.0	0.0	0.0	0.0	0.0	0.0	5.0	11.0	0.0	0.0	0.0	0.0	13.0	12.0	0.0	0.0	17.0	0.0	0.0	0.0	0.0	0.0	0.0	0.0	0.0	0.0	0.0	0.0	0.0	0.0	0.0	33.0	0.0	0.0	0.0	0.0	0.0	0.0
2f082cb80817f6b89f8ffa76b4a5a6c0	0.0	8.0	10.0	9.0	0.0	7.0	0.0	0.0	0.0	12.0	0.0	5.0	0.0	0.0	13.0	20.0	5.0	18.0	15.0	0.0	9.0	2.0	15.0	16.0	23.0	0.0	16.0	22.0	0.0	11.0	13.0	0.0	17.0	0.0	20.0	5.0	14.0	0.0	0.0	0.0	13.0	12.0	0.0	0.0	22.0	11.0	10.0	0.0	0.0
0962dd53103abe2abd1e765f303e9c88	0.0	0.0	0.0	0.0	0.0	15.0	0.0	0.0	22.0	17.0	21.0	25.0	14.0	11.0	0.0	10.0	0.0	13.0	0.0	22.0	11.0	11.0	10.0	12.0	22.0	24.0	0.0	0.0	12.0	15.0	15.0	13.0	0.0	0.0	12.0	0.0	14.0	0.0	12.0	0.0	0.0	0.0	10.0	0.0	0.0	0.0	37.0	17.0	0.0
367f271325b11a236b14c3facb5b36d9	0.0	23.0	19.0	24.0	0.0	63.0	0.0	0.0	23.0	18.0	0.0	33.0	56.0	0.0	0.0	0.0	0.0	17.0	14.0	0.0	48.0	60.0	0.0	0.0	0.0	0.0	17.0	16.0	0.0	0.0	14.0	0.0	0.0	0.0	0.0	11.0	0.0	0.0	0.0	0.0	12.0	14.0	20.0	0.0	0.0	0.0	0.0	0.0	0.0
b161d0985e2ca4612485cfb30af10ff9	0.0	0.0	7.0	18.0	12.0	14.0	0.0	0.0	13.0	0.0	12.0	0.0	29.0	10.0	0.0	10.0	0.0	0.0	0.0	0.0	0.0	0.0	0.0	0.0	0.0	0.0	0.0	0.0	18.0	8.0	18.0	14.0	44.0	27.0	13.0	0.0	0.0	10.0	25.0	13.0	0.0	13.0	0.0	0.0	0.0	0.0	19.0	27.0	5.0
7041840ed333ac8b05237198fac23589	0.0	25.0	0.0	25.0	0.0	22.0	0.0	0.0	0.0	0.0	23.0	0.0	24.0	0.0	0.0	0.0	0.0	0.0	27.0	0.0	0.0	0.0	21.0	0.0	22.0	0.0	0.0	0.0	0.0	0.0	23.0	0.0	0.0	25.0	36.0	0.0	0.0	0.0	0.0	0.0	29.0	0.0	0.0	0.0	16.0	0.0	22.0	7.0	0.0
1923b5913150e78320b0a1842eb770ba	0.0	0.0	18.0	23.0	0.0	24.0	11.0	0.0	28.0	20.0	0.0	17.0	28.0	0.0	0.0	0.0	0.0	9.0	0.0	0.0	18.0	0.0	0.0	16.0	16.0	0.0	3.0	20.0	0.0	27.0	46.0	0.0	0.0	18.0	4.0	35.0	39.0	0.0	0.0	5.0	0.0	22.0	33.0	0.0	15.0	0.0	0.0	28.0	13.0
d99b8f7370d6d4c0908f8e05e6002edc	0.0	0.0	0.0	24.0	0.0	0.0	0.0	0.0	24.0	34.0	11.0	0.0	31.0	0.0	0.0	11.0	0.0	0.0	0.0	0.0	0.0	0.0	0.0	12.0	20.0	18.0	20.0	12.0	15.0	17.0	23.0	24.0	0.0	13.0	0.0	0.0	0.0	0.0	7.0	13.0	0.0	7.0	0.0	5.0	29.0	0.0	16.0	25.0	17.0
910de7c907ba5a5dc6abba983a83dbe1	0.0	0.0	0.0	40.0	0.0	9.0	0.0	0.0	28.0	25.0	0.0	0.0	14.0	0.0	0.0	9.0	0.0	0.0	12.0	0.0	19.0	15.0	0.0	17.0	0.0	0.0	0.0	27.0	12.0	17.0	41.0	0.0	17.0	35.0	0.0	16.0	19.0	8.0	16.0	16.0	0.0	14.0	32.0	0.0	0.0	10.0	0.0	0.0	0.0
43ac459eb9b1527671c510aaf8c8e84d	0.0	0.0	0.0	0.0	69.0	34.0	22.0	0.0	0.0	0.0	45.0	7.0	45.0	16.0	0.0	0.0	0.0	0.0	0.0	16.0	0.0	9.0	0.0	0.0	0.0	0.0	0.0	0.0	0.0	19.0	27.0	0.0	0.0	0.0	16.0	0.0	0.0	0.0	26.0	0.0	0.0	0.0	0.0	0.0	0.0	0.0	0.0	0.0	0.0
790c5efd592d2102d2ef4762805f2a86	0.0	0.0	0.0	31.0	0.0	24.0	0.0	0.0	14.0	17.0	0.0	36.0	48.0	0.0	0.0	0.0	0.0	16.0	0.0	14.0	0.0	0.0	7.0	10.0	0.0	10.0	0.0	4.0	0.0	0.0	44.0	0.0	0.0	0.0	31.0	0.0	0.0	17.0	16.0	23.0	0.0	9.0	0.0	0.0	6.0	0.0	0.0	0.0	0.0
b2130e90a3339af1f4401efcddbe1b01	0.0	0.0	0.0	0.0	0.0	30.0	0.0	0.0	27.0	19.0	7.0	84.0	29.0	0.0	0.0	0.0	0.0	5.0	43.0	0.0	0.0	0.0	0.0	0.0	40.0	0.0	14.0	21.0	0.0	14.0	6.0	0.0	0.0	9.0	0.0	5.0	10.0	0.0	0.0	0.0	0.0	0.0	0.0	0.0	0.0	0.0	0.0	0.0	0.0
229330d536ae047ebe77e21e424d6393	2.0	0.0	0.0	35.0	0.0	15.0	9.0	0.0	0.0	4.0	0.0	0.0	8.0	0.0	0.0	0.0	0.0	0.0	0.0	0.0	0.0	0.0	0.0	0.0	0.0	0.0	0.0	0.0	0.0	26.0	83.0	0.0	28.0	58.0	0.0	0.0	16.0	3.0	40.0	32.0	0.0	5.0	40.0	0.0	6.0	4.0	0.0	15.0	27.0
150cdd0fdbf701aee653da97534040c1	0.0	0.0	0.0	7.0	0.0	7.0	0.0	31.0	17.0	0.0	9.0	4.0	0.0	14.0	0.0	0.0	11.0	0.0	0.0	8.0	0.0	0.0	14.0	7.0	0.0	7.0	0.0	0.0	0.0	0.0	0.0	13.0	0.0	0.0	26.0	0.0	0.0	48.0	0.0	0.0	50.0	0.0	0.0	0.0	0.0	0.0	10.0	0.0	0.0
ea08575e71614f1b3b58d026c7ebd0fd	0.0	0.0	0.0	13.0	16.0	13.0	0.0	12.0	0.0	15.0	18.0	9.0	17.0	16.0	13.0	0.0	17.0	0.0	0.0	0.0	6.0	8.0	10.0	22.0	19.0	25.0	0.0	5.0	8.0	7.0	27.0	0.0	19.0	9.0	0.0	0.0	0.0	15.0	0.0	0.0	13.0	24.0	6.0	0.0	0.0	6.0	0.0	11.0	0.0
0b5f74c49885b74d647f72711931d2c4	15.0	0.0	19.0	0.0	0.0	24.0	0.0	0.0	31.0	19.0	21.0	20.0	16.0	0.0	0.0	24.0	0.0	0.0	0.0	18.0	0.0	0.0	0.0	17.0	0.0	0.0	19.0	0.0	0.0	33.0	0.0	0.0	17.0	25.0	0.0	0.0	22.0	0.0	0.0	17.0	15.0	19.0	15.0	4.0	0.0	0.0	0.0	0.0	0.0
6b60e99bbe8da3985b386f4d3ae78091	0.0	6.0	4.0	16.0	0.0	32.0	16.0	0.0	6.0	10.0	0.0	0.0	0.0	0.0	0.0	11.0	0.0	16.0	14.0	0.0	15.0	7.0	8.0	16.0	18.0	0.0	9.0	11.0	16.0	9.0	28.0	0.0	9.0	26.0	16.0	13.0	19.0	6.0	10.0	0.0	2.0	17.0	3.0	0.0	7.0	9.0	0.0	6.0	2.0
7f9ff07d9c387de6b5003ae34259a38c	0.0	0.0	10.0	12.0	12.0	0.0	0.0	0.0	0.0	10.0	50.0	24.0	27.0	0.0	6.0	13.0	0.0	0.0	0.0	8.0	0.0	8.0	0.0	6.0	0.0	0.0	0.0	0.0	31.0	17.0	10.0	0.0	7.0	0.0	0.0	0.0	0.0	28.0	23.0	17.0	0.0	0.0	0.0	13.0	0.0	0.0	4.0	18.0	8.0
c156815e4fcd076fd032335e9ca79e2c	0.0	7.0	0.0	33.0	6.0	9.0	6.0	19.0	0.0	15.0	10.0	12.0	20.0	4.0	0.0	17.0	0.0	17.0	5.0	6.0	9.0	14.0	0.0	0.0	10.0	0.0	9.0	0.0	17.0	0.0	16.0	0.0	9.0	10.0	9.0	9.0	14.0	0.0	4.0	9.0	8.0	11.0	14.0	0.0	7.0	5.0	0.0	13.0	0.0
9c36841b7cfbd8501850257c37b97da0	15.0	0.0	0.0	22.0	0.0	6.0	0.0	0.0	0.0	0.0	32.0	0.0	30.0	0.0	0.0	17.0	0.0	15.0	24.0	0.0	15.0	0.0	0.0	0.0	0.0	0.0	16.0	11.0	6.0	0.0	18.0	0.0	0.0	0.0	18.0	11.0	29.0	0.0	0.0	0.0	0.0	0.0	21.0	0.0	0.0	0.0	3.0	0.0	0.0
7515acc16c9b83ffda67972e1342e6ab	14.0	0.0	0.0	9.0	0.0	0.0	0.0	0.0	36.0	0.0	0.0	0.0	0.0	13.0	5.0	0.0	14.0	0.0	20.0	6.0	27.0	0.0	12.0	27.0	0.0	0.0	0.0	0.0	0.0	15.0	3.0	0.0	14.0	56.0	12.0	0.0	59.0	0.0	0.0	11.0	0.0	32.0	29.0	0.0	33.0	10.0	0.0	0.0	9.0
af5d708e83ef62f4e3b6d0d4d70c93b7	0.0	0.0	19.0	0.0	0.0	11.0	0.0	16.0	0.0	15.0	28.0	15.0	22.0	0.0	21.0	17.0	0.0	0.0	0.0	0.0	0.0	0.0	0.0	48.0	0.0	0.0	0.0	0.0	24.0	17.0	17.0	0.0	0.0	0.0	0.0	0.0	0.0	27.0	20.0	0.0	23.0	0.0	0.0	0.0	0.0	0.0	0.0	28.0	0.0
90853c4469ca86c6b0594a8b8f43af9c	0.0	0.0	0.0	25.0	41.0	0.0	0.0	15.0	22.0	14.0	36.0	10.0	80.0	0.0	0.0	0.0	0.0	0.0	0.0	0.0	0.0	3.0	0.0	0.0	0.0	0.0	7.0	14.0	16.0	0.0	0.0	4.0	0.0	0.0	10.0	0.0	0.0	37.0	16.0	16.0	9.0	3.0	0.0	25.0	16.0	0.0	0.0	30.0	4.0
565a96a0f2ef62bf55b468b4d3ad8a26	0.0	12.0	0.0	20.0	3.0	34.0	0.0	9.0	0.0	0.0	0.0	0.0	44.0	0.0	16.0	2.0	0.0	0.0	0.0	12.0	0.0	0.0	14.0	20.0	34.0	0.0	0.0	0.0	0.0	44.0	43.0	0.0	27.0	0.0	0.0	3.0	4.0	16.0	0.0	0.0	0.0	31.0	0.0	0.0	11.0	0.0	16.0	0.0	8.0
eaa51595bd59147525b430a1c842737c	0.0	0.0	0.0	21.0	0.0	15.0	17.0	3.0	0.0	9.0	11.0	0.0	0.0	0.0	15.0	0.0	18.0	18.0	21.0	18.0	0.0	0.0	8.0	29.0	12.0	37.0	20.0	0.0	0.0	0.0	8.0	30.0	25.0	11.0	29.0	11.0	10.0	0.0	0.0	0.0	0.0	17.0	9.0	0.0	0.0	0.0	0.0	22.0	0.0
109482f6a81b4a7a0915263478c640e0	3.0	5.0	29.0	22.0	0.0	3.0	0.0	4.0	15.0	3.0	5.0	4.0	7.0	0.0	3.0	0.0	4.0	9.0	4.0	27.0	42.0	12.0	3.0	7.0	0.0	21.0	9.0	7.0	0.0	3.0	5.0	13.0	6.0	0.0	28.0	13.0	5.0	0.0	0.0	0.0	6.0	6.0	0.0	0.0	21.0	0.0	17.0	21.0	0.0
be837395e5a09f7b292efeaf43d710e1	0.0	0.0	5.0	8.0	0.0	6.0	9.0	9.0	7.0	15.0	10.0	7.0	89.0	5.0	9.0	21.0	0.0	0.0	0.0	0.0	4.0	0.0	0.0	11.0	3.0	0.0	0.0	0.0	7.0	0.0	17.0	0.0	2.0	0.0	0.0	0.0	5.0	7.0	7.0	15.0	3.0	0.0	17.0	9.0	2.0	8.0	0.0	9.0	9.0
7d381780a66812b6e67acc09e24abff3	0.0	0.0	0.0	0.0	0.0	14.0	0.0	0.0	0.0	0.0	55.0	56.0	75.0	0.0	0.0	0.0	0.0	0.0	6.0	0.0	0.0	0.0	0.0	0.0	0.0	0.0	0.0	0.0	0.0	36.0	61.0	0.0	0.0	6.0	0.0	0.0	0.0	0.0	0.0	12.0	0.0	0.0	5.0	0.0	0.0	2.0	0.0	0.0	0.0
6bd4b5dc91aaa3578bbef485dac5ce64	0.0	0.0	0.0	20.0	0.0	0.0	0.0	0.0	24.0	0.0	0.0	43.0	0.0	0.0	0.0	0.0	0.0	0.0	0.0	46.0	0.0	0.0	0.0	22.0	0.0	0.0	0.0	0.0	0.0	0.0	23.0	0.0	0.0	0.0	0.0	0.0	0.0	0.0	0.0	23.0	16.0	0.0	0.0	0.0	0.0	0.0	0.0	0.0	0.0
e094a88ac385c3c6941d957d16112069	0.0	0.0	7.0	35.0	0.0	0.0	0.0	0.0	10.0	36.0	0.0	11.0	0.0	0.0	0.0	0.0	0.0	6.0	23.0	6.0	11.0	22.0	0.0	0.0	27.0	0.0	23.0	19.0	0.0	10.0	0.0	6.0	24.0	30.0	0.0	10.0	39.0	0.0	8.0	14.0	0.0	18.0	0.0	0.0	12.0	9.0	0.0	16.0	0.0
efd70488f829fff5480da63d7e5506a9	12.0	5.0	0.0	27.0	29.0	20.0	0.0	21.0	0.0	0.0	0.0	0.0	36.0	0.0	0.0	0.0	0.0	0.0	16.0	0.0	16.0	0.0	0.0	24.0	29.0	0.0	15.0	0.0	0.0	0.0	47.0	0.0	0.0	0.0	35.0	2.0	0.0	34.0	0.0	0.0	0.0	18.0	0.0	0.0	0.0	0.0	0.0	15.0	0.0
2fbd3f95ea4f0213b8e456ffbf765fba	0.0	0.0	0.0	0.0	0.0	0.0	0.0	0.0	0.0	0.0	32.0	0.0	0.0	0.0	0.0	0.0	0.0	0.0	0.0	0.0	0.0	0.0	24.0	19.0	0.0	0.0	0.0	0.0	0.0	0.0	0.0	0.0	21.0	0.0	0.0	0.0	0.0	0.0	0.0	42.0	21.0	38.0	0.0	0.0	18.0	13.0	0.0	51.0	0.0
1d521b51921220a9744b3fab3e2c91cf	0.0	0.0	11.0	0.0	0.0	0.0	0.0	0.0	12.0	0.0	3.0	48.0	27.0	0.0	0.0	19.0	0.0	7.0	8.0	0.0	0.0	0.0	0.0	0.0	0.0	0.0	2.0	0.0	29.0	31.0	36.0	0.0	0.0	0.0	0.0	0.0	22.0	0.0	0.0	0.0	0.0	0.0	4.0	0.0	4.0	2.0	0.0	0.0	0.0
9d92fb6a478a0b7639e410c2d36fc583	0.0	0.0	10.0	26.0	5.0	18.0	9.0	5.0	0.0	12.0	7.0	25.0	10.0	7.0	0.0	14.0	0.0	10.0	6.0	0.0	15.0	8.0	0.0	9.0	0.0	0.0	0.0	16.0	5.0	17.0	56.0	0.0	10.0	19.0	0.0	0.0	19.0	6.0	8.0	26.0	0.0	0.0	13.0	0.0	4.0	7.0	0.0	15.0	5.0
cb536c8403fa16c7f27b4f4f5d8f4163	0.0	0.0	0.0	0.0	0.0	0.0	0.0	0.0	0.0	0.0	46.0	0.0	0.0	0.0	0.0	0.0	0.0	0.0	0.0	0.0	0.0	37.0	0.0	0.0	0.0	0.0	0.0	0.0	43.0	0.0	0.0	0.0	0.0	0.0	0.0	0.0	0.0	0.0	0.0	0.0	0.0	0.0	0.0	0.0	0.0	25.0	0.0	0.0	0.0
291d80a082c008609247835bb2bbb9cd	28.0	31.0	0.0	0.0	0.0	0.0	0.0	0.0	21.0	0.0	0.0	0.0	0.0	12.0	0.0	0.0	0.0	0.0	0.0	0.0	22.0	8.0	0.0	0.0	0.0	28.0	28.0	0.0	14.0	24.0	0.0	39.0	31.0	0.0	34.0	23.0	0.0	12.0	0.0	0.0	29.0	0.0	0.0	12.0	0.0	0.0	0.0	0.0	0.0
e307da521319d49771de2559d95a6948	0.0	0.0	0.0	28.0	0.0	9.0	0.0	0.0	11.0	0.0	23.0	18.0	26.0	0.0	9.0	20.0	0.0	0.0	0.0	15.0	0.0	0.0	16.0	17.0	0.0	0.0	0.0	0.0	0.0	0.0	32.0	0.0	0.0	0.0	0.0	0.0	0.0	31.0	34.0	20.0	0.0	0.0	10.0	0.0	11.0	0.0	0.0	0.0	14.0
67356ca2342e45784f3a40141a3e4273	0.0	0.0	0.0	92.0	0.0	84.0	0.0	0.0	0.0	0.0	0.0	0.0	0.0	0.0	0.0	0.0	0.0	0.0	0.0	0.0	0.0	3.0	0.0	0.0	0.0	0.0	0.0	0.0	0.0	0.0	83.0	0.0	67.0	0.0	0.0	0.0	0.0	0.0	0.0	0.0	0.0	0.0	0.0	0.0	0.0	0.0	0.0	0.0	0.0
321c6d085c9612ae26c9f920c3e93783	15.0	16.0	0.0	0.0	24.0	15.0	0.0	20.0	0.0	0.0	43.0	33.0	29.0	0.0	0.0	0.0	0.0	0.0	0.0	8.0	8.0	0.0	0.0	5.0	0.0	11.0	0.0	0.0	27.0	37.0	2.0	0.0	8.0	0.0	23.0	0.0	0.0	0.0	10.0	0.0	0.0	0.0	0.0	0.0	14.0	0.0	24.0	0.0	0.0
cd35f6018f630099ee71e5fc57c2b6ae	6.0	7.0	8.0	16.0	0.0	12.0	6.0	6.0	20.0	0.0	9.0	22.0	17.0	0.0	4.0	6.0	6.0	6.0	9.0	0.0	8.0	0.0	8.0	13.0	7.0	0.0	0.0	15.0	0.0	13.0	18.0	14.0	0.0	12.0	20.0	0.0	5.0	9.0	0.0	16.0	0.0	7.0	0.0	5.0	0.0	0.0	15.0	19.0	6.0
abf14a1dbe06532bee38ea34736ced1b	0.0	11.0	17.0	18.0	0.0	0.0	0.0	17.0	0.0	0.0	17.0	0.0	0.0	2.0	0.0	16.0	0.0	0.0	0.0	0.0	15.0	23.0	0.0	0.0	0.0	29.0	14.0	17.0	12.0	16.0	18.0	13.0	19.0	0.0	32.0	0.0	0.0	15.0	13.0	9.0	12.0	10.0	12.0	9.0	0.0	0.0	15.0	0.0	0.0
b7d63ba4687b0b913a08168152c6dfcb	12.0	9.0	26.0	0.0	0.0	0.0	0.0	14.0	36.0	31.0	0.0	0.0	1.0	6.0	0.0	0.0	7.0	0.0	0.0	7.0	0.0	0.0	20.0	27.0	14.0	14.0	60.0	0.0	0.0	1.0	0.0	0.0	1.0	5.0	33.0	29.0	0.0	0.0	0.0	0.0	26.0	0.0	0.0	0.0	0.0	0.0	12.0	0.0	21.0
2d14f4810ce196adbcb12c569d891cae	0.0	0.0	0.0	0.0	0.0	0.0	0.0	0.0	0.0	14.0	0.0	0.0	0.0	0.0	0.0	0.0	0.0	0.0	0.0	0.0	0.0	3.0	0.0	0.0	36.0	0.0	0.0	0.0	0.0	0.0	0.0	0.0	0.0	0.0	11.0	51.0	0.0	0.0	0.0	16.0	0.0	0.0	0.0	0.0	38.0	0.0	46.0	0.0	0.0
66c2262b7666985ce7e94af40261a35a	0.0	0.0	0.0	12.0	11.0	26.0	3.0	0.0	3.0	12.0	24.0	28.0	38.0	0.0	0.0	10.0	0.0	4.0	0.0	0.0	0.0	0.0	0.0	7.0	3.0	0.0	0.0	7.0	9.0	17.0	35.0	0.0	0.0	0.0	0.0	5.0	4.0	0.0	31.0	26.0	11.0	16.0	9.0	0.0	10.0	4.0	0.0	34.0	10.0
de520d251e77693b087390de240deb1f	0.0	0.0	9.0	36.0	0.0	6.0	0.0	3.0	8.0	34.0	0.0	0.0	0.0	0.0	0.0	0.0	0.0	0.0	0.0	0.0	0.0	0.0	0.0	0.0	0.0	0.0	0.0	0.0	0.0	15.0	35.0	0.0	0.0	65.0	11.0	0.0	131.0	8.0	36.0	27.0	0.0	0.0	30.0	0.0	0.0	0.0	0.0	20.0	15.0
70ad1dcd01d3ca47eb7da7462e03d9bf	0.0	0.0	17.0	0.0	0.0	0.0	0.0	20.0	23.0	22.0	0.0	27.0	0.0	0.0	0.0	0.0	0.0	0.0	13.0	0.0	0.0	0.0	0.0	12.0	14.0	0.0	0.0	0.0	26.0	0.0	11.0	0.0	0.0	0.0	0.0	0.0	0.0	3.0	32.0	0.0	0.0	0.0	33.0	21.0	0.0	0.0	0.0	52.0	0.0
08b1c3c6faf732b85371e721dd5f0e12	5.0	0.0	0.0	8.0	11.0	14.0	12.0	0.0	0.0	0.0	21.0	0.0	10.0	0.0	0.0	13.0	0.0	7.0	0.0	0.0	0.0	0.0	0.0	0.0	0.0	4.0	0.0	9.0	25.0	13.0	9.0	0.0	6.0	0.0	0.0	0.0	0.0	24.0	14.0	20.0	0.0	0.0	0.0	9.0	6.0	0.0	5.0	11.0	16.0
259db67b9e08eb7ae09ec1523e1bf60d	0.0	0.0	9.0	14.0	7.0	8.0	6.0	0.0	10.0	11.0	16.0	7.0	30.0	0.0	0.0	23.0	0.0	13.0	6.0	9.0	11.0	0.0	7.0	0.0	9.0	0.0	0.0	7.0	0.0	36.0	48.0	0.0	9.0	6.0	0.0	4.0	4.0	6.0	0.0	19.0	0.0	7.0	18.0	0.0	0.0	0.0	4.0	25.0	0.0
4f8cf4f6a193028c7bf413b530f7a325	0.0	0.0	73.0	43.0	8.0	15.0	0.0	2.0	0.0	0.0	0.0	9.0	41.0	0.0	0.0	0.0	0.0	12.0	0.0	0.0	67.0	13.0	0.0	0.0	0.0	0.0	11.0	0.0	0.0	12.0	0.0	0.0	0.0	13.0	0.0	73.0	0.0	0.0	9.0	0.0	0.0	14.0	0.0	0.0	41.0	0.0	0.0	23.0	0.0
dc731e79eb535cf647a9a5439ff36742	0.0	0.0	0.0	19.0	0.0	27.0	0.0	0.0	16.0	16.0	0.0	21.0	19.0	0.0	0.0	29.0	0.0	0.0	0.0	0.0	0.0	0.0	0.0	25.0	0.0	0.0	0.0	16.0	2.0	0.0	27.0	0.0	0.0	17.0	0.0	0.0	0.0	0.0	26.0	0.0	0.0	0.0	24.0	0.0	0.0	0.0	0.0	31.0	0.0
71fb80d92c5bd75d76d5b6e27443706c	0.0	0.0	0.0	84.0	0.0	0.0	0.0	0.0	0.0	0.0	3.0	0.0	67.0	0.0	0.0	0.0	0.0	0.0	0.0	0.0	0.0	0.0	0.0	0.0	0.0	0.0	0.0	0.0	0.0	0.0	0.0	4.0	0.0	2.0	63.0	0.0	0.0	0.0	0.0	0.0	0.0	0.0	0.0	0.0	0.0	0.0	0.0	50.0	0.0
31a1a53d9337610b4b83f1afa5b36151	0.0	0.0	0.0	65.0	0.0	0.0	0.0	0.0	0.0	0.0	0.0	0.0	0.0	0.0	0.0	0.0	0.0	0.0	0.0	0.0	0.0	0.0	0.0	0.0	0.0	32.0	0.0	75.0	0.0	0.0	0.0	0.0	44.0	69.0	42.0	0.0	0.0	0.0	0.0	0.0	0.0	0.0	0.0	0.0	0.0	0.0	0.0	0.0	0.0
9ede414bc899e2cef9e70ae86b811aa7	0.0	0.0	0.0	16.0	0.0	26.0	0.0	0.0	0.0	0.0	34.0	0.0	0.0	0.0	0.0	0.0	6.0	16.0	18.0	10.0	0.0	0.0	0.0	19.0	0.0	0.0	15.0	29.0	25.0	0.0	14.0	0.0	24.0	11.0	5.0	2.0	0.0	0.0	0.0	0.0	0.0	0.0	15.0	0.0	19.0	0.0	0.0	0.0	0.0
ef5a2d337f1a11169d8629f285acaf94	8.0	0.0	19.0	0.0	0.0	28.0	0.0	0.0	0.0	0.0	20.0	21.0	43.0	15.0	0.0	0.0	0.0	0.0	11.0	0.0	0.0	0.0	0.0	15.0	14.0	0.0	0.0	0.0	0.0	0.0	18.0	19.0	0.0	0.0	3.0	0.0	0.0	71.0	18.0	18.0	0.0	3.0	15.0	0.0	10.0	0.0	0.0	23.0	0.0
c2fa66f835cc53be55834069403ee120	0.0	0.0	0.0	0.0	0.0	51.0	0.0	0.0	0.0	0.0	7.0	71.0	116.0	0.0	0.0	0.0	0.0	0.0	0.0	0.0	0.0	0.0	0.0	0.0	0.0	0.0	0.0	0.0	0.0	0.0	65.0	0.0	0.0	0.0	0.0	0.0	0.0	0.0	0.0	40.0	0.0	0.0	4.0	0.0	0.0	0.0	0.0	0.0	0.0
19d5bf0e0064f705595621629c83b98d	0.0	0.0	0.0	18.0	6.0	30.0	0.0	5.0	21.0	18.0	19.0	8.0	25.0	0.0	10.0	5.0	0.0	0.0	12.0	0.0	11.0	20.0	0.0	11.0	19.0	0.0	0.0	0.0	15.0	8.0	17.0	0.0	0.0	0.0	0.0	0.0	0.0	16.0	0.0	9.0	0.0	16.0	0.0	0.0	0.0	0.0	0.0	18.0	0.0
6a7b528ad8c381bd564884e8781676e3	0.0	0.0	8.0	14.0	0.0	0.0	0.0	3.0	7.0	0.0	13.0	8.0	0.0	9.0	0.0	0.0	0.0	0.0	8.0	0.0	10.0	7.0	15.0	0.0	13.0	12.0	9.0	0.0	0.0	0.0	6.0	14.0	11.0	12.0	24.0	0.0	8.0	12.0	0.0	0.0	27.0	30.0	19.0	0.0	13.0	0.0	16.0	8.0	0.0
1c8ad89310433928c440f2389713515d	0.0	0.0	18.0	11.0	0.0	61.0	156.0	0.0	0.0	0.0	0.0	0.0	0.0	0.0	0.0	0.0	0.0	0.0	0.0	0.0	29.0	125.0	0.0	0.0	0.0	0.0	0.0	19.0	0.0	0.0	0.0	0.0	0.0	0.0	0.0	0.0	0.0	0.0	0.0	0.0	0.0	0.0	0.0	0.0	0.0	0.0	0.0	41.0	0.0
5aac972bcdbcafebbfb1a25e0a2b1955	0.0	17.0	0.0	13.0	8.0	0.0	0.0	11.0	0.0	8.0	19.0	30.0	17.0	0.0	0.0	15.0	0.0	0.0	0.0	8.0	0.0	0.0	7.0	0.0	5.0	16.0	0.0	0.0	21.0	16.0	23.0	18.0	12.0	13.0	23.0	2.0	8.0	10.0	10.0	16.0	2.0	12.0	0.0	0.0	5.0	8.0	17.0	0.0	0.0
c4c723f698fb9dc799af4e02e55ed827	0.0	0.0	21.0	28.0	0.0	0.0	0.0	0.0	0.0	7.0	7.0	17.0	19.0	0.0	0.0	15.0	0.0	11.0	11.0	10.0	11.0	12.0	0.0	11.0	0.0	3.0	13.0	8.0	0.0	12.0	16.0	4.0	18.0	25.0	0.0	16.0	19.0	0.0	0.0	6.0	0.0	10.0	14.0	0.0	0.0	0.0	0.0	0.0	0.0
0490aa42063e62828e28657c922f9798	0.0	0.0	0.0	0.0	10.0	19.0	0.0	28.0	13.0	4.0	10.0	0.0	14.0	13.0	14.0	35.0	14.0	33.0	0.0	0.0	0.0	0.0	0.0	13.0	29.0	0.0	0.0	0.0	13.0	0.0	7.0	0.0	0.0	8.0	0.0	0.0	0.0	0.0	0.0	0.0	0.0	0.0	16.0	0.0	0.0	0.0	0.0	21.0	0.0
7634a09f9ab86e9ca7851f39a8a1cf79	0.0	0.0	0.0	4.0	0.0	22.0	14.0	0.0	17.0	15.0	32.0	3.0	3.0	0.0	0.0	14.0	0.0	20.0	11.0	0.0	24.0	0.0	0.0	22.0	0.0	0.0	0.0	20.0	23.0	16.0	0.0	3.0	25.0	0.0	8.0	0.0	11.0	2.0	0.0	4.0	0.0	0.0	20.0	11.0	15.0	0.0	19.0	17.0	15.0
686be3d3de391517202af601117157c0	19.0	0.0	8.0	28.0	26.0	0.0	16.0	0.0	0.0	0.0	15.0	0.0	32.0	0.0	0.0	0.0	19.0	0.0	8.0	0.0	0.0	0.0	0.0	0.0	0.0	22.0	12.0	8.0	22.0	0.0	23.0	17.0	0.0	7.0	42.0	0.0	0.0	0.0	0.0	0.0	0.0	0.0	20.0	0.0	0.0	0.0	0.0	0.0	0.0
3350c6b305506df4a0d94c5cc0ce4984	0.0	0.0	0.0	0.0	0.0	48.0	45.0	33.0	27.0	31.0	33.0	0.0	38.0	0.0	0.0	0.0	0.0	29.0	12.0	0.0	22.0	0.0	0.0	0.0	0.0	0.0	0.0	0.0	0.0	0.0	0.0	0.0	0.0	0.0	0.0	24.0	0.0	36.0	0.0	0.0	0.0	0.0	0.0	0.0	0.0	0.0	0.0	2.0	0.0
b4ae519fe7dd9feea3542786b2b28351	0.0	0.0	36.0	64.0	0.0	0.0	0.0	0.0	22.0	20.0	0.0	15.0	0.0	0.0	0.0	8.0	0.0	5.0	7.0	0.0	0.0	0.0	0.0	0.0	14.0	15.0	15.0	0.0	0.0	0.0	0.0	14.0	19.0	29.0	19.0	25.0	24.0	0.0	0.0	0.0	14.0	33.0	0.0	0.0	19.0	0.0	0.0	13.0	0.0
55d327e8ac7e3bbc5129ea44621e772e	0.0	0.0	24.0	28.0	0.0	0.0	0.0	0.0	0.0	0.0	0.0	32.0	47.0	0.0	0.0	0.0	0.0	0.0	0.0	0.0	0.0	0.0	0.0	0.0	0.0	0.0	0.0	0.0	0.0	0.0	0.0	30.0	0.0	0.0	0.0	0.0	0.0	36.0	0.0	23.0	0.0	0.0	0.0	0.0	0.0	0.0	0.0	0.0	0.0
f8e7c1ad3986892c7de0335f4fbd36ff	0.0	0.0	0.0	0.0	0.0	7.0	0.0	0.0	19.0	16.0	0.0	21.0	0.0	0.0	0.0	0.0	0.0	0.0	25.0	0.0	33.0	19.0	0.0	0.0	24.0	0.0	0.0	0.0	30.0	13.0	24.0	0.0	19.0	0.0	0.0	0.0	16.0	0.0	0.0	0.0	0.0	0.0	27.0	0.0	0.0	0.0	5.0	20.0	0.0
d7b944260e21ac6eb5b0f2b5d1c0ee76	0.0	0.0	28.0	40.0	0.0	0.0	0.0	0.0	0.0	0.0	0.0	25.0	15.0	0.0	0.0	3.0	0.0	0.0	0.0	23.0	21.0	15.0	0.0	34.0	23.0	18.0	0.0	25.0	0.0	0.0	48.0	0.0	0.0	0.0	0.0	21.0	0.0	0.0	0.0	0.0	0.0	19.0	0.0	0.0	0.0	0.0	22.0	23.0	0.0
960ab600d1cfb017582121044eaab3ac	0.0	0.0	0.0	0.0	0.0	35.0	0.0	0.0	0.0	0.0	34.0	0.0	0.0	43.0	0.0	33.0	28.0	0.0	0.0	25.0	0.0	0.0	0.0	0.0	0.0	19.0	34.0	3.0	36.0	0.0	30.0	0.0	0.0	0.0	27.0	0.0	0.0	7.0	0.0	24.0	34.0	41.0	0.0	0.0	0.0	0.0	0.0	50.0	0.0
7a33206013350b8ecf8379cbf2f626ca	0.0	0.0	0.0	0.0	11.0	4.0	0.0	0.0	0.0	0.0	41.0	19.0	54.0	0.0	0.0	0.0	0.0	0.0	0.0	17.0	0.0	15.0	0.0	0.0	0.0	0.0	0.0	0.0	15.0	9.0	41.0	0.0	0.0	0.0	0.0	0.0	0.0	14.0	0.0	0.0	8.0	0.0	0.0	0.0	0.0	0.0	0.0	0.0	0.0
6c15c8960903ff276816fde9fc097e62	0.0	0.0	5.0	16.0	0.0	6.0	0.0	8.0	8.0	7.0	7.0	0.0	13.0	0.0	11.0	15.0	0.0	10.0	10.0	8.0	6.0	16.0	0.0	6.0	0.0	6.0	16.0	29.0	8.0	9.0	5.0	6.0	17.0	30.0	4.0	4.0	19.0	0.0	2.0	0.0	0.0	13.0	15.0	0.0	19.0	7.0	3.0	31.0	9.0
d22c9ec49063a1f2b7c00334aab09741	18.0	5.0	22.0	1.0	3.0	4.0	0.0	7.0	13.0	3.0	3.0	0.0	0.0	6.0	0.0	4.0	5.0	21.0	0.0	1.0	0.0	0.0	0.0	3.0	4.0	2.0	0.0	15.0	3.0	6.0	1.0	4.0	12.0	0.0	1.0	0.0	0.0	14.0	2.0	31.0	1.0	35.0	46.0	4.0	15.0	18.0	6.0	18.0	0.0
e18135e4855bce4ff53644700dd995be	0.0	0.0	24.0	17.0	0.0	121.0	33.0	0.0	18.0	0.0	0.0	0.0	0.0	8.0	0.0	0.0	0.0	26.0	17.0	0.0	13.0	0.0	17.0	0.0	22.0	0.0	0.0	11.0	0.0	0.0	0.0	0.0	16.0	0.0	0.0	0.0	0.0	0.0	0.0	0.0	8.0	0.0	0.0	0.0	0.0	6.0	0.0	0.0	0.0
f903626ede7c79978092683e91e8dd3a	0.0	12.0	0.0	33.0	0.0	0.0	7.0	11.0	0.0	18.0	0.0	22.0	38.0	0.0	0.0	15.0	0.0	0.0	20.0	0.0	15.0	0.0	0.0	13.0	0.0	0.0	0.0	13.0	0.0	18.0	11.0	0.0	0.0	22.0	0.0	2.0	18.0	0.0	0.0	10.0	0.0	13.0	24.0	0.0	0.0	7.0	0.0	21.0	16.0
83079ec4d0d6fc5c89c97d94bbba1958	0.0	16.0	14.0	18.0	0.0	0.0	0.0	7.0	0.0	0.0	29.0	15.0	15.0	0.0	11.0	22.0	0.0	0.0	14.0	3.0	0.0	0.0	0.0	0.0	14.0	0.0	0.0	15.0	0.0	0.0	38.0	0.0	0.0	0.0	0.0	0.0	0.0	0.0	13.0	0.0	11.0	0.0	13.0	0.0	0.0	0.0	0.0	12.0	0.0
88cd334e99f4bb19c0d291a9be51fa16	0.0	0.0	0.0	0.0	0.0	6.0	20.0	0.0	0.0	0.0	0.0	124.0	215.0	0.0	0.0	0.0	0.0	0.0	0.0	8.0	0.0	0.0	0.0	0.0	7.0	0.0	2.0	0.0	0.0	0.0	28.0	0.0	0.0	0.0	0.0	0.0	0.0	0.0	0.0	0.0	0.0	0.0	0.0	0.0	0.0	0.0	0.0	0.0	0.0
aba5896dd5fdf03a0d1f33f900f62634	0.0	0.0	13.0	17.0	0.0	10.0	0.0	26.0	0.0	13.0	0.0	0.0	0.0	0.0	0.0	0.0	23.0	6.0	0.0	34.0	0.0	0.0	0.0	14.0	5.0	0.0	0.0	13.0	0.0	0.0	9.0	0.0	0.0	0.0	13.0	41.0	11.0	0.0	0.0	0.0	27.0	9.0	13.0	0.0	0.0	0.0	10.0	0.0	0.0
edab2e8dff5aa541ed51f117b35440e2	0.0	0.0	0.0	0.0	0.0	0.0	0.0	0.0	24.0	0.0	22.0	0.0	43.0	0.0	0.0	0.0	0.0	0.0	0.0	0.0	14.0	0.0	0.0	0.0	0.0	0.0	0.0	0.0	10.0	0.0	53.0	0.0	0.0	0.0	0.0	6.0	0.0	25.0	9.0	36.0	0.0	0.0	0.0	20.0	0.0	0.0	0.0	21.0	3.0
920a678c5b4cc9ef943fe5ff4893fe5b	6.0	8.0	11.0	11.0	4.0	8.0	0.0	9.0	0.0	0.0	3.0	0.0	0.0	6.0	0.0	0.0	18.0	5.0	0.0	94.0	6.0	10.0	8.0	4.0	5.0	23.0	6.0	24.0	3.0	0.0	0.0	21.0	8.0	8.0	47.0	9.0	13.0	3.0	0.0	0.0	24.0	4.0	0.0	5.0	14.0	0.0	17.0	0.0	0.0
bbc6297642b16721d5956512f8b6d199	0.0	14.0	13.0	9.0	19.0	7.0	0.0	9.0	7.0	14.0	10.0	7.0	0.0	28.0	0.0	21.0	20.0	10.0	7.0	0.0	0.0	9.0	11.0	7.0	0.0	0.0	0.0	13.0	0.0	2.0	0.0	0.0	0.0	0.0	0.0	3.0	0.0	0.0	0.0	0.0	0.0	6.0	7.0	0.0	5.0	0.0	28.0	22.0	4.0
e905d49356f02d0a570e9acae91b3522	0.0	0.0	0.0	49.0	0.0	0.0	0.0	0.0	0.0	4.0	0.0	0.0	0.0	0.0	0.0	0.0	0.0	0.0	0.0	0.0	38.0	21.0	0.0	10.0	7.0	0.0	0.0	0.0	0.0	23.0	31.0	0.0	5.0	0.0	0.0	14.0	46.0	0.0	0.0	0.0	0.0	0.0	12.0	0.0	12.0	0.0	0.0	0.0	0.0
777755fa9144b51ea2059fe3623e6265	0.0	3.0	12.0	25.0	12.0	5.0	0.0	7.0	16.0	4.0	0.0	0.0	7.0	0.0	0.0	30.0	10.0	0.0	6.0	0.0	0.0	12.0	11.0	0.0	7.0	7.0	16.0	18.0	0.0	8.0	0.0	12.0	16.0	22.0	3.0	5.0	12.0	0.0	5.0	0.0	18.0	22.0	8.0	0.0	29.0	3.0	17.0	22.0	2.0
4028534b793ce11e1c8e5c365b9e3a10	15.0	0.0	0.0	20.0	6.0	0.0	0.0	0.0	38.0	31.0	0.0	20.0	0.0	0.0	0.0	0.0	15.0	0.0	18.0	0.0	8.0	0.0	14.0	0.0	0.0	22.0	0.0	21.0	0.0	0.0	8.0	26.0	0.0	13.0	0.0	0.0	0.0	0.0	5.0	0.0	13.0	18.0	44.0	5.0	0.0	8.0	0.0	0.0	0.0
e3112ff8f5906e5ce74bc64e22ec79ba	0.0	0.0	0.0	0.0	0.0	19.0	34.0	0.0	0.0	0.0	0.0	29.0	36.0	15.0	0.0	20.0	0.0	0.0	0.0	0.0	0.0	0.0	0.0	24.0	0.0	0.0	0.0	0.0	10.0	20.0	20.0	0.0	0.0	0.0	11.0	0.0	0.0	0.0	0.0	0.0	0.0	19.0	19.0	0.0	0.0	0.0	0.0	25.0	0.0
d3a57194cab18178ac1ab8cc3a9ed33f	0.0	0.0	0.0	0.0	0.0	0.0	0.0	0.0	0.0	0.0	0.0	0.0	13.0	0.0	0.0	0.0	0.0	23.0	0.0	0.0	36.0	42.0	0.0	17.0	0.0	0.0	0.0	0.0	0.0	0.0	0.0	0.0	0.0	0.0	63.0	34.0	0.0	0.0	0.0	0.0	24.0	0.0	0.0	0.0	0.0	0.0	0.0	0.0	0.0
2003a42800f6da7c7b693dc3a03b2bff	0.0	0.0	0.0	0.0	14.0	0.0	0.0	0.0	0.0	11.0	61.0	0.0	0.0	0.0	0.0	0.0	0.0	0.0	0.0	39.0	16.0	0.0	0.0	0.0	0.0	0.0	0.0	0.0	19.0	33.0	23.0	0.0	0.0	0.0	15.0	0.0	0.0	38.0	21.0	17.0	0.0	11.0	0.0	0.0	0.0	0.0	0.0	0.0	7.0
7afca10e5a1bc92c8ca3c5f146b0319f	0.0	0.0	0.0	11.0	0.0	12.0	5.0	0.0	13.0	15.0	17.0	19.0	22.0	4.0	0.0	12.0	0.0	5.0	6.0	0.0	7.0	3.0	8.0	10.0	3.0	5.0	8.0	0.0	0.0	0.0	16.0	2.0	0.0	10.0	3.0	0.0	10.0	7.0	12.0	10.0	0.0	11.0	0.0	0.0	0.0	9.0	0.0	16.0	0.0
44865295abc7f125929d1f6a86275ab1	19.0	25.0	0.0	0.0	0.0	0.0	0.0	19.0	0.0	0.0	0.0	0.0	0.0	0.0	0.0	0.0	9.0	2.0	0.0	21.0	9.0	0.0	30.0	0.0	0.0	37.0	8.0	11.0	0.0	0.0	0.0	26.0	0.0	0.0	31.0	8.0	7.0	0.0	0.0	0.0	21.0	0.0	6.0	2.0	0.0	0.0	31.0	0.0	0.0
956c0116e31c14d5dc67e965222949d1	10.0	8.0	11.0	18.0	0.0	11.0	0.0	0.0	0.0	0.0	14.0	0.0	20.0	0.0	8.0	0.0	8.0	0.0	12.0	15.0	9.0	7.0	11.0	14.0	0.0	17.0	0.0	21.0	0.0	0.0	27.0	5.0	8.0	16.0	0.0	6.0	11.0	4.0	0.0	0.0	0.0	28.0	20.0	0.0	0.0	0.0	0.0	14.0	7.0
5219b53efc50044ba71806cf16d60174	0.0	0.0	0.0	30.0	0.0	38.0	2.0	0.0	0.0	2.0	0.0	0.0	69.0	0.0	0.0	30.0	0.0	0.0	0.0	0.0	0.0	0.0	0.0	0.0	0.0	0.0	0.0	25.0	0.0	41.0	47.0	0.0	0.0	0.0	0.0	0.0	0.0	0.0	29.0	0.0	0.0	0.0	0.0	0.0	0.0	0.0	0.0	22.0	0.0
f1b488a7e03ae4d1286491a0a39444cb	0.0	0.0	0.0	6.0	5.0	11.0	0.0	0.0	11.0	0.0	13.0	15.0	0.0	7.0	0.0	4.0	0.0	15.0	7.0	27.0	0.0	30.0	0.0	11.0	0.0	0.0	11.0	20.0	19.0	4.0	10.0	4.0	7.0	6.0	0.0	9.0	12.0	0.0	0.0	12.0	5.0	12.0	3.0	0.0	8.0	4.0	0.0	5.0	0.0
9193bd10c2b9c365cf51944fd1916bf4	0.0	11.0	0.0	25.0	0.0	0.0	3.0	0.0	0.0	0.0	3.0	0.0	0.0	0.0	0.0	16.0	0.0	0.0	10.0	0.0	21.0	6.0	11.0	0.0	0.0	14.0	0.0	0.0	0.0	12.0	0.0	11.0	39.0	23.0	37.0	0.0	0.0	0.0	0.0	9.0	0.0	19.0	11.0	0.0	0.0	9.0	0.0	0.0	0.0
31cb21af70ed38b9b8d338e17768659b	0.0	9.0	25.0	37.0	0.0	4.0	6.0	0.0	21.0	11.0	3.0	12.0	0.0	0.0	5.0	7.0	8.0	11.0	10.0	8.0	7.0	0.0	8.0	0.0	0.0	0.0	7.0	3.0	8.0	13.0	23.0	0.0	14.0	0.0	9.0	13.0	12.0	0.0	15.0	5.0	6.0	3.0	16.0	0.0	8.0	0.0	3.0	12.0	7.0
0b7bc8773e1ac02fe0a460bbca355950	15.0	0.0	0.0	0.0	0.0	15.0	11.0	0.0	22.0	0.0	0.0	13.0	0.0	0.0	0.0	24.0	20.0	0.0	14.0	0.0	17.0	12.0	18.0	0.0	16.0	0.0	10.0	0.0	4.0	0.0	0.0	12.0	0.0	0.0	28.0	0.0	10.0	12.0	0.0	0.0	14.0	0.0	0.0	0.0	7.0	13.0	0.0	10.0	0.0
78032127f6705c1876f1bea0ed09117e	0.0	0.0	19.0	0.0	0.0	0.0	0.0	0.0	22.0	0.0	0.0	15.0	9.0	71.0	0.0	18.0	0.0	0.0	12.0	0.0	0.0	0.0	0.0	0.0	0.0	0.0	0.0	0.0	24.0	0.0	16.0	0.0	0.0	0.0	0.0	0.0	0.0	19.0	9.0	0.0	0.0	5.0	0.0	0.0	0.0	0.0	0.0	18.0	0.0
66039ccae4dce0cad4acf7a8179f0c1c	0.0	0.0	0.0	0.0	0.0	0.0	0.0	0.0	0.0	0.0	0.0	0.0	0.0	3.0	0.0	0.0	39.0	0.0	0.0	0.0	46.0	0.0	0.0	0.0	0.0	0.0	0.0	0.0	0.0	0.0	50.0	0.0	0.0	0.0	78.0	0.0	0.0	0.0	0.0	0.0	0.0	0.0	0.0	0.0	58.0	0.0	0.0	0.0	0.0
d4d99e8f33f979d1f13dbdee9707acdd	0.0	7.0	8.0	22.0	0.0	0.0	0.0	6.0	0.0	0.0	5.0	0.0	0.0	0.0	3.0	0.0	6.0	5.0	0.0	18.0	7.0	26.0	0.0	0.0	14.0	14.0	12.0	0.0	0.0	0.0	0.0	11.0	0.0	14.0	35.0	6.0	5.0	0.0	0.0	0.0	0.0	0.0	0.0	0.0	0.0	0.0	21.0	0.0	0.0
ce8627001f42cf51784c9edd17951cc2	0.0	0.0	9.0	11.0	6.0	7.0	7.0	11.0	15.0	10.0	9.0	0.0	11.0	11.0	0.0	12.0	10.0	0.0	17.0	0.0	10.0	23.0	0.0	5.0	10.0	20.0	0.0	0.0	0.0	0.0	23.0	0.0	18.0	0.0	15.0	8.0	0.0	0.0	10.0	6.0	12.0	7.0	8.0	0.0	6.0	5.0	9.0	0.0	7.0
1fecf09c2a09062eb2a14ca783b6dfc2	0.0	0.0	0.0	20.0	0.0	0.0	0.0	0.0	0.0	0.0	0.0	0.0	0.0	16.0	0.0	22.0	35.0	0.0	0.0	22.0	0.0	0.0	0.0	7.0	31.0	17.0	0.0	0.0	0.0	0.0	0.0	0.0	0.0	0.0	0.0	0.0	0.0	83.0	2.0	11.0	16.0	0.0	20.0	0.0	19.0	0.0	0.0	0.0	0.0
abd5c942caa45b67df0caf62100da0fa	0.0	0.0	0.0	0.0	0.0	0.0	0.0	0.0	0.0	0.0	19.0	0.0	0.0	0.0	0.0	0.0	0.0	14.0	0.0	32.0	22.0	0.0	0.0	0.0	0.0	0.0	0.0	0.0	0.0	0.0	0.0	0.0	0.0	0.0	25.0	0.0	2.0	0.0	0.0	0.0	0.0	19.0	0.0	0.0	0.0	0.0	2.0	0.0	0.0
29530ebb2441039a6526172300cb2f10	0.0	0.0	10.0	0.0	0.0	33.0	10.0	0.0	15.0	0.0	0.0	0.0	0.0	0.0	0.0	0.0	0.0	13.0	0.0	0.0	11.0	5.0	0.0	0.0	16.0	0.0	22.0	35.0	0.0	0.0	5.0	0.0	4.0	0.0	0.0	0.0	4.0	12.0	6.0	0.0	0.0	12.0	4.0	0.0	47.0	0.0	0.0	0.0	0.0
d57821bdaa4383f84a45ff463cdfa678	0.0	0.0	0.0	0.0	0.0	0.0	0.0	0.0	0.0	0.0	0.0	0.0	0.0	0.0	0.0	0.0	0.0	0.0	0.0	3.0	0.0	0.0	0.0	0.0	0.0	0.0	0.0	0.0	0.0	0.0	0.0	0.0	0.0	0.0	0.0	0.0	0.0	0.0	0.0	0.0	0.0	58.0	0.0	0.0	0.0	0.0	51.0	0.0	0.0
f98dbe5f8c0e9431c8fc0fb5d6e6d4fb	0.0	0.0	0.0	0.0	0.0	0.0	17.0	13.0	0.0	0.0	44.0	0.0	49.0	0.0	0.0	22.0	0.0	0.0	0.0	0.0	0.0	0.0	0.0	0.0	0.0	0.0	0.0	0.0	0.0	0.0	23.0	0.0	0.0	0.0	0.0	14.0	0.0	53.0	0.0	0.0	0.0	0.0	0.0	0.0	0.0	0.0	0.0	9.0	0.0
9d67f0d30c7b9a1e1a1649a18c88cd06	0.0	0.0	3.0	20.0	7.0	0.0	0.0	67.0	1.0	6.0	0.0	0.0	0.0	0.0	0.0	0.0	0.0	0.0	0.0	0.0	29.0	18.0	27.0	0.0	22.0	13.0	0.0	0.0	0.0	0.0	0.0	35.0	33.0	12.0	6.0	0.0	4.0	0.0	0.0	0.0	0.0	0.0	0.0	0.0	14.0	0.0	30.0	3.0	0.0
9da5dfa0d67b4b03f6b67328d473722c	0.0	0.0	0.0	10.0	0.0	14.0	0.0	0.0	0.0	0.0	24.0	14.0	41.0	0.0	0.0	0.0	0.0	0.0	0.0	17.0	0.0	16.0	0.0	0.0	0.0	0.0	0.0	0.0	17.0	21.0	31.0	0.0	0.0	0.0	0.0	9.0	7.0	0.0	0.0	0.0	16.0	0.0	0.0	0.0	0.0	0.0	0.0	0.0	0.0
83ad673ebd769ca33cdcdbd4560dfd0e	42.0	22.0	8.0	0.0	2.0	0.0	0.0	35.0	0.0	0.0	0.0	0.0	0.0	0.0	0.0	0.0	44.0	0.0	0.0	98.0	6.0	0.0	12.0	0.0	0.0	72.0	3.0	0.0	0.0	0.0	0.0	34.0	0.0	3.0	49.0	9.0	0.0	0.0	0.0	0.0	48.0	3.0	7.0	10.0	0.0	5.0	43.0	0.0	0.0
f636f3c1d786059c133e4ccf26f7172a	0.0	0.0	0.0	0.0	28.0	35.0	25.0	0.0	0.0	0.0	39.0	0.0	112.0	0.0	0.0	0.0	0.0	0.0	0.0	0.0	0.0	4.0	0.0	0.0	0.0	0.0	0.0	0.0	0.0	0.0	0.0	0.0	0.0	0.0	0.0	0.0	0.0	0.0	0.0	0.0	0.0	22.0	0.0	0.0	0.0	0.0	0.0	0.0	0.0
0146147fe0b54fd88d7e8db83f672848	24.0	7.0	13.0	26.0	4.0	13.0	0.0	13.0	0.0	5.0	0.0	0.0	46.0	0.0	0.0	0.0	0.0	0.0	11.0	0.0	7.0	0.0	0.0	0.0	6.0	0.0	6.0	0.0	9.0	16.0	0.0	0.0	0.0	0.0	0.0	3.0	0.0	10.0	7.0	8.0	0.0	17.0	9.0	0.0	0.0	0.0	0.0	7.0	11.0
e217df52fadcb0e1d4278d827d42e7c0	0.0	0.0	0.0	0.0	0.0	16.0	12.0	7.0	20.0	0.0	17.0	0.0	12.0	0.0	6.0	17.0	8.0	0.0	4.0	0.0	0.0	3.0	7.0	0.0	12.0	10.0	0.0	0.0	29.0	15.0	26.0	0.0	20.0	0.0	17.0	0.0	8.0	6.0	0.0	27.0	0.0	5.0	6.0	0.0	0.0	0.0	0.0	18.0	0.0
01c665664d02343b3a855cb9f2a925d4	0.0	0.0	0.0	0.0	0.0	0.0	0.0	0.0	0.0	0.0	0.0	95.0	18.0	0.0	0.0	0.0	0.0	0.0	0.0	0.0	22.0	60.0	0.0	2.0	29.0	0.0	0.0	3.0	0.0	0.0	0.0	0.0	49.0	0.0	0.0	0.0	0.0	0.0	0.0	5.0	0.0	0.0	0.0	0.0	0.0	0.0	0.0	0.0	0.0
e663910927b9eaa9482f1b1a9afca5d2	0.0	0.0	0.0	17.0	0.0	0.0	0.0	0.0	26.0	14.0	0.0	21.0	22.0	0.0	0.0	0.0	0.0	0.0	0.0	0.0	0.0	0.0	0.0	0.0	13.0	11.0	0.0	0.0	0.0	22.0	39.0	0.0	23.0	29.0	0.0	8.0	17.0	0.0	12.0	11.0	0.0	19.0	25.0	0.0	12.0	19.0	0.0	12.0	0.0
b9da63786576be561a5e9f2db23b448b	0.0	0.0	0.0	0.0	0.0	52.0	0.0	0.0	0.0	0.0	0.0	0.0	54.0	0.0	0.0	34.0	0.0	0.0	0.0	0.0	0.0	0.0	0.0	0.0	0.0	40.0	44.0	0.0	0.0	16.0	0.0	0.0	0.0	0.0	0.0	0.0	0.0	0.0	0.0	0.0	0.0	0.0	0.0	0.0	2.0	0.0	19.0	0.0	0.0
f8dd1fa1038a3f7725bddb26c1efecd9	0.0	0.0	0.0	0.0	0.0	0.0	0.0	0.0	0.0	0.0	0.0	25.0	62.0	0.0	0.0	29.0	0.0	0.0	0.0	0.0	0.0	0.0	0.0	0.0	0.0	0.0	4.0	0.0	47.0	0.0	0.0	0.0	0.0	0.0	0.0	0.0	0.0	33.0	34.0	0.0	0.0	0.0	0.0	0.0	0.0	0.0	0.0	0.0	0.0
b2046c82fbe88fbfe43ed14a86ddf504	7.0	0.0	73.0	93.0	0.0	0.0	0.0	0.0	0.0	0.0	0.0	40.0	0.0	0.0	0.0	0.0	0.0	20.0	16.0	0.0	87.0	65.0	0.0	0.0	0.0	0.0	0.0	0.0	0.0	0.0	16.0	0.0	30.0	0.0	0.0	0.0	0.0	0.0	0.0	0.0	0.0	0.0	0.0	0.0	0.0	0.0	0.0	0.0	0.0
f52a53e54b2d5c6009be186d7206b435	0.0	0.0	0.0	13.0	0.0	16.0	0.0	0.0	0.0	0.0	0.0	0.0	0.0	0.0	0.0	9.0	0.0	0.0	29.0	0.0	0.0	0.0	0.0	0.0	12.0	0.0	0.0	22.0	0.0	0.0	39.0	0.0	0.0	0.0	0.0	0.0	6.0	0.0	0.0	35.0	0.0	17.0	0.0	0.0	0.0	0.0	0.0	35.0	0.0
ce89d571badf97f6a331f8cf0fdf2abb	4.0	0.0	17.0	20.0	6.0	8.0	0.0	6.0	5.0	7.0	0.0	0.0	0.0	0.0	4.0	22.0	4.0	0.0	9.0	0.0	0.0	0.0	0.0	9.0	0.0	0.0	0.0	0.0	4.0	3.0	0.0	0.0	5.0	7.0	20.0	9.0	9.0	25.0	0.0	18.0	7.0	6.0	5.0	6.0	8.0	0.0	6.0	8.0	3.0
52e5121cab5ea35afd92b1c34dce6f6b	0.0	0.0	27.0	45.0	0.0	0.0	31.0	54.0	0.0	0.0	6.0	28.0	23.0	20.0	0.0	0.0	0.0	0.0	0.0	0.0	15.0	5.0	0.0	0.0	0.0	0.0	0.0	0.0	0.0	0.0	0.0	30.0	7.0	0.0	22.0	0.0	0.0	0.0	0.0	0.0	0.0	0.0	6.0	0.0	0.0	0.0	19.0	0.0	0.0
90f4e8a88a2f4f6a58a43cd78e070ad4	12.0	7.0	16.0	19.0	0.0	15.0	11.0	0.0	6.0	16.0	0.0	5.0	33.0	0.0	0.0	11.0	0.0	8.0	0.0	0.0	9.0	0.0	0.0	0.0	9.0	0.0	5.0	0.0	0.0	8.0	0.0	0.0	17.0	27.0	0.0	11.0	12.0	0.0	14.0	6.0	0.0	11.0	0.0	0.0	0.0	0.0	11.0	8.0	8.0
46679d81f1f4e648d1392642930c349d	18.0	14.0	4.0	12.0	0.0	12.0	0.0	0.0	10.0	0.0	0.0	17.0	19.0	0.0	0.0	33.0	0.0	0.0	0.0	0.0	9.0	0.0	0.0	0.0	14.0	14.0	0.0	0.0	0.0	0.0	27.0	14.0	0.0	0.0	0.0	0.0	9.0	9.0	7.0	0.0	0.0	12.0	0.0	8.0	0.0	0.0	2.0	13.0	0.0
f0f46721c7cfb0797ff5b8e21e702d73	19.0	0.0	0.0	0.0	14.0	13.0	12.0	0.0	14.0	0.0	0.0	0.0	30.0	0.0	14.0	15.0	0.0	17.0	0.0	0.0	0.0	0.0	0.0	20.0	11.0	0.0	0.0	0.0	22.0	0.0	16.0	0.0	0.0	0.0	0.0	0.0	0.0	33.0	8.0	30.0	0.0	0.0	5.0	0.0	0.0	13.0	10.0	0.0	0.0
a8b5fe2c5db5ddd6fd36ee3efdf1d49e	0.0	0.0	0.0	30.0	0.0	5.0	7.0	0.0	13.0	16.0	0.0	20.0	16.0	0.0	0.0	7.0	0.0	0.0	0.0	0.0	0.0	10.0	0.0	5.0	9.0	15.0	0.0	0.0	0.0	15.0	15.0	4.0	13.0	31.0	0.0	2.0	19.0	0.0	0.0	24.0	0.0	24.0	42.0	0.0	2.0	0.0	0.0	21.0	4.0
55e5a838ae04c77a72e19cd63f9e140f	22.0	30.0	12.0	6.0	9.0	0.0	3.0	15.0	21.0	17.0	0.0	0.0	0.0	0.0	0.0	7.0	11.0	0.0	0.0	34.0	8.0	0.0	5.0	0.0	0.0	10.0	0.0	9.0	0.0	0.0	9.0	11.0	0.0	0.0	46.0	15.0	8.0	0.0	5.0	0.0	10.0	0.0	0.0	13.0	10.0	0.0	0.0	0.0	0.0
a44e076725913481a3a14fd56fac25d3	0.0	0.0	0.0	0.0	0.0	8.0	17.0	11.0	12.0	0.0	12.0	7.0	28.0	0.0	2.0	14.0	0.0	14.0	19.0	15.0	0.0	17.0	12.0	0.0	0.0	14.0	9.0	12.0	0.0	0.0	15.0	0.0	15.0	0.0	23.0	0.0	0.0	0.0	0.0	0.0	0.0	10.0	0.0	0.0	0.0	0.0	0.0	0.0	0.0
82d7fd64cceb3ddffd38ddc398f51613	0.0	0.0	52.0	0.0	0.0	0.0	47.0	0.0	0.0	52.0	0.0	0.0	92.0	0.0	0.0	0.0	0.0	0.0	25.0	0.0	0.0	0.0	0.0	0.0	0.0	0.0	0.0	0.0	0.0	0.0	0.0	0.0	0.0	39.0	0.0	0.0	0.0	0.0	0.0	0.0	0.0	45.0	0.0	0.0	0.0	0.0	0.0	0.0	0.0
aaf7093ee02c0f641784f7136358f855	6.0	24.0	6.0	0.0	0.0	16.0	0.0	11.0	0.0	6.0	0.0	0.0	7.0	5.0	7.0	20.0	10.0	10.0	18.0	0.0	18.0	6.0	5.0	0.0	0.0	0.0	31.0	17.0	10.0	7.0	13.0	0.0	9.0	14.0	7.0	10.0	0.0	0.0	8.0	13.0	0.0	0.0	0.0	7.0	0.0	0.0	3.0	0.0	0.0
abf98dc8999e9907ddbf4d875b7272e2	19.0	46.0	0.0	0.0	17.0	31.0	13.0	28.0	0.0	0.0	0.0	0.0	32.0	0.0	0.0	14.0	0.0	0.0	0.0	22.0	0.0	0.0	0.0	13.0	0.0	14.0	0.0	0.0	0.0	13.0	0.0	0.0	0.0	0.0	18.0	0.0	0.0	0.0	0.0	0.0	16.0	0.0	0.0	0.0	0.0	0.0	28.0	11.0	0.0
107ec0deaa619dabc40749f3ba42a796	0.0	0.0	0.0	32.0	0.0	2.0	0.0	0.0	21.0	32.0	0.0	0.0	0.0	0.0	11.0	13.0	0.0	17.0	0.0	0.0	4.0	20.0	0.0	0.0	0.0	0.0	0.0	0.0	14.0	30.0	37.0	0.0	0.0	0.0	0.0	0.0	0.0	0.0	18.0	27.0	0.0	0.0	26.0	13.0	0.0	0.0	0.0	17.0	0.0
b3af5033ed9d2e0313030914b9412962	0.0	0.0	0.0	21.0	0.0	23.0	0.0	8.0	0.0	16.0	0.0	14.0	8.0	0.0	0.0	0.0	0.0	0.0	18.0	0.0	0.0	0.0	0.0	10.0	0.0	0.0	4.0	0.0	0.0	0.0	17.0	0.0	0.0	0.0	16.0	0.0	0.0	15.0	0.0	0.0	0.0	17.0	10.0	0.0	0.0	0.0	10.0	0.0	0.0
980d04b29f49cfacd68a23bcab920aa6	0.0	0.0	11.0	14.0	0.0	6.0	0.0	0.0	9.0	0.0	13.0	14.0	0.0	0.0	0.0	0.0	0.0	5.0	0.0	36.0	12.0	13.0	0.0	8.0	5.0	10.0	14.0	17.0	0.0	10.0	0.0	0.0	0.0	26.0	13.0	12.0	0.0	0.0	0.0	0.0	0.0	0.0	0.0	0.0	0.0	0.0	14.0	0.0	0.0
aeb0ed55284b8278d3c6a48d7d281944	0.0	0.0	10.0	0.0	0.0	10.0	0.0	0.0	9.0	13.0	0.0	0.0	0.0	0.0	11.0	34.0	0.0	10.0	16.0	0.0	17.0	30.0	0.0	7.0	4.0	0.0	0.0	29.0	0.0	13.0	0.0	0.0	22.0	26.0	12.0	16.0	45.0	0.0	0.0	0.0	3.0	0.0	32.0	0.0	7.0	15.0	0.0	0.0	0.0
2969f4403931a99eb23c06fd2b6e8d6c	0.0	4.0	8.0	12.0	0.0	0.0	0.0	28.0	20.0	17.0	0.0	0.0	13.0	9.0	8.0	26.0	0.0	0.0	0.0	0.0	0.0	0.0	0.0	0.0	23.0	0.0	0.0	0.0	0.0	18.0	0.0	8.0	13.0	14.0	0.0	0.0	0.0	19.0	15.0	13.0	23.0	3.0	7.0	0.0	0.0	2.0	16.0	0.0	0.0
03a2dfaea4675428d897a2b32254f5a5	0.0	0.0	0.0	17.0	0.0	10.0	10.0	0.0	0.0	0.0	0.0	20.0	47.0	0.0	0.0	0.0	0.0	0.0	0.0	0.0	0.0	0.0	0.0	0.0	0.0	0.0	0.0	0.0	0.0	11.0	28.0	0.0	0.0	0.0	0.0	0.0	0.0	5.0	17.0	15.0	0.0	0.0	14.0	0.0	10.0	0.0	0.0	48.0	21.0
8335f9440c8f6eacce76b35eebdde1ae	0.0	0.0	0.0	6.0	0.0	16.0	10.0	0.0	15.0	20.0	0.0	0.0	14.0	0.0	3.0	0.0	0.0	11.0	0.0	0.0	9.0	0.0	0.0	0.0	7.0	0.0	8.0	7.0	10.0	0.0	0.0	0.0	15.0	11.0	0.0	5.0	0.0	4.0	0.0	0.0	0.0	10.0	0.0	0.0	0.0	0.0	0.0	4.0	0.0
383d26773ef39206283e6c61e7b4acce	0.0	0.0	8.0	19.0	13.0	14.0	7.0	0.0	11.0	15.0	3.0	0.0	2.0	5.0	4.0	13.0	0.0	0.0	0.0	0.0	13.0	0.0	5.0	4.0	2.0	0.0	8.0	14.0	5.0	14.0	15.0	0.0	7.0	6.0	16.0	0.0	20.0	0.0	0.0	9.0	6.0	2.0	13.0	0.0	9.0	3.0	0.0	11.0	0.0
42d8bb1bd90351151a4433a9f070c9f4	6.0	0.0	8.0	17.0	0.0	0.0	0.0	0.0	0.0	0.0	15.0	13.0	0.0	0.0	0.0	5.0	7.0	10.0	5.0	0.0	0.0	0.0	0.0	0.0	6.0	11.0	11.0	0.0	6.0	9.0	0.0	0.0	6.0	15.0	20.0	0.0	0.0	0.0	0.0	0.0	12.0	17.0	0.0	4.0	6.0	0.0	15.0	0.0	0.0
899e6320c6f731246b60cc26f1a08bcd	0.0	0.0	0.0	0.0	0.0	0.0	0.0	0.0	9.0	0.0	29.0	17.0	37.0	0.0	0.0	0.0	0.0	0.0	0.0	0.0	11.0	0.0	0.0	19.0	10.0	0.0	0.0	0.0	0.0	22.0	26.0	13.0	0.0	0.0	0.0	0.0	0.0	0.0	19.0	0.0	15.0	12.0	0.0	0.0	0.0	0.0	0.0	0.0	0.0
726b71f7aa1eebc5df759b3a1a3bec4e	0.0	10.0	0.0	0.0	0.0	0.0	0.0	0.0	22.0	0.0	0.0	39.0	19.0	0.0	6.0	0.0	0.0	0.0	0.0	0.0	0.0	0.0	11.0	0.0	13.0	0.0	0.0	0.0	20.0	20.0	18.0	0.0	0.0	0.0	0.0	0.0	0.0	12.0	11.0	20.0	7.0	0.0	0.0	0.0	0.0	0.0	0.0	0.0	0.0
b639fbfe08743165bb9a2b5f36833d4e	0.0	27.0	0.0	0.0	0.0	0.0	0.0	32.0	0.0	33.0	0.0	0.0	0.0	0.0	0.0	14.0	0.0	30.0	34.0	0.0	0.0	0.0	19.0	28.0	15.0	0.0	3.0	0.0	0.0	0.0	0.0	3.0	0.0	3.0	0.0	0.0	0.0	0.0	0.0	0.0	0.0	0.0	28.0	0.0	0.0	0.0	0.0	0.0	0.0
a99c130bbefd1fdf78d0a89d41ed09d8	10.0	0.0	0.0	18.0	4.0	0.0	2.0	13.0	0.0	9.0	3.0	0.0	38.0	0.0	0.0	0.0	11.0	20.0	0.0	23.0	23.0	16.0	0.0	7.0	10.0	25.0	0.0	12.0	6.0	9.0	11.0	0.0	0.0	0.0	24.0	24.0	13.0	0.0	9.0	4.0	0.0	11.0	0.0	0.0	0.0	0.0	0.0	0.0	0.0
ded7dbe2eb95b105cdd33b6589a45584	0.0	0.0	10.0	38.0	0.0	7.0	8.0	0.0	54.0	74.0	8.0	0.0	0.0	0.0	0.0	0.0	0.0	10.0	0.0	0.0	16.0	0.0	0.0	0.0	13.0	0.0	0.0	0.0	0.0	0.0	0.0	0.0	0.0	0.0	0.0	0.0	0.0	0.0	8.0	0.0	0.0	12.0	0.0	0.0	0.0	0.0	0.0	0.0	0.0
682a9aee62643da31089bf65d58d90cf	0.0	0.0	0.0	0.0	24.0	0.0	6.0	36.0	0.0	6.0	0.0	0.0	0.0	19.0	0.0	0.0	0.0	0.0	0.0	94.0	0.0	0.0	0.0	0.0	0.0	0.0	0.0	0.0	22.0	0.0	0.0	67.0	0.0	0.0	0.0	0.0	0.0	0.0	0.0	0.0	27.0	0.0	0.0	19.0	0.0	0.0	30.0	0.0	0.0
68f79ab1808d69c22fc6e376fe91b0ed	0.0	8.0	19.0	26.0	2.0	8.0	0.0	4.0	7.0	8.0	4.0	19.0	0.0	3.0	0.0	0.0	12.0	7.0	4.0	13.0	6.0	0.0	5.0	0.0	0.0	21.0	12.0	0.0	12.0	9.0	8.0	11.0	13.0	9.0	9.0	6.0	5.0	6.0	5.0	0.0	0.0	11.0	3.0	0.0	0.0	0.0	6.0	7.0	5.0
3e7ab82c63027c7e02e26098864263e3	2.0	0.0	20.0	27.0	21.0	15.0	0.0	0.0	7.0	0.0	11.0	15.0	24.0	8.0	0.0	5.0	0.0	0.0	0.0	10.0	0.0	0.0	4.0	0.0	0.0	0.0	0.0	0.0	15.0	14.0	15.0	0.0	10.0	0.0	3.0	0.0	10.0	6.0	12.0	5.0	4.0	10.0	0.0	6.0	0.0	0.0	7.0	0.0	0.0
b2c7fbe488b61a4a4f557802f563f64b	0.0	0.0	2.0	0.0	0.0	22.0	20.0	0.0	0.0	0.0	0.0	4.0	7.0	0.0	3.0	55.0	0.0	12.0	12.0	0.0	0.0	0.0	0.0	9.0	15.0	0.0	0.0	0.0	0.0	5.0	31.0	0.0	6.0	7.0	0.0	3.0	23.0	0.0	22.0	32.0	0.0	0.0	31.0	2.0	0.0	10.0	0.0	12.0	0.0
4f8ddae0d8762599b483ded55b098894	0.0	5.0	0.0	27.0	0.0	18.0	6.0	0.0	0.0	0.0	0.0	8.0	0.0	0.0	0.0	5.0	0.0	21.0	0.0	0.0	13.0	17.0	8.0	8.0	8.0	0.0	21.0	19.0	0.0	11.0	0.0	0.0	0.0	13.0	7.0	7.0	7.0	0.0	0.0	0.0	0.0	0.0	0.0	0.0	0.0	0.0	0.0	4.0	0.0
86aaf01b7b63b7f7bbbb70946990c259	7.0	0.0	0.0	10.0	0.0	0.0	0.0	0.0	9.0	0.0	0.0	14.0	13.0	0.0	6.0	17.0	0.0	11.0	8.0	0.0	0.0	0.0	0.0	0.0	5.0	0.0	4.0	7.0	0.0	16.0	16.0	2.0	0.0	17.0	2.0	7.0	10.0	0.0	5.0	0.0	0.0	21.0	14.0	0.0	11.0	11.0	0.0	24.0	0.0
0dce79baba3402c9e33b38ef990860f8	0.0	0.0	0.0	0.0	0.0	0.0	0.0	0.0	0.0	0.0	0.0	66.0	316.0	0.0	0.0	0.0	0.0	0.0	9.0	0.0	0.0	8.0	0.0	0.0	0.0	0.0	0.0	0.0	0.0	0.0	0.0	0.0	0.0	0.0	0.0	0.0	0.0	0.0	3.0	0.0	0.0	0.0	0.0	0.0	0.0	0.0	0.0	0.0	0.0
2116503c3d742ce5725321790bfc961d	0.0	0.0	2.0	0.0	0.0	0.0	8.0	10.0	10.0	0.0	19.0	0.0	28.0	11.0	0.0	15.0	0.0	0.0	0.0	0.0	0.0	0.0	13.0	0.0	7.0	0.0	0.0	2.0	0.0	0.0	22.0	0.0	9.0	0.0	12.0	0.0	0.0	15.0	13.0	0.0	0.0	0.0	15.0	0.0	0.0	0.0	0.0	20.0	0.0
57f167ef226fd1e74a69978327bf061b	17.0	0.0	0.0	0.0	0.0	14.0	0.0	0.0	0.0	2.0	29.0	0.0	22.0	14.0	0.0	0.0	0.0	14.0	0.0	0.0	0.0	0.0	0.0	0.0	0.0	2.0	0.0	0.0	0.0	0.0	19.0	0.0	21.0	0.0	27.0	13.0	0.0	0.0	0.0	14.0	0.0	0.0	0.0	0.0	0.0	0.0	0.0	0.0	0.0
90da970e5d849180fb51a0556ac69f13	2.0	1.0	0.0	0.0	0.0	1.0	20.0	9.0	1.0	0.0	3.0	40.0	4.0	0.0	1.0	2.0	0.0	0.0	5.0	0.0	0.0	0.0	23.0	1.0	0.0	6.0	53.0	0.0	1.0	0.0	0.0	0.0	1.0	24.0	0.0	33.0	0.0	1.0	0.0	0.0	2.0	0.0	0.0	1.0	0.0	0.0	3.0	2.0	34.0
6f3e7c9f8194a0e16505c41af2af3707	9.0	0.0	0.0	0.0	0.0	0.0	0.0	0.0	0.0	0.0	0.0	7.0	22.0	0.0	15.0	35.0	0.0	9.0	0.0	0.0	0.0	0.0	2.0	5.0	14.0	0.0	0.0	0.0	0.0	5.0	11.0	0.0	0.0	9.0	0.0	7.0	25.0	7.0	0.0	20.0	0.0	2.0	18.0	0.0	7.0	10.0	5.0	0.0	0.0
1b5b10552d57fe8f835d0bde7d11b681	3.0	2.0	0.0	17.0	0.0	0.0	0.0	0.0	0.0	0.0	0.0	0.0	17.0	0.0	23.0	28.0	0.0	0.0	0.0	0.0	0.0	0.0	0.0	32.0	0.0	0.0	0.0	0.0	0.0	0.0	18.0	0.0	19.0	0.0	0.0	0.0	0.0	13.0	0.0	18.0	0.0	0.0	0.0	0.0	50.0	19.0	0.0	0.0	0.0
c04daaf0da029e88739c99dabc67051c	6.0	0.0	8.0	7.0	0.0	10.0	9.0	8.0	18.0	10.0	10.0	0.0	0.0	0.0	0.0	15.0	0.0	0.0	0.0	0.0	6.0	6.0	0.0	0.0	8.0	6.0	0.0	0.0	0.0	0.0	26.0	9.0	0.0	0.0	0.0	0.0	0.0	11.0	20.0	14.0	0.0	7.0	7.0	0.0	0.0	0.0	11.0	21.0	17.0
b70d7a56692d568c8b0bd8029458a027	15.0	52.0	14.0	21.0	8.0	12.0	2.0	20.0	0.0	0.0	0.0	0.0	0.0	9.0	0.0	0.0	28.0	14.0	14.0	18.0	4.0	3.0	0.0	4.0	0.0	11.0	0.0	0.0	20.0	0.0	0.0	11.0	2.0	7.0	44.0	12.0	4.0	0.0	0.0	0.0	44.0	13.0	6.0	0.0	0.0	0.0	15.0	0.0	0.0
cfc28dfda61a23591685d130a1143777	0.0	0.0	0.0	25.0	0.0	0.0	0.0	16.0	0.0	0.0	0.0	0.0	0.0	0.0	0.0	0.0	0.0	34.0	0.0	0.0	31.0	26.0	0.0	0.0	0.0	0.0	0.0	0.0	0.0	0.0	0.0	0.0	0.0	28.0	0.0	0.0	19.0	0.0	0.0	0.0	0.0	0.0	26.0	0.0	0.0	0.0	26.0	0.0	0.0
f3b3b70c93eab49d114111ab0c520026	0.0	0.0	19.0	60.0	0.0	0.0	0.0	0.0	0.0	3.0	11.0	5.0	0.0	0.0	0.0	0.0	0.0	0.0	0.0	8.0	0.0	21.0	0.0	0.0	0.0	0.0	0.0	0.0	0.0	0.0	20.0	0.0	36.0	23.0	4.0	18.0	0.0	0.0	22.0	0.0	0.0	3.0	0.0	0.0	0.0	0.0	0.0	0.0	0.0
3170f2bea4e227ab3e5211c47f5a7eb1	2.0	22.0	0.0	0.0	37.0	0.0	0.0	12.0	0.0	0.0	14.0	0.0	13.0	19.0	0.0	0.0	24.0	0.0	0.0	30.0	0.0	0.0	33.0	0.0	0.0	26.0	0.0	0.0	0.0	0.0	0.0	34.0	0.0	0.0	19.0	0.0	0.0	0.0	0.0	0.0	0.0	0.0	0.0	0.0	0.0	0.0	86.0	0.0	0.0
9727b00a6421bdbba537e5b318a9bc38	0.0	0.0	0.0	0.0	0.0	0.0	0.0	0.0	0.0	0.0	10.0	0.0	17.0	0.0	0.0	0.0	27.0	31.0	28.0	0.0	0.0	0.0	13.0	13.0	0.0	0.0	0.0	0.0	18.0	0.0	0.0	0.0	0.0	0.0	0.0	12.0	0.0	0.0	0.0	0.0	0.0	0.0	0.0	0.0	0.0	0.0	0.0	0.0	0.0
241be1deced9f8cac5fc5b99c5d8678f	0.0	0.0	12.0	6.0	0.0	10.0	0.0	23.0	17.0	9.0	9.0	0.0	6.0	0.0	0.0	0.0	17.0	0.0	0.0	39.0	12.0	8.0	10.0	0.0	4.0	7.0	0.0	11.0	7.0	0.0	9.0	0.0	11.0	0.0	12.0	0.0	5.0	0.0	0.0	5.0	7.0	0.0	5.0	6.0	0.0	0.0	22.0	16.0	0.0
3272dfb37ff830dd3fe02e52b9452b81	0.0	13.0	0.0	24.0	0.0	0.0	0.0	13.0	0.0	10.0	21.0	0.0	0.0	2.0	6.0	0.0	3.0	18.0	31.0	13.0	0.0	7.0	0.0	0.0	0.0	24.0	9.0	11.0	0.0	0.0	0.0	0.0	8.0	10.0	22.0	10.0	0.0	0.0	0.0	0.0	16.0	2.0	0.0	0.0	15.0	0.0	0.0	3.0	0.0
f79b54b4a4e624e70107689d3b7c0937	2.0	3.0	0.0	0.0	20.0	0.0	4.0	14.0	31.0	17.0	0.0	39.0	46.0	0.0	15.0	0.0	0.0	0.0	0.0	0.0	0.0	0.0	0.0	0.0	0.0	0.0	0.0	0.0	44.0	0.0	26.0	0.0	12.0	0.0	0.0	0.0	0.0	0.0	0.0	0.0	0.0	0.0	0.0	0.0	0.0	0.0	0.0	0.0	0.0
d4f4548bbc1932ec2cfe152b7e114d53	9.0	11.0	0.0	9.0	3.0	0.0	0.0	0.0	15.0	0.0	0.0	0.0	9.0	3.0	0.0	11.0	0.0	13.0	17.0	0.0	10.0	12.0	0.0	0.0	0.0	14.0	10.0	12.0	0.0	8.0	0.0	12.0	7.0	14.0	0.0	7.0	5.0	3.0	4.0	0.0	0.0	10.0	11.0	0.0	7.0	0.0	4.0	0.0	0.0
89174f0ef3f26382857f57275b460ec2	0.0	0.0	0.0	0.0	0.0	0.0	0.0	0.0	0.0	0.0	0.0	74.0	0.0	0.0	0.0	0.0	0.0	0.0	0.0	0.0	0.0	0.0	0.0	0.0	0.0	0.0	0.0	0.0	0.0	0.0	0.0	0.0	0.0	0.0	0.0	0.0	0.0	4.0	76.0	29.0	0.0	0.0	0.0	0.0	0.0	0.0	0.0	0.0	4.0
f3484fe724d583737de84d02d6dc8c42	0.0	37.0	14.0	0.0	0.0	0.0	0.0	18.0	22.0	0.0	0.0	15.0	11.0	0.0	0.0	0.0	0.0	0.0	0.0	13.0	0.0	11.0	0.0	0.0	0.0	39.0	0.0	0.0	18.0	0.0	0.0	24.0	0.0	0.0	45.0	16.0	22.0	0.0	0.0	0.0	0.0	0.0	0.0	0.0	0.0	0.0	13.0	16.0	0.0
069ab07facb1b44c8939d8800e15b84f	6.0	0.0	0.0	12.0	0.0	15.0	0.0	0.0	0.0	13.0	9.0	0.0	42.0	8.0	0.0	0.0	0.0	15.0	8.0	0.0	13.0	0.0	13.0	0.0	15.0	0.0	0.0	0.0	0.0	14.0	17.0	0.0	0.0	6.0	11.0	0.0	5.0	4.0	8.0	0.0	6.0	20.0	7.0	0.0	0.0	0.0	6.0	16.0	0.0
f5452532fc74904aa7106012071256b8	0.0	0.0	0.0	22.0	0.0	17.0	20.0	0.0	0.0	0.0	0.0	26.0	48.0	0.0	0.0	0.0	0.0	9.0	16.0	0.0	20.0	34.0	0.0	11.0	0.0	0.0	0.0	17.0	0.0	9.0	0.0	4.0	18.0	0.0	4.0	0.0	0.0	0.0	0.0	0.0	0.0	11.0	0.0	10.0	15.0	0.0	0.0	0.0	0.0
33ac0dc981d7ccf0f6819336f53d3a46	0.0	0.0	0.0	70.0	0.0	0.0	0.0	0.0	0.0	0.0	0.0	0.0	0.0	0.0	0.0	2.0	0.0	0.0	4.0	0.0	0.0	3.0	2.0	0.0	2.0	0.0	0.0	2.0	3.0	0.0	3.0	0.0	81.0	54.0	0.0	0.0	2.0	0.0	0.0	0.0	0.0	0.0	3.0	0.0	0.0	0.0	0.0	0.0	0.0
ed7c890978c47fdeaf8e5b8370e51a8c	28.0	13.0	0.0	0.0	0.0	0.0	0.0	0.0	0.0	0.0	0.0	4.0	0.0	27.0	0.0	14.0	0.0	32.0	0.0	0.0	0.0	0.0	19.0	0.0	0.0	0.0	0.0	0.0	0.0	35.0	0.0	0.0	0.0	0.0	0.0	0.0	0.0	21.0	0.0	13.0	0.0	7.0	0.0	0.0	11.0	0.0	16.0	0.0	0.0
f4d6c1ddf283ff8c2dde789063c3edb1	0.0	0.0	8.0	21.0	0.0	0.0	9.0	0.0	0.0	5.0	12.0	9.0	22.0	0.0	7.0	9.0	6.0	0.0	5.0	0.0	0.0	0.0	0.0	0.0	15.0	0.0	9.0	0.0	0.0	11.0	36.0	0.0	22.0	27.0	0.0	10.0	0.0	0.0	13.0	20.0	0.0	0.0	15.0	0.0	15.0	9.0	0.0	0.0	8.0
b85ddb5fe632d2c24faa02fc3637b68e	0.0	0.0	0.0	10.0	8.0	0.0	0.0	0.0	23.0	0.0	16.0	0.0	0.0	0.0	0.0	0.0	0.0	0.0	0.0	0.0	0.0	0.0	19.0	0.0	16.0	0.0	0.0	0.0	19.0	0.0	27.0	0.0	19.0	6.0	0.0	0.0	20.0	0.0	17.0	26.0	0.0	0.0	9.0	0.0	23.0	0.0	17.0	12.0	17.0
76ce469f2c24fdc39eb3deef7d453f57	0.0	0.0	0.0	16.0	0.0	11.0	0.0	0.0	30.0	20.0	20.0	11.0	20.0	0.0	0.0	19.0	5.0	0.0	12.0	0.0	12.0	0.0	0.0	0.0	25.0	0.0	6.0	0.0	10.0	9.0	24.0	0.0	8.0	14.0	0.0	0.0	16.0	0.0	5.0	0.0	6.0	12.0	25.0	0.0	17.0	9.0	0.0	16.0	0.0
cc9827eabbd44760658556ae6449e74f	11.0	0.0	15.0	22.0	0.0	0.0	0.0	0.0	0.0	14.0	16.0	0.0	0.0	12.0	0.0	0.0	15.0	0.0	0.0	0.0	0.0	0.0	0.0	0.0	0.0	0.0	0.0	0.0	31.0	0.0	31.0	0.0	0.0	0.0	0.0	0.0	0.0	29.0	27.0	17.0	20.0	0.0	0.0	18.0	7.0	0.0	0.0	0.0	0.0
303d3e15522627d6e15a3136c75e35c9	0.0	0.0	0.0	0.0	0.0	0.0	0.0	0.0	18.0	0.0	0.0	0.0	19.0	8.0	14.0	0.0	12.0	18.0	0.0	0.0	0.0	0.0	0.0	12.0	21.0	14.0	16.0	0.0	0.0	0.0	0.0	8.0	0.0	0.0	15.0	0.0	0.0	0.0	0.0	0.0	18.0	19.0	0.0	0.0	9.0	0.0	0.0	0.0	0.0
f13b919c41c55df8ee67749967a0338c	11.0	0.0	0.0	16.0	0.0	5.0	0.0	14.0	22.0	10.0	14.0	0.0	23.0	0.0	0.0	3.0	0.0	0.0	8.0	0.0	0.0	0.0	17.0	0.0	12.0	4.0	0.0	0.0	17.0	0.0	21.0	0.0	0.0	0.0	15.0	0.0	0.0	0.0	0.0	0.0	0.0	0.0	0.0	0.0	0.0	0.0	11.0	0.0	0.0
f0fca746bab0093b84121ccff44f6f16	0.0	0.0	9.0	30.0	0.0	0.0	0.0	0.0	25.0	7.0	0.0	0.0	0.0	0.0	0.0	22.0	0.0	0.0	0.0	0.0	0.0	0.0	2.0	11.0	16.0	0.0	11.0	0.0	0.0	0.0	28.0	0.0	0.0	13.0	0.0	0.0	9.0	0.0	0.0	12.0	3.0	0.0	27.0	0.0	0.0	0.0	0.0	32.0	0.0
c7185f8a0b5b54a28d3132296416da55	0.0	0.0	12.0	7.0	0.0	10.0	0.0	0.0	13.0	12.0	2.0	15.0	24.0	6.0	5.0	15.0	0.0	13.0	5.0	0.0	5.0	0.0	4.0	6.0	9.0	0.0	3.0	0.0	2.0	0.0	6.0	0.0	0.0	13.0	0.0	0.0	6.0	8.0	5.0	0.0	5.0	8.0	0.0	0.0	7.0	3.0	0.0	0.0	3.0
7871bcd9ab2a5174a35cc03afee4da4e	0.0	0.0	0.0	0.0	0.0	10.0	0.0	0.0	21.0	0.0	0.0	0.0	0.0	0.0	0.0	0.0	26.0	13.0	8.0	0.0	23.0	12.0	0.0	16.0	11.0	0.0	37.0	15.0	0.0	0.0	0.0	0.0	0.0	10.0	0.0	0.0	6.0	0.0	0.0	0.0	0.0	10.0	0.0	0.0	33.0	0.0	0.0	8.0	0.0
e55e59e37e453ab298258025d608856e	5.0	0.0	6.0	16.0	20.0	4.0	0.0	8.0	17.0	13.0	0.0	0.0	0.0	0.0	0.0	16.0	9.0	7.0	17.0	7.0	7.0	30.0	6.0	8.0	7.0	0.0	0.0	12.0	0.0	5.0	3.0	0.0	17.0	17.0	13.0	17.0	12.0	0.0	0.0	0.0	0.0	6.0	14.0	0.0	0.0	11.0	5.0	0.0	0.0
6c54bee6133f13cb8325fc18f5c43a3b	0.0	0.0	0.0	0.0	0.0	0.0	0.0	0.0	0.0	0.0	0.0	0.0	0.0	0.0	0.0	0.0	0.0	0.0	0.0	0.0	20.0	0.0	0.0	0.0	0.0	0.0	0.0	0.0	0.0	0.0	0.0	0.0	0.0	0.0	0.0	0.0	0.0	0.0	0.0	0.0	0.0	0.0	0.0	0.0	0.0	0.0	0.0	0.0	0.0
14905cdae84d82efa59869ddddde78db	0.0	0.0	0.0	0.0	0.0	3.0	0.0	2.0	0.0	0.0	0.0	0.0	83.0	0.0	0.0	0.0	0.0	0.0	0.0	0.0	0.0	0.0	0.0	0.0	0.0	51.0	0.0	0.0	0.0	0.0	0.0	0.0	0.0	0.0	73.0	0.0	8.0	0.0	0.0	29.0	0.0	0.0	0.0	0.0	23.0	0.0	0.0	0.0	0.0
c5afb0675d43b2a1a1fa98e14c4fba71	0.0	0.0	14.0	23.0	0.0	0.0	0.0	0.0	23.0	11.0	0.0	0.0	0.0	0.0	5.0	21.0	0.0	0.0	15.0	0.0	0.0	0.0	0.0	16.0	0.0	0.0	19.0	19.0	0.0	0.0	22.0	0.0	15.0	20.0	0.0	12.0	13.0	0.0	0.0	0.0	0.0	14.0	33.0	0.0	8.0	0.0	9.0	25.0	0.0
ef20a9366c91a3b6df3988de079be928	0.0	0.0	6.0	12.0	0.0	18.0	0.0	0.0	22.0	6.0	19.0	20.0	10.0	10.0	8.0	13.0	0.0	11.0	0.0	0.0	0.0	11.0	0.0	9.0	0.0	0.0	9.0	0.0	15.0	12.0	15.0	0.0	6.0	0.0	0.0	0.0	0.0	7.0	0.0	0.0	0.0	16.0	0.0	4.0	5.0	0.0	0.0	0.0	0.0
47f0efbc34d5cde4e48519491034ae09	0.0	0.0	0.0	30.0	0.0	0.0	0.0	17.0	0.0	0.0	0.0	0.0	0.0	0.0	0.0	0.0	0.0	14.0	0.0	36.0	43.0	0.0	0.0	0.0	12.0	182.0	0.0	0.0	0.0	0.0	0.0	33.0	0.0	0.0	0.0	0.0	0.0	0.0	0.0	0.0	0.0	0.0	0.0	0.0	0.0	0.0	23.0	0.0	0.0
2424baf9f0c344498ec080e82f7711bf	0.0	0.0	7.0	0.0	6.0	0.0	0.0	0.0	17.0	9.0	16.0	0.0	0.0	0.0	0.0	5.0	0.0	0.0	0.0	0.0	0.0	0.0	10.0	13.0	8.0	0.0	17.0	8.0	12.0	0.0	0.0	13.0	22.0	0.0	0.0	0.0	0.0	0.0	11.0	0.0	0.0	0.0	0.0	0.0	0.0	0.0	5.0	10.0	0.0
2741f0c4298977898440414695b082ee	13.0	0.0	7.0	0.0	0.0	0.0	15.0	0.0	19.0	0.0	0.0	27.0	24.0	14.0	0.0	17.0	0.0	0.0	0.0	0.0	0.0	0.0	12.0	0.0	0.0	0.0	0.0	0.0	15.0	4.0	0.0	0.0	0.0	0.0	0.0	0.0	0.0	15.0	10.0	13.0	9.0	0.0	0.0	0.0	7.0	0.0	0.0	17.0	0.0
24a38206a22d987fd095c09f3f2be072	0.0	0.0	0.0	10.0	0.0	0.0	0.0	0.0	20.0	27.0	0.0	0.0	0.0	0.0	0.0	0.0	0.0	15.0	0.0	0.0	0.0	0.0	0.0	15.0	14.0	0.0	15.0	13.0	0.0	2.0	17.0	0.0	4.0	5.0	13.0	10.0	26.0	0.0	15.0	25.0	0.0	17.0	17.0	0.0	14.0	0.0	0.0	14.0	6.0
7fc76bfc06619518de4e27cdeceb8c94	0.0	0.0	0.0	0.0	0.0	0.0	0.0	0.0	15.0	8.0	0.0	14.0	12.0	0.0	0.0	13.0	0.0	0.0	0.0	0.0	0.0	0.0	12.0	0.0	0.0	0.0	0.0	0.0	0.0	0.0	20.0	0.0	0.0	10.0	0.0	0.0	0.0	6.0	18.0	13.0	0.0	0.0	16.0	0.0	19.0	0.0	0.0	19.0	0.0
7bdcc2977e29a31e8f3369eeebaf5481	4.0	7.0	10.0	26.0	0.0	15.0	0.0	0.0	21.0	6.0	13.0	0.0	5.0	0.0	5.0	6.0	0.0	0.0	7.0	8.0	12.0	0.0	0.0	12.0	0.0	0.0	11.0	13.0	10.0	6.0	20.0	0.0	0.0	19.0	0.0	10.0	0.0	0.0	0.0	0.0	0.0	6.0	0.0	0.0	0.0	0.0	14.0	6.0	0.0
28512509cf04851b9a33842997321be3	0.0	0.0	0.0	10.0	48.0	0.0	0.0	0.0	0.0	0.0	0.0	0.0	102.0	41.0	0.0	0.0	0.0	0.0	0.0	0.0	18.0	42.0	24.0	0.0	0.0	21.0	0.0	0.0	0.0	0.0	0.0	40.0	0.0	0.0	28.0	0.0	0.0	0.0	0.0	0.0	14.0	0.0	0.0	0.0	0.0	0.0	0.0	0.0	0.0
a2d1f85027dd6b9631d99b6a1c3cb8de	1.0	0.0	0.0	5.0	0.0	22.0	13.0	13.0	1.0	0.0	9.0	12.0	11.0	10.0	0.0	8.0	2.0	0.0	7.0	19.0	1.0	0.0	7.0	0.0	3.0	0.0	0.0	0.0	12.0	11.0	4.0	0.0	0.0	0.0	0.0	0.0	0.0	13.0	7.0	8.0	5.0	4.0	0.0	0.0	0.0	0.0	0.0	4.0	6.0
eeb2d793b80955767d85459d9bc4688b	0.0	0.0	0.0	43.0	24.0	0.0	27.0	0.0	0.0	0.0	0.0	0.0	0.0	0.0	0.0	0.0	0.0	0.0	0.0	10.0	0.0	3.0	21.0	0.0	40.0	0.0	0.0	0.0	0.0	0.0	0.0	0.0	27.0	0.0	0.0	0.0	0.0	0.0	32.0	0.0	36.0	0.0	0.0	27.0	0.0	0.0	6.0	0.0	22.0
5c513404275e9dcc176b63cc9b6e320e	0.0	0.0	13.0	14.0	0.0	5.0	0.0	0.0	9.0	0.0	0.0	0.0	0.0	0.0	0.0	11.0	9.0	8.0	0.0	35.0	8.0	16.0	7.0	8.0	0.0	0.0	0.0	0.0	0.0	0.0	0.0	8.0	0.0	0.0	0.0	33.0	14.0	0.0	0.0	0.0	15.0	0.0	0.0	0.0	7.0	0.0	16.0	5.0	0.0
6d98d400235e5f5a2199c074e27f23e1	0.0	0.0	0.0	0.0	24.0	17.0	0.0	0.0	0.0	0.0	19.0	22.0	26.0	0.0	0.0	8.0	0.0	0.0	0.0	0.0	0.0	0.0	0.0	0.0	0.0	0.0	0.0	0.0	14.0	20.0	17.0	0.0	0.0	0.0	0.0	0.0	0.0	21.0	27.0	14.0	32.0	0.0	0.0	0.0	0.0	0.0	0.0	15.0	6.0
6b921f0a41aac7b2a86ee0d182dd54be	0.0	0.0	4.0	4.0	0.0	0.0	5.0	0.0	0.0	6.0	14.0	11.0	13.0	0.0	0.0	11.0	0.0	0.0	0.0	4.0	3.0	0.0	0.0	9.0	15.0	8.0	6.0	0.0	5.0	11.0	19.0	0.0	8.0	10.0	14.0	6.0	0.0	0.0	3.0	7.0	7.0	15.0	9.0	0.0	7.0	0.0	0.0	0.0	5.0
26baa1fe366c8dfb8f4ec086bedd1b8b	0.0	0.0	0.0	0.0	0.0	0.0	0.0	0.0	0.0	0.0	45.0	0.0	45.0	0.0	0.0	0.0	0.0	0.0	0.0	0.0	0.0	0.0	0.0	0.0	0.0	0.0	0.0	0.0	0.0	0.0	31.0	0.0	0.0	0.0	0.0	0.0	0.0	55.0	0.0	0.0	0.0	0.0	0.0	0.0	0.0	0.0	0.0	0.0	0.0
528368bd60674fe13a8eb4472fd227f2	0.0	6.0	0.0	15.0	0.0	22.0	0.0	0.0	10.0	0.0	0.0	15.0	38.0	17.0	0.0	11.0	0.0	0.0	0.0	0.0	0.0	0.0	0.0	0.0	9.0	0.0	0.0	0.0	5.0	0.0	16.0	0.0	12.0	14.0	0.0	0.0	0.0	0.0	0.0	0.0	0.0	0.0	0.0	6.0	0.0	0.0	16.0	31.0	4.0
ab1bafbe21a4939dc3726d73d063c94c	0.0	0.0	0.0	12.0	17.0	13.0	0.0	0.0	0.0	10.0	24.0	0.0	39.0	8.0	0.0	6.0	9.0	18.0	0.0	0.0	7.0	0.0	0.0	10.0	11.0	20.0	0.0	0.0	0.0	9.0	16.0	0.0	0.0	0.0	26.0	2.0	13.0	0.0	0.0	0.0	8.0	6.0	0.0	0.0	6.0	8.0	8.0	4.0	0.0
62945db1284e732bae589246f1f961f9	27.0	0.0	0.0	20.0	4.0	0.0	0.0	18.0	12.0	0.0	2.0	7.0	0.0	0.0	0.0	0.0	6.0	17.0	0.0	0.0	0.0	3.0	0.0	5.0	0.0	29.0	19.0	11.0	0.0	0.0	7.0	5.0	23.0	38.0	11.0	0.0	10.0	0.0	0.0	0.0	0.0	11.0	0.0	0.0	7.0	0.0	19.0	0.0	0.0
4d06638a07d435ac5875827e1c62dec3	0.0	0.0	0.0	2.0	0.0	0.0	0.0	0.0	0.0	0.0	0.0	0.0	0.0	0.0	0.0	0.0	0.0	0.0	0.0	0.0	0.0	0.0	0.0	0.0	0.0	0.0	0.0	0.0	0.0	6.0	6.0	0.0	0.0	0.0	0.0	0.0	0.0	0.0	11.0	64.0	0.0	0.0	14.0	0.0	20.0	12.0	0.0	7.0	30.0
d43000ff0badf02ff8584f7f88c5137d	43.0	44.0	0.0	0.0	0.0	0.0	0.0	0.0	0.0	0.0	0.0	0.0	11.0	0.0	0.0	0.0	0.0	0.0	0.0	60.0	0.0	0.0	0.0	0.0	0.0	69.0	0.0	0.0	0.0	22.0	0.0	68.0	12.0	0.0	0.0	0.0	0.0	0.0	0.0	0.0	46.0	13.0	0.0	0.0	0.0	0.0	0.0	0.0	0.0
31230c76e007875f8e2722989991fb02	12.0	6.0	0.0	0.0	0.0	0.0	0.0	21.0	11.0	8.0	0.0	0.0	14.0	0.0	0.0	13.0	0.0	16.0	15.0	9.0	14.0	0.0	0.0	8.0	0.0	0.0	0.0	0.0	0.0	0.0	0.0	0.0	0.0	0.0	0.0	6.0	0.0	20.0	0.0	0.0	0.0	0.0	0.0	0.0	17.0	5.0	0.0	0.0	0.0
6a65bd4b6be34e414162789e09e9844f	8.0	0.0	0.0	0.0	6.0	6.0	0.0	19.0	11.0	17.0	0.0	8.0	0.0	6.0	8.0	6.0	13.0	2.0	11.0	0.0	0.0	0.0	5.0	6.0	4.0	0.0	2.0	7.0	0.0	4.0	0.0	3.0	20.0	0.0	10.0	0.0	16.0	6.0	0.0	3.0	8.0	0.0	13.0	0.0	0.0	0.0	12.0	0.0	0.0
74baf7a1d6cfca04a9cd482fb06696a4	0.0	0.0	0.0	0.0	0.0	0.0	0.0	0.0	0.0	0.0	0.0	0.0	0.0	0.0	0.0	0.0	0.0	0.0	0.0	0.0	0.0	0.0	0.0	0.0	0.0	0.0	0.0	54.0	0.0	0.0	0.0	0.0	0.0	0.0	0.0	0.0	0.0	0.0	0.0	0.0	0.0	0.0	0.0	0.0	0.0	0.0	0.0	0.0	0.0
d6826cf71f035d05d07e98050d3f8a5f	0.0	0.0	0.0	0.0	0.0	0.0	0.0	0.0	31.0	0.0	0.0	0.0	0.0	0.0	0.0	0.0	0.0	0.0	0.0	0.0	14.0	0.0	0.0	0.0	0.0	0.0	0.0	0.0	0.0	0.0	0.0	0.0	0.0	0.0	0.0	0.0	0.0	0.0	0.0	0.0	0.0	0.0	0.0	0.0	18.0	0.0	0.0	0.0	0.0
6d965d4e942f776f9251ed1e02397d1e	0.0	0.0	36.0	21.0	0.0	0.0	0.0	0.0	0.0	0.0	0.0	0.0	0.0	0.0	0.0	0.0	3.0	3.0	0.0	16.0	0.0	21.0	0.0	0.0	0.0	0.0	0.0	0.0	0.0	47.0	2.0	0.0	43.0	0.0	0.0	0.0	0.0	0.0	0.0	0.0	0.0	24.0	0.0	0.0	0.0	0.0	0.0	34.0	0.0
bbd7d67cbc998a21cf8507b4c6f238bc	0.0	0.0	0.0	7.0	0.0	17.0	2.0	0.0	19.0	16.0	0.0	0.0	0.0	0.0	6.0	9.0	0.0	12.0	28.0	0.0	7.0	0.0	7.0	0.0	12.0	4.0	6.0	14.0	0.0	7.0	0.0	0.0	0.0	29.0	9.0	0.0	16.0	0.0	0.0	0.0	0.0	5.0	7.0	0.0	14.0	15.0	0.0	5.0	0.0
45106036e7a29804d810432cd445271f	0.0	0.0	0.0	0.0	55.0	43.0	0.0	0.0	0.0	0.0	0.0	38.0	69.0	24.0	0.0	0.0	0.0	0.0	0.0	18.0	0.0	0.0	0.0	0.0	0.0	18.0	0.0	0.0	35.0	0.0	0.0	0.0	0.0	0.0	0.0	0.0	0.0	0.0	0.0	0.0	0.0	0.0	0.0	34.0	0.0	0.0	0.0	0.0	0.0
a247b0d049f8c4455d5f9c2c2308eca6	0.0	0.0	7.0	0.0	0.0	0.0	0.0	15.0	0.0	0.0	25.0	19.0	22.0	10.0	0.0	11.0	0.0	0.0	8.0	0.0	8.0	0.0	5.0	10.0	0.0	0.0	0.0	0.0	14.0	16.0	17.0	0.0	0.0	0.0	0.0	0.0	4.0	22.0	15.0	19.0	10.0	0.0	0.0	0.0	0.0	0.0	6.0	0.0	7.0
f67730cb79e38f27b3c737970b0855b6	20.0	0.0	0.0	13.0	7.0	0.0	0.0	13.0	0.0	13.0	0.0	0.0	0.0	0.0	4.0	0.0	8.0	0.0	18.0	0.0	0.0	0.0	0.0	0.0	14.0	11.0	6.0	11.0	0.0	7.0	0.0	9.0	9.0	0.0	36.0	11.0	0.0	9.0	7.0	0.0	0.0	0.0	8.0	0.0	0.0	0.0	0.0	0.0	0.0
a4d0e226cdf0142283d0f2c305981bf2	0.0	0.0	0.0	0.0	14.0	0.0	34.0	0.0	0.0	0.0	0.0	0.0	36.0	0.0	0.0	0.0	0.0	0.0	0.0	0.0	0.0	0.0	0.0	0.0	0.0	0.0	0.0	0.0	0.0	0.0	54.0	0.0	0.0	0.0	0.0	0.0	0.0	0.0	0.0	0.0	0.0	0.0	0.0	31.0	30.0	0.0	0.0	2.0	0.0
63f040420f0f8827814880f53908fc83	11.0	0.0	0.0	0.0	0.0	8.0	0.0	0.0	0.0	0.0	0.0	12.0	51.0	0.0	0.0	0.0	0.0	0.0	0.0	15.0	17.0	12.0	0.0	0.0	0.0	13.0	0.0	0.0	0.0	0.0	0.0	0.0	0.0	20.0	25.0	0.0	16.0	0.0	0.0	12.0	0.0	13.0	0.0	0.0	0.0	0.0	18.0	0.0	0.0
6b13b20767a5dfdfa5d136283b79a84f	0.0	0.0	0.0	0.0	14.0	40.0	0.0	18.0	14.0	13.0	0.0	4.0	0.0	0.0	14.0	9.0	0.0	9.0	0.0	0.0	0.0	8.0	0.0	0.0	6.0	0.0	0.0	4.0	0.0	0.0	0.0	0.0	4.0	5.0	0.0	2.0	0.0	9.0	0.0	12.0	0.0	0.0	0.0	25.0	3.0	0.0	15.0	17.0	0.0
ed753bb222a16abb99817e7c91d98171	0.0	0.0	0.0	0.0	0.0	0.0	0.0	0.0	0.0	0.0	0.0	0.0	47.0	0.0	0.0	0.0	34.0	0.0	0.0	0.0	59.0	0.0	0.0	0.0	0.0	0.0	0.0	0.0	0.0	0.0	0.0	0.0	0.0	0.0	0.0	0.0	0.0	0.0	0.0	56.0	0.0	75.0	0.0	0.0	0.0	0.0	0.0	0.0	0.0
dbdc7cdfb9d2fe5889607ebe7f828ce4	0.0	19.0	0.0	3.0	0.0	0.0	0.0	0.0	0.0	0.0	0.0	0.0	0.0	0.0	0.0	0.0	0.0	0.0	0.0	39.0	0.0	0.0	0.0	0.0	0.0	0.0	0.0	0.0	0.0	24.0	0.0	0.0	30.0	0.0	29.0	0.0	0.0	0.0	0.0	0.0	0.0	0.0	0.0	0.0	0.0	0.0	0.0	0.0	0.0
038d07074612eada5b74171abf4b98cf	0.0	0.0	0.0	0.0	0.0	0.0	0.0	0.0	0.0	20.0	0.0	0.0	23.0	0.0	0.0	0.0	0.0	0.0	0.0	0.0	0.0	0.0	0.0	18.0	6.0	0.0	0.0	0.0	0.0	25.0	47.0	0.0	0.0	0.0	33.0	0.0	0.0	0.0	11.0	27.0	0.0	23.0	43.0	0.0	2.0	14.0	0.0	0.0	0.0
204539e4619e0aae6af560ed7b917da8	0.0	0.0	0.0	0.0	0.0	0.0	0.0	0.0	0.0	0.0	0.0	0.0	30.0	0.0	0.0	0.0	0.0	0.0	0.0	0.0	0.0	0.0	0.0	0.0	0.0	0.0	0.0	0.0	0.0	3.0	33.0	0.0	0.0	0.0	0.0	37.0	0.0	0.0	0.0	0.0	0.0	0.0	0.0	0.0	0.0	0.0	0.0	0.0	0.0
74b0557c81a0bb4df59f28a9b7ab86da	0.0	23.0	0.0	0.0	0.0	2.0	0.0	0.0	0.0	0.0	0.0	0.0	0.0	0.0	0.0	0.0	43.0	0.0	0.0	10.0	0.0	0.0	0.0	0.0	0.0	9.0	0.0	21.0	0.0	0.0	0.0	38.0	0.0	0.0	18.0	18.0	0.0	0.0	0.0	0.0	0.0	0.0	0.0	0.0	0.0	0.0	23.0	0.0	0.0
64b73e76e243c4e527fc601a94f82981	0.0	0.0	32.0	47.0	0.0	7.0	0.0	3.0	0.0	0.0	26.0	0.0	18.0	7.0	0.0	8.0	3.0	0.0	3.0	0.0	0.0	0.0	0.0	4.0	0.0	0.0	0.0	0.0	9.0	0.0	17.0	0.0	15.0	11.0	0.0	0.0	0.0	12.0	19.0	27.0	0.0	5.0	0.0	0.0	0.0	0.0	0.0	8.0	0.0
7d37b6e6ddb6aa8dd9b9f92da9c2bb86	0.0	0.0	0.0	0.0	31.0	0.0	0.0	15.0	0.0	0.0	0.0	0.0	0.0	0.0	18.0	0.0	0.0	0.0	0.0	0.0	0.0	0.0	0.0	0.0	23.0	19.0	0.0	0.0	0.0	0.0	0.0	0.0	0.0	0.0	0.0	0.0	0.0	54.0	0.0	0.0	11.0	0.0	0.0	21.0	0.0	0.0	0.0	51.0	0.0
0a3b492331c0f75afee08a9f47a9b214	0.0	3.0	3.0	0.0	7.0	3.0	0.0	42.0	13.0	3.0	0.0	0.0	9.0	11.0	12.0	18.0	12.0	0.0	2.0	0.0	0.0	0.0	8.0	5.0	0.0	3.0	7.0	6.0	19.0	8.0	0.0	6.0	0.0	3.0	0.0	0.0	0.0	14.0	0.0	0.0	22.0	4.0	10.0	0.0	7.0	0.0	20.0	0.0	3.0
db5e90985bac1465baee1a2b7a5f2225	12.0	41.0	15.0	0.0	0.0	6.0	0.0	32.0	29.0	0.0	16.0	25.0	33.0	0.0	8.0	7.0	21.0	3.0	12.0	0.0	0.0	0.0	0.0	0.0	18.0	23.0	0.0	0.0	21.0	0.0	10.0	3.0	24.0	0.0	0.0	7.0	0.0	6.0	18.0	8.0	0.0	0.0	9.0	0.0	0.0	0.0	47.0	0.0	0.0
655fcfb1ebec836f4c9aaeb46567f52f	49.0	0.0	0.0	0.0	0.0	0.0	0.0	46.0	21.0	0.0	0.0	0.0	0.0	0.0	0.0	21.0	0.0	15.0	0.0	0.0	0.0	0.0	0.0	0.0	0.0	0.0	0.0	8.0	0.0	0.0	0.0	0.0	35.0	0.0	0.0	0.0	0.0	0.0	0.0	0.0	0.0	0.0	0.0	0.0	0.0	0.0	18.0	9.0	0.0
273a8441ca5fd786f928e7fbc30263de	0.0	0.0	0.0	0.0	0.0	0.0	0.0	0.0	0.0	54.0	68.0	0.0	0.0	0.0	0.0	0.0	0.0	0.0	0.0	0.0	0.0	0.0	0.0	0.0	0.0	0.0	0.0	0.0	0.0	0.0	0.0	0.0	0.0	0.0	0.0	0.0	0.0	106.0	84.0	0.0	0.0	0.0	0.0	0.0	0.0	0.0	0.0	0.0	0.0
36798b5c3a943f8dc3a5c04385775162	19.0	11.0	33.0	40.0	0.0	31.0	0.0	0.0	0.0	0.0	0.0	23.0	42.0	37.0	0.0	0.0	0.0	0.0	0.0	0.0	0.0	33.0	0.0	0.0	0.0	7.0	0.0	0.0	10.0	18.0	30.0	0.0	0.0	0.0	9.0	0.0	0.0	0.0	15.0	10.0	0.0	0.0	0.0	0.0	0.0	0.0	12.0	0.0	0.0
59f7d6c66490128df3eaa987cd1545af	0.0	0.0	0.0	0.0	0.0	1.0	0.0	0.0	0.0	37.0	6.0	0.0	69.0	0.0	0.0	0.0	0.0	0.0	0.0	0.0	40.0	0.0	51.0	0.0	35.0	0.0	0.0	0.0	3.0	0.0	0.0	0.0	44.0	0.0	0.0	0.0	0.0	0.0	50.0	0.0	0.0	35.0	0.0	0.0	0.0	15.0	0.0	0.0	0.0
8cd29bc4e5948f5bb11593c92f284149	0.0	0.0	0.0	12.0	16.0	2.0	0.0	0.0	0.0	0.0	31.0	18.0	30.0	0.0	0.0	0.0	0.0	0.0	0.0	0.0	0.0	0.0	0.0	0.0	0.0	0.0	0.0	0.0	23.0	20.0	24.0	2.0	0.0	8.0	0.0	0.0	2.0	0.0	2.0	0.0	0.0	7.0	0.0	0.0	0.0	0.0	0.0	0.0	0.0
3e061cc783b7bba8360b5a7bc9e86cdf	16.0	0.0	0.0	0.0	13.0	0.0	10.0	28.0	0.0	0.0	88.0	0.0	0.0	0.0	0.0	17.0	0.0	0.0	0.0	0.0	12.0	2.0	0.0	0.0	0.0	0.0	0.0	0.0	83.0	30.0	0.0	0.0	0.0	0.0	0.0	0.0	0.0	0.0	0.0	0.0	0.0	0.0	0.0	0.0	0.0	0.0	14.0	18.0	0.0
eb18eb804308bafb5182e2bde889738b	0.0	0.0	0.0	5.0	21.0	10.0	0.0	0.0	15.0	4.0	16.0	0.0	0.0	38.0	19.0	0.0	0.0	0.0	0.0	0.0	0.0	0.0	0.0	9.0	8.0	0.0	0.0	0.0	32.0	0.0	0.0	0.0	0.0	0.0	0.0	0.0	0.0	17.0	10.0	0.0	0.0	0.0	0.0	23.0	0.0	0.0	0.0	0.0	0.0
f7dfb6d29534ddc9b3301284d329fd86	0.0	0.0	0.0	0.0	0.0	0.0	0.0	0.0	0.0	0.0	0.0	18.0	0.0	0.0	0.0	0.0	0.0	0.0	0.0	0.0	0.0	0.0	0.0	0.0	0.0	0.0	0.0	0.0	0.0	28.0	44.0	0.0	0.0	0.0	0.0	0.0	0.0	0.0	0.0	0.0	0.0	0.0	0.0	0.0	0.0	0.0	0.0	0.0	0.0
9ac790994cb4371cf45685521d6f3d61	0.0	8.0	0.0	12.0	0.0	4.0	0.0	0.0	0.0	19.0	7.0	8.0	0.0	4.0	0.0	5.0	4.0	4.0	12.0	0.0	14.0	0.0	5.0	4.0	4.0	0.0	7.0	2.0	10.0	18.0	19.0	4.0	10.0	12.0	8.0	6.0	3.0	2.0	9.0	0.0	9.0	5.0	2.0	5.0	0.0	3.0	0.0	13.0	4.0
c16ab160442851254f77dd83c36a9c8e	0.0	0.0	11.0	13.0	3.0	0.0	4.0	4.0	7.0	4.0	12.0	13.0	6.0	10.0	5.0	7.0	6.0	3.0	0.0	0.0	0.0	0.0	0.0	0.0	3.0	0.0	0.0	3.0	9.0	0.0	6.0	25.0	22.0	5.0	0.0	8.0	0.0	8.0	5.0	21.0	0.0	3.0	0.0	0.0	8.0	0.0	6.0	11.0	4.0
aec7a484ad200bbc06387ee2d32ba2ef	0.0	0.0	0.0	15.0	0.0	10.0	0.0	0.0	0.0	14.0	11.0	0.0	6.0	0.0	0.0	0.0	0.0	0.0	10.0	0.0	7.0	0.0	0.0	0.0	0.0	0.0	0.0	0.0	14.0	20.0	16.0	0.0	12.0	0.0	0.0	0.0	0.0	7.0	12.0	18.0	0.0	18.0	13.0	0.0	12.0	0.0	0.0	8.0	0.0
64b2c7088d341bc87a697f423bfb06b5	0.0	0.0	0.0	0.0	0.0	85.0	107.0	0.0	2.0	12.0	0.0	6.0	63.0	0.0	0.0	0.0	0.0	0.0	74.0	0.0	8.0	21.0	0.0	4.0	0.0	0.0	0.0	0.0	0.0	0.0	0.0	0.0	0.0	0.0	0.0	0.0	0.0	0.0	0.0	0.0	0.0	0.0	0.0	0.0	0.0	0.0	0.0	0.0	0.0
e832f2cb065349e53cc786893412f74a	0.0	0.0	18.0	0.0	12.0	0.0	0.0	8.0	0.0	0.0	0.0	0.0	0.0	0.0	0.0	0.0	0.0	19.0	0.0	0.0	43.0	14.0	0.0	0.0	0.0	0.0	0.0	16.0	0.0	0.0	0.0	0.0	0.0	0.0	0.0	46.0	0.0	0.0	0.0	0.0	0.0	0.0	0.0	0.0	0.0	0.0	14.0	0.0	0.0
fc30c7cc82b911fb6faedab59c089ee3	18.0	20.0	0.0	0.0	0.0	19.0	7.0	0.0	0.0	0.0	6.0	0.0	0.0	0.0	0.0	0.0	0.0	0.0	0.0	9.0	0.0	13.0	24.0	15.0	0.0	0.0	11.0	0.0	0.0	0.0	0.0	0.0	0.0	0.0	27.0	0.0	6.0	0.0	0.0	0.0	29.0	0.0	8.0	0.0	0.0	0.0	0.0	0.0	0.0
ac1cf3708ca0192f10f6c29e60b93f7c	0.0	0.0	29.0	26.0	0.0	0.0	0.0	5.0	11.0	2.0	17.0	0.0	0.0	0.0	0.0	0.0	0.0	0.0	5.0	12.0	5.0	0.0	0.0	0.0	0.0	50.0	5.0	0.0	0.0	0.0	13.0	19.0	13.0	9.0	20.0	0.0	0.0	7.0	0.0	0.0	0.0	0.0	0.0	0.0	0.0	0.0	8.0	0.0	0.0
8c4eeb783bf837b3841dd72aa988b4d0	0.0	0.0	0.0	0.0	0.0	0.0	13.0	0.0	0.0	0.0	19.0	16.0	35.0	0.0	0.0	0.0	0.0	0.0	0.0	0.0	0.0	0.0	0.0	0.0	0.0	9.0	0.0	0.0	29.0	16.0	26.0	0.0	0.0	0.0	0.0	0.0	0.0	45.0	0.0	22.0	0.0	0.0	0.0	10.0	0.0	0.0	0.0	0.0	8.0
7fd4d0ba4f6ad68d785425f7230a731d	0.0	0.0	0.0	0.0	0.0	22.0	17.0	0.0	0.0	0.0	10.0	0.0	29.0	13.0	0.0	0.0	0.0	6.0	0.0	0.0	10.0	0.0	0.0	11.0	0.0	0.0	0.0	0.0	6.0	0.0	17.0	0.0	7.0	10.0	10.0	0.0	0.0	0.0	0.0	0.0	0.0	0.0	0.0	3.0	0.0	0.0	0.0	0.0	0.0
6bb2cdc9576e63b5a81861b36c5159ea	0.0	0.0	0.0	0.0	0.0	0.0	0.0	11.0	0.0	0.0	0.0	0.0	0.0	0.0	0.0	0.0	0.0	0.0	0.0	0.0	21.0	0.0	0.0	0.0	0.0	0.0	0.0	25.0	0.0	15.0	0.0	0.0	0.0	0.0	0.0	17.0	11.0	33.0	0.0	8.0	0.0	0.0	0.0	0.0	9.0	0.0	0.0	27.0	22.0
89387f9e6d2c8733fddcd932ecc4b065	0.0	0.0	0.0	0.0	0.0	18.0	0.0	0.0	0.0	0.0	0.0	0.0	0.0	0.0	0.0	0.0	0.0	0.0	0.0	24.0	0.0	0.0	0.0	0.0	33.0	0.0	11.0	0.0	0.0	0.0	0.0	21.0	0.0	0.0	0.0	0.0	0.0	0.0	0.0	0.0	21.0	0.0	0.0	0.0	0.0	12.0	0.0	0.0	0.0
33cf1dadfdee40b8c5491af25121fa82	26.0	0.0	0.0	0.0	2.0	0.0	0.0	0.0	21.0	0.0	0.0	0.0	0.0	0.0	0.0	28.0	0.0	17.0	0.0	0.0	0.0	0.0	27.0	0.0	0.0	25.0	0.0	0.0	0.0	0.0	0.0	0.0	0.0	28.0	0.0	0.0	0.0	0.0	0.0	0.0	22.0	0.0	0.0	0.0	0.0	0.0	15.0	0.0	0.0
cfa90434061f8832d494592f9f584845	9.0	5.0	0.0	22.0	0.0	11.0	0.0	0.0	5.0	10.0	7.0	0.0	6.0	10.0	0.0	10.0	10.0	8.0	13.0	0.0	0.0	0.0	5.0	0.0	15.0	0.0	5.0	0.0	0.0	10.0	0.0	0.0	18.0	0.0	12.0	0.0	0.0	0.0	15.0	7.0	0.0	16.0	0.0	0.0	15.0	0.0	8.0	11.0	0.0
7fd5fa82109bed06594d32cb4a361093	0.0	3.0	9.0	17.0	0.0	7.0	0.0	8.0	5.0	0.0	9.0	23.0	10.0	0.0	0.0	0.0	0.0	0.0	13.0	0.0	0.0	9.0	0.0	0.0	0.0	0.0	0.0	0.0	20.0	0.0	10.0	0.0	11.0	0.0	0.0	8.0	0.0	4.0	13.0	6.0	9.0	6.0	3.0	5.0	0.0	0.0	0.0	22.0	7.0
40abcfadb383fdbb7a095712b31b9b19	0.0	0.0	12.0	66.0	0.0	0.0	0.0	0.0	9.0	0.0	0.0	0.0	0.0	0.0	0.0	0.0	21.0	13.0	0.0	8.0	0.0	0.0	0.0	6.0	0.0	130.0	0.0	30.0	0.0	0.0	0.0	0.0	0.0	10.0	0.0	53.0	17.0	0.0	0.0	0.0	0.0	0.0	0.0	0.0	0.0	8.0	0.0	3.0	0.0
4a52f47787ec536d63211cc62c119054	0.0	0.0	0.0	0.0	21.0	12.0	7.0	2.0	15.0	7.0	15.0	11.0	25.0	11.0	0.0	10.0	0.0	0.0	0.0	2.0	0.0	6.0	0.0	13.0	0.0	0.0	0.0	0.0	12.0	14.0	9.0	6.0	0.0	0.0	0.0	0.0	0.0	0.0	13.0	11.0	0.0	10.0	7.0	0.0	0.0	0.0	0.0	20.0	0.0
72380a656455f4659054de48df2efc33	0.0	0.0	6.0	25.0	0.0	15.0	0.0	0.0	11.0	19.0	0.0	0.0	0.0	0.0	0.0	0.0	0.0	6.0	0.0	0.0	6.0	11.0	0.0	12.0	5.0	0.0	0.0	0.0	12.0	15.0	13.0	0.0	17.0	0.0	0.0	0.0	14.0	0.0	11.0	0.0	7.0	0.0	0.0	0.0	10.0	0.0	0.0	0.0	0.0
f55aa7cab1098e394aaada72d7bf4a1f	15.0	10.0	0.0	0.0	0.0	27.0	2.0	0.0	0.0	0.0	0.0	0.0	20.0	23.0	0.0	27.0	0.0	0.0	14.0	0.0	0.0	0.0	0.0	9.0	0.0	0.0	0.0	0.0	13.0	0.0	0.0	12.0	0.0	3.0	0.0	0.0	0.0	0.0	18.0	0.0	0.0	8.0	0.0	0.0	15.0	0.0	2.0	0.0	0.0
e6625a124b26a9559b83044dbfead9bc	0.0	0.0	0.0	11.0	7.0	19.0	0.0	0.0	12.0	0.0	0.0	17.0	20.0	0.0	0.0	0.0	0.0	0.0	0.0	0.0	11.0	0.0	0.0	0.0	0.0	0.0	0.0	0.0	0.0	0.0	28.0	0.0	0.0	0.0	0.0	0.0	0.0	9.0	11.0	0.0	0.0	15.0	14.0	7.0	0.0	0.0	0.0	11.0	0.0
a0c1b0a94a6f537d9ba2bdd67e77c2eb	0.0	3.0	0.0	0.0	0.0	34.0	28.0	0.0	0.0	0.0	0.0	0.0	7.0	20.0	0.0	33.0	0.0	1.0	0.0	0.0	0.0	0.0	49.0	0.0	0.0	0.0	0.0	0.0	19.0	5.0	0.0	0.0	0.0	0.0	0.0	0.0	0.0	0.0	0.0	24.0	0.0	0.0	0.0	0.0	0.0	0.0	0.0	0.0	0.0
60d097505c204cc5b3dc407a9f232b5a	0.0	0.0	0.0	0.0	0.0	0.0	0.0	0.0	0.0	0.0	0.0	0.0	110.0	0.0	0.0	0.0	0.0	0.0	0.0	0.0	0.0	0.0	0.0	0.0	7.0	0.0	0.0	0.0	0.0	0.0	0.0	0.0	0.0	0.0	10.0	0.0	0.0	6.0	0.0	3.0	0.0	0.0	0.0	0.0	0.0	0.0	0.0	7.0	36.0
b04f7e36ac6e33e7b8320b30de778ce7	0.0	0.0	0.0	0.0	0.0	0.0	0.0	0.0	0.0	0.0	0.0	0.0	0.0	0.0	0.0	0.0	0.0	0.0	0.0	0.0	0.0	0.0	0.0	25.0	0.0	0.0	0.0	0.0	11.0	0.0	0.0	0.0	0.0	0.0	95.0	31.0	0.0	0.0	0.0	0.0	0.0	11.0	0.0	0.0	0.0	2.0	0.0	0.0	0.0
6fdc47e9f9cea3ee2e135ed47ee6a80a	0.0	0.0	0.0	26.0	0.0	42.0	28.0	0.0	0.0	0.0	0.0	36.0	39.0	0.0	0.0	0.0	14.0	0.0	0.0	0.0	0.0	0.0	0.0	0.0	0.0	0.0	0.0	0.0	0.0	0.0	0.0	0.0	0.0	0.0	0.0	0.0	0.0	24.0	0.0	0.0	0.0	22.0	0.0	0.0	0.0	0.0	11.0	11.0	0.0
dd5406b1042d031429c68d7f284a7e5f	0.0	0.0	0.0	0.0	0.0	0.0	0.0	32.0	0.0	0.0	0.0	0.0	0.0	0.0	23.0	0.0	0.0	0.0	0.0	0.0	0.0	0.0	0.0	0.0	0.0	33.0	43.0	38.0	0.0	0.0	0.0	0.0	0.0	0.0	0.0	0.0	0.0	0.0	0.0	0.0	0.0	0.0	0.0	0.0	0.0	0.0	0.0	49.0	34.0
644658e074bdbfb4508961330dd596f4	16.0	17.0	0.0	0.0	0.0	0.0	0.0	22.0	0.0	0.0	88.0	0.0	0.0	0.0	0.0	0.0	20.0	0.0	5.0	44.0	0.0	0.0	0.0	4.0	0.0	0.0	0.0	0.0	3.0	0.0	0.0	0.0	0.0	0.0	0.0	0.0	0.0	0.0	0.0	0.0	0.0	0.0	0.0	2.0	0.0	0.0	0.0	6.0	0.0
1ead314c4f26e55f4ab427349d240392	0.0	0.0	0.0	0.0	0.0	0.0	0.0	0.0	0.0	4.0	0.0	5.0	17.0	0.0	8.0	0.0	5.0	0.0	0.0	11.0	8.0	0.0	0.0	7.0	0.0	0.0	0.0	0.0	3.0	11.0	0.0	0.0	0.0	0.0	0.0	0.0	0.0	0.0	0.0	0.0	17.0	0.0	0.0	0.0	11.0	0.0	0.0	0.0	0.0
02c504e84c389333d6ce8f690e16aa12	0.0	15.0	0.0	2.0	11.0	0.0	0.0	16.0	0.0	25.0	0.0	35.0	24.0	0.0	0.0	0.0	0.0	0.0	0.0	0.0	11.0	0.0	0.0	0.0	0.0	0.0	0.0	0.0	0.0	0.0	0.0	0.0	0.0	14.0	0.0	0.0	0.0	0.0	18.0	0.0	0.0	0.0	21.0	0.0	21.0	0.0	0.0	0.0	0.0
9b65650fcd51c26a334b9cd21bd5ad07	2.0	0.0	6.0	17.0	0.0	0.0	0.0	0.0	19.0	0.0	9.0	5.0	16.0	0.0	19.0	17.0	0.0	0.0	4.0	0.0	0.0	0.0	0.0	11.0	9.0	0.0	0.0	0.0	15.0	5.0	3.0	0.0	0.0	0.0	10.0	3.0	13.0	0.0	7.0	2.0	0.0	8.0	7.0	9.0	0.0	0.0	0.0	23.0	0.0
c663f8261d200b3a2c0bbe661ef12e70	0.0	0.0	15.0	0.0	0.0	8.0	0.0	10.0	0.0	0.0	30.0	0.0	49.0	0.0	0.0	0.0	0.0	0.0	13.0	13.0	0.0	0.0	0.0	0.0	0.0	15.0	0.0	8.0	12.0	17.0	13.0	10.0	0.0	0.0	0.0	0.0	0.0	15.0	0.0	14.0	0.0	15.0	0.0	0.0	0.0	0.0	0.0	0.0	0.0
5f88545e1064f1b07069c5fc941b1859	0.0	4.0	9.0	16.0	0.0	0.0	0.0	0.0	0.0	4.0	4.0	0.0	0.0	0.0	0.0	3.0	0.0	7.0	6.0	6.0	8.0	7.0	4.0	0.0	9.0	0.0	14.0	7.0	3.0	0.0	0.0	0.0	12.0	24.0	13.0	4.0	20.0	0.0	7.0	10.0	0.0	0.0	4.0	0.0	12.0	0.0	0.0	7.0	0.0
7ea18c3bb53b9d0df3b3e2693505e4dd	0.0	14.0	14.0	27.0	0.0	0.0	0.0	0.0	10.0	0.0	0.0	17.0	17.0	0.0	0.0	0.0	0.0	15.0	0.0	10.0	0.0	0.0	0.0	0.0	22.0	0.0	0.0	18.0	0.0	19.0	0.0	0.0	19.0	14.0	0.0	0.0	0.0	2.0	0.0	0.0	0.0	0.0	0.0	0.0	0.0	0.0	3.0	0.0	0.0
c1594f6bb455d62eb2a8a0380dea95c6	0.0	0.0	0.0	0.0	17.0	0.0	12.0	16.0	0.0	0.0	14.0	0.0	0.0	9.0	0.0	8.0	0.0	0.0	0.0	0.0	18.0	0.0	5.0	0.0	0.0	0.0	0.0	0.0	0.0	0.0	8.0	0.0	0.0	0.0	53.0	0.0	0.0	9.0	0.0	0.0	0.0	0.0	0.0	0.0	0.0	0.0	13.0	0.0	0.0
6a0c3a0c707cc80b2d0d60dd7b0e348b	0.0	0.0	8.0	0.0	27.0	0.0	0.0	0.0	25.0	68.0	9.0	0.0	0.0	0.0	0.0	0.0	0.0	0.0	0.0	0.0	0.0	0.0	0.0	0.0	0.0	0.0	9.0	0.0	7.0	12.0	8.0	0.0	0.0	0.0	0.0	7.0	16.0	0.0	0.0	0.0	10.0	9.0	0.0	0.0	0.0	0.0	0.0	0.0	0.0
7f7eb2f497be72205861349d6e1138c4	0.0	0.0	13.0	17.0	5.0	0.0	4.0	0.0	0.0	9.0	0.0	7.0	7.0	0.0	0.0	9.0	7.0	0.0	6.0	0.0	0.0	4.0	7.0	12.0	0.0	0.0	15.0	18.0	0.0	10.0	0.0	0.0	0.0	9.0	4.0	15.0	24.0	0.0	0.0	7.0	4.0	10.0	6.0	0.0	0.0	0.0	0.0	0.0	0.0
2c2825997e6d4904f089ec0811e304f4	0.0	0.0	0.0	0.0	0.0	0.0	0.0	0.0	0.0	0.0	0.0	0.0	0.0	0.0	0.0	5.0	3.0	0.0	3.0	0.0	0.0	0.0	13.0	0.0	0.0	0.0	12.0	13.0	0.0	0.0	0.0	0.0	0.0	0.0	0.0	0.0	0.0	0.0	0.0	0.0	0.0	0.0	0.0	6.0	0.0	0.0	0.0	0.0	0.0
1cbf2ab4af6372fd8d2de371d3187392	0.0	0.0	14.0	14.0	0.0	16.0	16.0	0.0	0.0	0.0	0.0	0.0	6.0	12.0	0.0	0.0	11.0	0.0	0.0	26.0	0.0	10.0	0.0	0.0	0.0	0.0	0.0	23.0	8.0	5.0	0.0	26.0	0.0	0.0	10.0	0.0	0.0	0.0	0.0	0.0	8.0	0.0	0.0	0.0	6.0	0.0	14.0	0.0	0.0
b7593d13b21fca163670cfa6c50f6d1c	0.0	16.0	0.0	0.0	0.0	0.0	0.0	0.0	52.0	0.0	0.0	18.0	0.0	0.0	0.0	26.0	22.0	0.0	0.0	0.0	0.0	0.0	0.0	0.0	0.0	0.0	29.0	0.0	0.0	0.0	0.0	0.0	43.0	0.0	0.0	0.0	0.0	28.0	0.0	0.0	0.0	0.0	0.0	0.0	0.0	0.0	0.0	0.0	0.0
5be3388894aa0e0f5888e4e77bd387bf	15.0	0.0	0.0	0.0	0.0	0.0	0.0	33.0	0.0	0.0	0.0	0.0	0.0	24.0	0.0	0.0	30.0	0.0	0.0	43.0	0.0	0.0	33.0	33.0	0.0	46.0	0.0	0.0	0.0	0.0	0.0	0.0	0.0	0.0	0.0	24.0	0.0	0.0	0.0	0.0	0.0	0.0	0.0	0.0	0.0	0.0	45.0	0.0	0.0
495ab2e6216acb0749acab498a78bbd6	0.0	0.0	0.0	23.0	0.0	0.0	0.0	0.0	0.0	0.0	0.0	0.0	3.0	0.0	0.0	0.0	54.0	0.0	99.0	0.0	0.0	0.0	0.0	0.0	0.0	0.0	0.0	0.0	0.0	0.0	0.0	0.0	0.0	40.0	0.0	0.0	0.0	0.0	0.0	0.0	0.0	0.0	0.0	0.0	0.0	0.0	0.0	0.0	0.0
968d9eb76dca40e0759fab7898d9c355	0.0	0.0	0.0	0.0	0.0	0.0	0.0	0.0	0.0	22.0	0.0	28.0	88.0	0.0	0.0	0.0	0.0	0.0	0.0	0.0	0.0	0.0	0.0	0.0	0.0	0.0	0.0	0.0	0.0	0.0	0.0	0.0	0.0	2.0	0.0	0.0	0.0	0.0	0.0	0.0	0.0	0.0	0.0	0.0	0.0	0.0	0.0	0.0	0.0
5cffdc852e98fcf2813b745cb57293cb	0.0	0.0	9.0	0.0	0.0	0.0	6.0	13.0	0.0	0.0	0.0	0.0	0.0	0.0	0.0	13.0	0.0	14.0	6.0	0.0	0.0	0.0	17.0	16.0	2.0	0.0	0.0	0.0	20.0	14.0	5.0	7.0	0.0	0.0	0.0	0.0	0.0	0.0	14.0	21.0	0.0	0.0	0.0	18.0	0.0	0.0	0.0	0.0	0.0
76ff225b6bbcc2ded6a2c93bdcd6c27d	0.0	0.0	0.0	0.0	15.0	0.0	10.0	9.0	17.0	6.0	0.0	0.0	0.0	3.0	0.0	0.0	0.0	0.0	0.0	0.0	0.0	0.0	0.0	0.0	0.0	0.0	0.0	0.0	0.0	0.0	0.0	0.0	0.0	2.0	0.0	0.0	21.0	0.0	23.0	0.0	0.0	34.0	0.0	10.0	0.0	0.0	0.0	0.0	0.0
9fa0e40466cbd33b383988c211ce42c0	0.0	0.0	13.0	0.0	0.0	0.0	0.0	0.0	3.0	0.0	0.0	0.0	4.0	23.0	0.0	18.0	0.0	0.0	19.0	0.0	0.0	0.0	3.0	0.0	13.0	0.0	0.0	0.0	0.0	18.0	0.0	0.0	0.0	0.0	0.0	0.0	0.0	35.0	0.0	0.0	0.0	0.0	0.0	10.0	0.0	0.0	0.0	0.0	0.0
9694ca491ea79e6c43b465f1ffd5b5a8	0.0	0.0	0.0	23.0	0.0	0.0	0.0	0.0	0.0	0.0	0.0	0.0	100.0	0.0	0.0	0.0	0.0	0.0	8.0	0.0	0.0	0.0	0.0	0.0	0.0	0.0	0.0	13.0	0.0	0.0	0.0	0.0	0.0	0.0	0.0	0.0	0.0	0.0	0.0	0.0	18.0	14.0	0.0	0.0	0.0	0.0	0.0	0.0	0.0
18449b324afa752d2e64df00eaf30ab8	2.0	0.0	0.0	15.0	2.0	0.0	2.0	37.0	0.0	3.0	0.0	0.0	0.0	0.0	0.0	0.0	18.0	0.0	0.0	0.0	0.0	0.0	0.0	0.0	24.0	0.0	3.0	0.0	0.0	0.0	0.0	0.0	0.0	0.0	0.0	0.0	0.0	2.0	0.0	0.0	6.0	36.0	0.0	0.0	12.0	14.0	0.0	0.0	0.0
eb8c96905a0775c5408aaaacf4a5a6b4	0.0	0.0	0.0	9.0	0.0	0.0	3.0	0.0	17.0	11.0	0.0	8.0	6.0	6.0	2.0	10.0	6.0	0.0	0.0	0.0	0.0	0.0	0.0	8.0	4.0	0.0	0.0	0.0	6.0	7.0	12.0	0.0	13.0	12.0	9.0	16.0	0.0	0.0	9.0	7.0	7.0	10.0	2.0	0.0	9.0	3.0	0.0	10.0	0.0
0fab978ca099768d3f47c0f19024b799	0.0	5.0	7.0	7.0	4.0	8.0	6.0	7.0	19.0	10.0	0.0	4.0	0.0	0.0	0.0	0.0	10.0	7.0	19.0	0.0	0.0	0.0	2.0	0.0	17.0	0.0	0.0	17.0	0.0	0.0	0.0	12.0	11.0	37.0	3.0	4.0	10.0	0.0	5.0	4.0	0.0	15.0	0.0	5.0	8.0	7.0	0.0	8.0	0.0
a10c37c70fcaefcb82385f13bcdf7368	0.0	13.0	0.0	8.0	0.0	0.0	5.0	0.0	0.0	0.0	22.0	9.0	0.0	0.0	0.0	0.0	0.0	12.0	0.0	0.0	21.0	20.0	0.0	3.0	0.0	29.0	17.0	0.0	0.0	0.0	2.0	17.0	0.0	11.0	20.0	15.0	0.0	0.0	2.0	0.0	0.0	0.0	0.0	0.0	14.0	0.0	9.0	0.0	0.0
3ab6953ae7ebaa3f07472fbf95ac9f8c	0.0	2.0	27.0	0.0	2.0	8.0	8.0	4.0	3.0	1.0	3.0	3.0	7.0	2.0	3.0	7.0	0.0	0.0	4.0	17.0	18.0	1.0	8.0	0.0	1.0	19.0	1.0	0.0	8.0	6.0	2.0	5.0	5.0	2.0	3.0	3.0	2.0	3.0	3.0	15.0	2.0	5.0	5.0	1.0	16.0	0.0	0.0	7.0	0.0
91e4384446151ff59646bf31418ff166	0.0	26.0	0.0	0.0	0.0	17.0	0.0	0.0	0.0	0.0	21.0	0.0	0.0	0.0	0.0	0.0	19.0	0.0	0.0	0.0	0.0	0.0	15.0	0.0	0.0	0.0	0.0	0.0	0.0	0.0	0.0	0.0	21.0	0.0	21.0	0.0	0.0	16.0	0.0	11.0	0.0	0.0	0.0	0.0	0.0	0.0	0.0	13.0	0.0
b224100eb01cc4d85a3866d1a33595d6	0.0	0.0	0.0	34.0	0.0	0.0	0.0	0.0	0.0	0.0	0.0	28.0	83.0	0.0	0.0	0.0	0.0	0.0	3.0	0.0	0.0	20.0	0.0	0.0	0.0	0.0	0.0	0.0	0.0	10.0	0.0	0.0	23.0	30.0	0.0	0.0	0.0	0.0	59.0	0.0	0.0	0.0	6.0	0.0	0.0	0.0	0.0	15.0	42.0
64292e6d89bb8aac758a1c46b7281a68	3.0	0.0	0.0	0.0	0.0	0.0	0.0	14.0	28.0	0.0	3.0	13.0	0.0	0.0	0.0	0.0	0.0	0.0	0.0	0.0	0.0	0.0	0.0	8.0	0.0	14.0	49.0	0.0	13.0	0.0	0.0	15.0	25.0	0.0	18.0	0.0	0.0	8.0	0.0	0.0	0.0	0.0	0.0	0.0	0.0	0.0	19.0	0.0	0.0
d12740f962685724c65f789a62509294	16.0	19.0	0.0	7.0	0.0	6.0	0.0	13.0	22.0	0.0	11.0	0.0	0.0	0.0	0.0	14.0	0.0	0.0	0.0	20.0	0.0	0.0	0.0	0.0	0.0	0.0	0.0	0.0	14.0	0.0	0.0	0.0	7.0	10.0	22.0	0.0	0.0	0.0	0.0	0.0	15.0	0.0	0.0	0.0	6.0	0.0	0.0	0.0	0.0
d06c06b0a72f5c129de8a3cdd62fc351	0.0	0.0	12.0	0.0	0.0	0.0	0.0	0.0	0.0	0.0	0.0	0.0	0.0	0.0	0.0	0.0	0.0	0.0	0.0	147.0	23.0	0.0	0.0	2.0	0.0	21.0	11.0	0.0	0.0	0.0	0.0	0.0	0.0	0.0	40.0	0.0	0.0	0.0	0.0	0.0	8.0	0.0	0.0	0.0	0.0	0.0	0.0	0.0	0.0
4fe7e2ebf2d330af7d99a0474039d0f3	0.0	0.0	0.0	0.0	0.0	0.0	0.0	0.0	8.0	12.0	0.0	20.0	0.0	0.0	0.0	14.0	0.0	6.0	0.0	13.0	7.0	0.0	8.0	0.0	7.0	0.0	0.0	0.0	11.0	10.0	5.0	5.0	19.0	18.0	8.0	5.0	0.0	11.0	10.0	8.0	0.0	0.0	11.0	0.0	0.0	6.0	0.0	11.0	0.0
a366e8ee0412a547a0cb9d47ba6f340d	0.0	0.0	214.0	71.0	0.0	0.0	0.0	0.0	0.0	0.0	0.0	0.0	0.0	0.0	0.0	0.0	0.0	0.0	0.0	0.0	0.0	0.0	0.0	0.0	0.0	0.0	12.0	0.0	0.0	0.0	0.0	0.0	0.0	0.0	0.0	0.0	0.0	0.0	0.0	0.0	0.0	0.0	0.0	0.0	0.0	0.0	0.0	0.0	0.0
0892507fb7bc6660edbc665c298b9a0e	0.0	5.0	0.0	0.0	37.0	21.0	0.0	17.0	0.0	0.0	25.0	17.0	29.0	26.0	0.0	0.0	0.0	0.0	0.0	0.0	0.0	0.0	16.0	0.0	15.0	0.0	0.0	9.0	0.0	0.0	0.0	0.0	11.0	0.0	23.0	0.0	0.0	19.0	6.0	0.0	0.0	0.0	0.0	0.0	0.0	0.0	20.0	10.0	0.0
17a56ecbef75377981cab4c3ed5be422	0.0	0.0	0.0	0.0	0.0	0.0	0.0	0.0	0.0	0.0	8.0	0.0	0.0	0.0	0.0	0.0	53.0	0.0	0.0	0.0	0.0	0.0	0.0	0.0	0.0	0.0	36.0	39.0	0.0	4.0	0.0	0.0	0.0	0.0	70.0	10.0	0.0	0.0	0.0	0.0	0.0	0.0	2.0	0.0	0.0	0.0	0.0	0.0	0.0
dadf09ba254e82be47909c3e4e9404d5	0.0	0.0	0.0	0.0	57.0	13.0	0.0	18.0	0.0	0.0	25.0	0.0	0.0	28.0	0.0	0.0	11.0	0.0	0.0	0.0	0.0	0.0	0.0	0.0	0.0	18.0	0.0	0.0	28.0	0.0	0.0	45.0	0.0	0.0	0.0	0.0	0.0	26.0	0.0	0.0	0.0	0.0	0.0	33.0	0.0	0.0	17.0	0.0	0.0
4aea87198028d090904a4a5d83056a33	0.0	0.0	0.0	10.0	0.0	6.0	2.0	4.0	19.0	14.0	3.0	2.0	0.0	0.0	5.0	7.0	0.0	0.0	0.0	2.0	9.0	3.0	0.0	0.0	0.0	0.0	14.0	30.0	0.0	12.0	0.0	13.0	21.0	0.0	0.0	0.0	13.0	0.0	0.0	0.0	0.0	2.0	0.0	8.0	7.0	0.0	0.0	0.0	0.0
5d2ca7f1261e3e6bb009f6bff2dd4f9d	0.0	10.0	0.0	0.0	0.0	8.0	0.0	0.0	9.0	0.0	0.0	0.0	9.0	0.0	0.0	10.0	5.0	5.0	0.0	8.0	0.0	0.0	13.0	5.0	4.0	0.0	5.0	0.0	14.0	0.0	8.0	0.0	14.0	6.0	16.0	5.0	0.0	0.0	8.0	9.0	8.0	0.0	0.0	0.0	9.0	3.0	5.0	3.0	0.0
0fc4d077fde4bb1c97d6b56b6a71715d	0.0	4.0	0.0	23.0	0.0	10.0	12.0	12.0	0.0	0.0	0.0	0.0	0.0	35.0	0.0	0.0	11.0	0.0	0.0	0.0	0.0	4.0	16.0	0.0	0.0	0.0	7.0	2.0	0.0	0.0	0.0	0.0	0.0	4.0	0.0	0.0	0.0	0.0	0.0	0.0	49.0	4.0	0.0	3.0	0.0	0.0	0.0	0.0	0.0
14de58b408aff6d342fd89239fa27b23	6.0	0.0	11.0	18.0	6.0	9.0	21.0	0.0	0.0	21.0	0.0	0.0	0.0	0.0	0.0	0.0	0.0	0.0	0.0	0.0	5.0	9.0	0.0	0.0	0.0	0.0	7.0	0.0	0.0	0.0	0.0	0.0	0.0	23.0	0.0	0.0	0.0	0.0	0.0	0.0	13.0	0.0	0.0	0.0	16.0	0.0	0.0	0.0	0.0
8fee0b59e3e392f2ad31bf8a9f0d2865	0.0	0.0	0.0	20.0	12.0	12.0	13.0	0.0	0.0	0.0	0.0	15.0	0.0	10.0	0.0	0.0	6.0	0.0	21.0	9.0	0.0	8.0	0.0	0.0	0.0	9.0	0.0	0.0	0.0	0.0	0.0	29.0	0.0	0.0	0.0	8.0	16.0	0.0	0.0	0.0	0.0	4.0	0.0	0.0	0.0	0.0	0.0	0.0	0.0
535eefc1ede573585b182a85b9e86e31	12.0	0.0	0.0	0.0	5.0	0.0	0.0	0.0	0.0	0.0	0.0	0.0	0.0	0.0	0.0	0.0	15.0	15.0	0.0	13.0	25.0	9.0	0.0	0.0	0.0	0.0	29.0	0.0	9.0	0.0	5.0	28.0	24.0	0.0	25.0	0.0	0.0	4.0	0.0	0.0	0.0	0.0	0.0	0.0	0.0	0.0	34.0	0.0	0.0
0833379c5c0719807ba351d8f1ea5eb4	0.0	0.0	0.0	9.0	0.0	0.0	0.0	6.0	0.0	11.0	0.0	0.0	0.0	0.0	0.0	0.0	0.0	0.0	7.0	0.0	7.0	8.0	0.0	0.0	0.0	0.0	0.0	0.0	0.0	0.0	22.0	0.0	13.0	12.0	0.0	7.0	14.0	0.0	0.0	0.0	0.0	0.0	6.0	0.0	2.0	0.0	0.0	0.0	0.0
7b54ebd4caa4a4de00163368cd46054b	0.0	0.0	7.0	0.0	0.0	26.0	0.0	0.0	0.0	13.0	0.0	0.0	0.0	9.0	0.0	0.0	0.0	0.0	0.0	5.0	0.0	0.0	0.0	0.0	0.0	0.0	0.0	0.0	14.0	13.0	20.0	8.0	0.0	0.0	0.0	0.0	0.0	0.0	0.0	0.0	0.0	51.0	23.0	0.0	0.0	0.0	0.0	0.0	0.0
11dfcc649d8124abfb752d606e9ee2e4	0.0	0.0	21.0	63.0	0.0	0.0	23.0	0.0	9.0	0.0	0.0	7.0	44.0	0.0	0.0	0.0	0.0	6.0	2.0	0.0	13.0	2.0	0.0	0.0	0.0	0.0	0.0	0.0	0.0	8.0	0.0	0.0	7.0	0.0	0.0	9.0	5.0	0.0	0.0	0.0	0.0	16.0	21.0	0.0	0.0	0.0	0.0	0.0	0.0
379d80899ff864dd75ea687131422a1d	0.0	0.0	3.0	0.0	0.0	0.0	11.0	0.0	0.0	0.0	7.0	31.0	31.0	0.0	0.0	0.0	0.0	0.0	0.0	7.0	0.0	0.0	0.0	0.0	0.0	0.0	0.0	0.0	4.0	21.0	31.0	5.0	0.0	0.0	0.0	0.0	0.0	0.0	0.0	0.0	0.0	0.0	0.0	0.0	0.0	0.0	0.0	0.0	0.0
d09dbda769d76294ebbb284d0a197155	16.0	0.0	0.0	9.0	0.0	4.0	0.0	23.0	0.0	0.0	9.0	0.0	0.0	0.0	7.0	3.0	20.0	0.0	0.0	0.0	0.0	0.0	0.0	0.0	11.0	0.0	10.0	0.0	6.0	0.0	0.0	14.0	19.0	7.0	15.0	0.0	0.0	0.0	0.0	0.0	15.0	5.0	10.0	3.0	12.0	6.0	11.0	0.0	0.0
4e2c710ff85c7852044b5c36606c249b	0.0	0.0	0.0	0.0	0.0	0.0	0.0	0.0	0.0	0.0	0.0	0.0	0.0	0.0	29.0	124.0	0.0	0.0	18.0	0.0	0.0	0.0	0.0	20.0	41.0	0.0	0.0	29.0	0.0	0.0	0.0	0.0	0.0	0.0	0.0	0.0	0.0	0.0	0.0	2.0	0.0	0.0	0.0	0.0	0.0	12.0	0.0	0.0	0.0
0c3c52d511cac86aa716264775eea2d5	0.0	0.0	0.0	0.0	0.0	0.0	12.0	0.0	7.0	5.0	0.0	0.0	25.0	0.0	0.0	0.0	16.0	0.0	0.0	14.0	0.0	8.0	0.0	0.0	0.0	22.0	9.0	0.0	0.0	0.0	0.0	0.0	6.0	10.0	26.0	14.0	0.0	0.0	0.0	0.0	12.0	8.0	0.0	0.0	9.0	0.0	0.0	9.0	0.0
262b81b83f0785f1351735cccb2ced3a	0.0	0.0	0.0	26.0	0.0	0.0	0.0	0.0	14.0	8.0	0.0	13.0	0.0	0.0	0.0	12.0	0.0	28.0	0.0	0.0	0.0	0.0	0.0	26.0	0.0	0.0	0.0	0.0	0.0	0.0	0.0	0.0	12.0	0.0	0.0	0.0	0.0	7.0	14.0	22.0	0.0	0.0	17.0	0.0	0.0	0.0	0.0	0.0	7.0
fdac64c19225bb8123839ea144fe256e	0.0	0.0	0.0	0.0	0.0	0.0	0.0	0.0	31.0	0.0	17.0	0.0	0.0	0.0	17.0	10.0	0.0	0.0	22.0	0.0	0.0	0.0	9.0	2.0	19.0	0.0	0.0	0.0	12.0	0.0	4.0	0.0	0.0	10.0	0.0	0.0	0.0	0.0	11.0	16.0	0.0	10.0	4.0	0.0	8.0	0.0	0.0	0.0	0.0
fb606db8aa1763f0fe0fa2abe1ab60c6	0.0	0.0	0.0	0.0	29.0	0.0	0.0	0.0	0.0	0.0	0.0	0.0	49.0	0.0	0.0	16.0	0.0	0.0	0.0	0.0	0.0	0.0	21.0	0.0	0.0	0.0	0.0	0.0	0.0	26.0	0.0	0.0	0.0	0.0	24.0	0.0	0.0	0.0	0.0	0.0	0.0	19.0	0.0	0.0	0.0	0.0	0.0	0.0	0.0
fcc9029d9a39bcb311633b1c03e295b5	0.0	0.0	12.0	0.0	0.0	0.0	0.0	0.0	0.0	0.0	0.0	0.0	0.0	0.0	0.0	0.0	0.0	0.0	0.0	0.0	24.0	18.0	0.0	0.0	0.0	24.0	20.0	13.0	0.0	0.0	0.0	0.0	0.0	0.0	44.0	0.0	14.0	0.0	0.0	0.0	27.0	0.0	0.0	0.0	0.0	0.0	23.0	0.0	0.0
9eb70321fbfcf8166a04df3e260466bb	20.0	22.0	0.0	0.0	17.0	0.0	5.0	27.0	0.0	3.0	0.0	0.0	0.0	0.0	0.0	0.0	53.0	0.0	0.0	29.0	0.0	0.0	26.0	0.0	0.0	70.0	0.0	0.0	0.0	0.0	0.0	3.0	0.0	0.0	25.0	0.0	0.0	0.0	0.0	0.0	49.0	0.0	0.0	2.0	0.0	0.0	26.0	0.0	0.0
34ddc86baeae007a8e8275794cfb6f52	6.0	0.0	7.0	9.0	10.0	0.0	2.0	3.0	0.0	0.0	0.0	5.0	26.0	9.0	0.0	0.0	10.0	0.0	2.0	8.0	8.0	0.0	2.0	0.0	9.0	22.0	0.0	0.0	12.0	13.0	10.0	11.0	13.0	0.0	36.0	0.0	5.0	9.0	0.0	0.0	0.0	2.0	0.0	0.0	0.0	0.0	6.0	0.0	0.0
2c96109136b94c5ae1b395d3d2be02b1	0.0	0.0	0.0	9.0	2.0	0.0	0.0	36.0	0.0	0.0	40.0	0.0	0.0	0.0	0.0	0.0	0.0	0.0	0.0	33.0	0.0	0.0	0.0	0.0	0.0	91.0	0.0	0.0	36.0	0.0	0.0	46.0	0.0	0.0	55.0	0.0	0.0	0.0	0.0	0.0	0.0	0.0	0.0	0.0	0.0	0.0	0.0	0.0	0.0
3b46ca8c4befba0b0d4b61c5eed085fd	0.0	0.0	9.0	0.0	0.0	0.0	7.0	9.0	7.0	0.0	13.0	11.0	19.0	0.0	3.0	0.0	0.0	0.0	0.0	0.0	0.0	0.0	0.0	0.0	0.0	0.0	0.0	0.0	4.0	0.0	3.0	11.0	14.0	0.0	27.0	0.0	0.0	9.0	0.0	0.0	0.0	27.0	0.0	0.0	22.0	0.0	0.0	12.0	0.0
d7d2040c8c60f946058a3cb3dc6c4c76	0.0	0.0	0.0	0.0	0.0	9.0	16.0	0.0	12.0	15.0	0.0	0.0	4.0	13.0	0.0	8.0	0.0	0.0	0.0	0.0	16.0	0.0	0.0	0.0	0.0	0.0	0.0	0.0	0.0	0.0	0.0	0.0	17.0	0.0	0.0	16.0	0.0	8.0	7.0	0.0	0.0	0.0	0.0	0.0	3.0	14.0	3.0	18.0	0.0
a04077a3a5a00eded2ac66b1337945a2	7.0	0.0	0.0	0.0	0.0	20.0	0.0	0.0	0.0	0.0	0.0	0.0	0.0	14.0	0.0	17.0	0.0	0.0	0.0	6.0	0.0	15.0	0.0	0.0	0.0	0.0	0.0	0.0	0.0	0.0	0.0	0.0	12.0	12.0	4.0	24.0	28.0	0.0	0.0	0.0	10.0	0.0	0.0	9.0	0.0	0.0	11.0	0.0	0.0
1e03d309ca67740a9f61eadd219157ed	0.0	0.0	6.0	20.0	0.0	0.0	0.0	9.0	0.0	6.0	14.0	0.0	19.0	11.0	0.0	0.0	0.0	0.0	0.0	0.0	0.0	0.0	0.0	0.0	0.0	0.0	0.0	0.0	25.0	0.0	0.0	0.0	0.0	0.0	0.0	0.0	0.0	18.0	5.0	12.0	0.0	0.0	9.0	0.0	0.0	0.0	0.0	0.0	0.0
5de0793bf6b7087a9de4093e345ebbcc	16.0	0.0	0.0	21.0	21.0	0.0	0.0	15.0	16.0	29.0	0.0	0.0	0.0	0.0	0.0	12.0	0.0	0.0	2.0	7.0	0.0	0.0	0.0	13.0	0.0	0.0	0.0	0.0	0.0	5.0	13.0	11.0	14.0	0.0	0.0	0.0	9.0	0.0	0.0	0.0	17.0	0.0	25.0	0.0	0.0	0.0	4.0	19.0	0.0
3fa8d56f9e0005b66161eebe21a832ea	0.0	0.0	0.0	12.0	0.0	0.0	0.0	0.0	0.0	0.0	26.0	0.0	17.0	0.0	0.0	8.0	0.0	13.0	0.0	0.0	0.0	0.0	16.0	0.0	6.0	0.0	0.0	0.0	8.0	0.0	15.0	0.0	0.0	0.0	0.0	0.0	4.0	0.0	0.0	9.0	8.0	19.0	0.0	0.0	7.0	0.0	0.0	18.0	0.0
7d45179100f08a3c52917609e81e2531	0.0	0.0	0.0	11.0	0.0	0.0	0.0	12.0	0.0	0.0	17.0	0.0	16.0	0.0	5.0	0.0	0.0	3.0	0.0	0.0	0.0	0.0	0.0	0.0	5.0	0.0	11.0	0.0	0.0	0.0	0.0	0.0	8.0	0.0	21.0	9.0	0.0	0.0	0.0	0.0	0.0	7.0	11.0	0.0	0.0	0.0	10.0	6.0	0.0
68e3d80a3cd8d48161b443b9afc6f011	0.0	0.0	0.0	0.0	0.0	14.0	5.0	0.0	0.0	0.0	0.0	0.0	17.0	0.0	0.0	0.0	0.0	0.0	0.0	0.0	0.0	3.0	10.0	0.0	7.0	0.0	0.0	0.0	11.0	0.0	13.0	0.0	10.0	7.0	0.0	0.0	3.0	0.0	0.0	20.0	0.0	0.0	25.0	0.0	6.0	0.0	6.0	0.0	9.0
1f137c80ae815714ccc7f30ad8ce26d8	2.0	3.0	4.0	4.0	34.0	0.0	0.0	0.0	8.0	3.0	28.0	3.0	0.0	0.0	0.0	0.0	0.0	5.0	2.0	6.0	0.0	0.0	0.0	0.0	4.0	4.0	0.0	0.0	16.0	0.0	0.0	0.0	0.0	0.0	14.0	0.0	0.0	0.0	0.0	0.0	20.0	3.0	0.0	2.0	0.0	0.0	0.0	0.0	2.0
334ba7c75df089c7860417e8110dff02	0.0	0.0	0.0	0.0	0.0	0.0	0.0	54.0	0.0	0.0	0.0	0.0	0.0	0.0	0.0	0.0	0.0	0.0	28.0	52.0	0.0	0.0	0.0	0.0	51.0	0.0	0.0	17.0	0.0	0.0	0.0	0.0	0.0	0.0	37.0	0.0	0.0	38.0	0.0	0.0	0.0	0.0	0.0	0.0	0.0	0.0	24.0	0.0	0.0
fd5d6afd7373ba1500ef3ccc186d04c0	0.0	2.0	9.0	17.0	0.0	0.0	0.0	0.0	13.0	0.0	0.0	9.0	8.0	0.0	0.0	8.0	0.0	0.0	0.0	0.0	0.0	0.0	0.0	8.0	36.0	0.0	0.0	0.0	10.0	0.0	0.0	0.0	0.0	0.0	0.0	0.0	6.0	22.0	10.0	0.0	0.0	9.0	0.0	0.0	10.0	0.0	0.0	0.0	7.0
f841899c62065657924160856a187575	0.0	0.0	0.0	35.0	0.0	0.0	0.0	0.0	0.0	10.0	17.0	8.0	0.0	0.0	10.0	0.0	0.0	11.0	0.0	0.0	0.0	14.0	0.0	0.0	0.0	12.0	0.0	0.0	0.0	0.0	0.0	0.0	0.0	12.0	32.0	0.0	0.0	13.0	0.0	0.0	0.0	0.0	2.0	0.0	0.0	0.0	0.0	1.0	0.0
e1596002f1b4c946ee864d0d492baf31	0.0	17.0	0.0	0.0	0.0	0.0	3.0	12.0	0.0	5.0	19.0	9.0	0.0	7.0	0.0	0.0	6.0	0.0	0.0	27.0	20.0	8.0	21.0	8.0	7.0	0.0	0.0	6.0	0.0	0.0	0.0	0.0	5.0	12.0	11.0	0.0	9.0	0.0	0.0	0.0	15.0	0.0	0.0	0.0	0.0	0.0	18.0	0.0	0.0
f8723f26745e30c45b7f0c9578d57c6c	0.0	0.0	0.0	22.0	0.0	6.0	0.0	0.0	10.0	15.0	12.0	0.0	7.0	0.0	0.0	10.0	11.0	12.0	11.0	0.0	0.0	9.0	11.0	0.0	0.0	15.0	2.0	0.0	8.0	0.0	12.0	0.0	0.0	13.0	0.0	16.0	0.0	9.0	0.0	0.0	0.0	0.0	0.0	0.0	0.0	0.0	0.0	0.0	0.0
e7ef2ea96b03c60e9274bbf2deabd74b	10.0	4.0	16.0	14.0	0.0	10.0	0.0	5.0	15.0	0.0	3.0	2.0	0.0	0.0	13.0	18.0	0.0	0.0	0.0	0.0	0.0	0.0	0.0	0.0	7.0	0.0	0.0	0.0	0.0	0.0	0.0	0.0	3.0	0.0	9.0	0.0	0.0	0.0	0.0	7.0	0.0	0.0	5.0	0.0	0.0	0.0	11.0	23.0	0.0
89ed4a1709980dbf2639d68181532667	0.0	0.0	0.0	14.0	0.0	0.0	0.0	0.0	7.0	9.0	0.0	0.0	0.0	0.0	0.0	0.0	0.0	2.0	0.0	0.0	0.0	0.0	0.0	0.0	0.0	0.0	5.0	5.0	0.0	0.0	4.0	0.0	26.0	57.0	0.0	4.0	11.0	0.0	50.0	43.0	0.0	0.0	4.0	0.0	15.0	0.0	0.0	0.0	2.0
697edc2073c9d4c9dfcb7ea2b73c74e8	0.0	0.0	0.0	0.0	0.0	0.0	0.0	0.0	0.0	0.0	0.0	21.0	24.0	0.0	0.0	0.0	0.0	0.0	0.0	21.0	0.0	0.0	0.0	0.0	0.0	0.0	0.0	0.0	0.0	0.0	19.0	0.0	0.0	0.0	0.0	0.0	0.0	0.0	0.0	0.0	0.0	0.0	0.0	0.0	0.0	0.0	0.0	0.0	0.0
91191bac7ea2e6a2de1bb21966c08b29	0.0	0.0	0.0	12.0	30.0	0.0	0.0	0.0	0.0	0.0	0.0	0.0	49.0	0.0	0.0	0.0	0.0	0.0	0.0	0.0	0.0	0.0	0.0	0.0	0.0	0.0	0.0	0.0	9.0	11.0	0.0	0.0	0.0	0.0	0.0	0.0	0.0	18.0	9.0	28.0	0.0	0.0	0.0	0.0	0.0	0.0	0.0	0.0	0.0
65f5345b701b880fc93b346b996bd8e9	0.0	0.0	0.0	0.0	9.0	16.0	0.0	0.0	0.0	9.0	14.0	0.0	0.0	0.0	0.0	0.0	0.0	0.0	8.0	6.0	0.0	0.0	0.0	0.0	0.0	0.0	0.0	0.0	0.0	0.0	0.0	0.0	0.0	0.0	0.0	0.0	0.0	19.0	11.0	10.0	7.0	16.0	8.0	0.0	0.0	0.0	21.0	0.0	0.0
7f3eef0dd76b9a1942e83e96a91066c3	0.0	0.0	0.0	0.0	0.0	0.0	0.0	0.0	0.0	0.0	64.0	34.0	24.0	0.0	0.0	0.0	0.0	0.0	0.0	0.0	0.0	0.0	0.0	0.0	0.0	0.0	0.0	0.0	0.0	26.0	45.0	0.0	0.0	0.0	0.0	0.0	0.0	20.0	24.0	0.0	0.0	0.0	0.0	0.0	0.0	0.0	0.0	0.0	0.0
53d6f46d80c4f04163cb06b99240a76f	0.0	0.0	0.0	0.0	0.0	0.0	24.0	0.0	0.0	0.0	0.0	0.0	74.0	0.0	0.0	0.0	0.0	0.0	0.0	0.0	0.0	0.0	0.0	14.0	22.0	0.0	0.0	0.0	0.0	0.0	0.0	0.0	0.0	0.0	0.0	0.0	0.0	0.0	0.0	0.0	0.0	0.0	0.0	0.0	0.0	0.0	3.0	0.0	0.0
ac67d91939ffa2de9934f26b14532b5d	0.0	0.0	0.0	0.0	0.0	13.0	0.0	9.0	18.0	0.0	13.0	8.0	6.0	0.0	0.0	0.0	11.0	0.0	0.0	0.0	8.0	0.0	0.0	0.0	11.0	0.0	8.0	0.0	0.0	0.0	0.0	0.0	0.0	0.0	0.0	0.0	13.0	0.0	0.0	0.0	10.0	10.0	0.0	0.0	0.0	0.0	0.0	14.0	0.0
8d78733f96effcf402335438ada933c1	5.0	25.0	0.0	8.0	6.0	11.0	5.0	0.0	9.0	5.0	2.0	3.0	0.0	12.0	0.0	0.0	0.0	3.0	6.0	9.0	0.0	4.0	0.0	14.0	7.0	8.0	6.0	9.0	2.0	0.0	0.0	5.0	6.0	8.0	0.0	0.0	0.0	0.0	0.0	2.0	16.0	0.0	0.0	0.0	4.0	4.0	10.0	0.0	0.0
36a23ad9f077d2fafd6c0910cca18a51	6.0	3.0	5.0	8.0	6.0	5.0	0.0	15.0	9.0	0.0	0.0	0.0	0.0	4.0	0.0	6.0	15.0	6.0	10.0	0.0	3.0	0.0	3.0	8.0	16.0	15.0	0.0	8.0	0.0	0.0	0.0	11.0	15.0	16.0	12.0	12.0	7.0	8.0	0.0	0.0	6.0	7.0	0.0	0.0	0.0	0.0	11.0	0.0	0.0
7f253e5ef9ce62e4497a307f488f4d35	0.0	0.0	0.0	0.0	0.0	0.0	0.0	0.0	0.0	41.0	0.0	0.0	80.0	0.0	0.0	0.0	0.0	0.0	0.0	0.0	0.0	0.0	35.0	0.0	0.0	0.0	0.0	0.0	0.0	0.0	54.0	0.0	0.0	0.0	0.0	0.0	0.0	0.0	0.0	0.0	0.0	0.0	0.0	0.0	0.0	0.0	0.0	0.0	0.0
57ca6e091af100f87228c5279389ef7e	0.0	0.0	0.0	22.0	7.0	3.0	11.0	0.0	0.0	0.0	14.0	0.0	14.0	0.0	0.0	0.0	0.0	0.0	21.0	0.0	0.0	16.0	0.0	0.0	0.0	0.0	0.0	0.0	0.0	0.0	0.0	0.0	28.0	0.0	0.0	0.0	0.0	0.0	0.0	0.0	0.0	7.0	0.0	0.0	15.0	0.0	0.0	21.0	0.0
a60d1b44ba07a19110f3fc8c3faef46d	0.0	0.0	0.0	0.0	127.0	0.0	0.0	0.0	0.0	0.0	42.0	15.0	0.0	0.0	0.0	0.0	0.0	0.0	0.0	0.0	0.0	0.0	0.0	0.0	0.0	0.0	0.0	0.0	0.0	0.0	0.0	0.0	3.0	0.0	0.0	0.0	0.0	0.0	0.0	0.0	22.0	0.0	0.0	18.0	2.0	0.0	0.0	0.0	0.0
3cb3257d04d5fb0a268ebc79a99cd152	0.0	18.0	18.0	0.0	10.0	0.0	0.0	11.0	0.0	0.0	0.0	0.0	29.0	0.0	0.0	0.0	13.0	0.0	0.0	0.0	0.0	0.0	11.0	0.0	12.0	0.0	0.0	0.0	12.0	0.0	0.0	0.0	0.0	0.0	0.0	0.0	0.0	0.0	15.0	11.0	0.0	0.0	0.0	0.0	0.0	0.0	0.0	0.0	0.0
3cba7615db68e113a857eebb50fae994	9.0	0.0	0.0	0.0	9.0	13.0	4.0	14.0	7.0	0.0	7.0	13.0	12.0	8.0	0.0	6.0	5.0	0.0	0.0	0.0	0.0	6.0	4.0	0.0	0.0	0.0	3.0	12.0	20.0	11.0	0.0	4.0	0.0	0.0	0.0	0.0	0.0	0.0	0.0	0.0	0.0	0.0	13.0	0.0	0.0	0.0	10.0	15.0	0.0
c16f1f5bf883dbd383851353952aefc2	0.0	0.0	0.0	68.0	0.0	0.0	0.0	0.0	0.0	0.0	0.0	0.0	0.0	0.0	0.0	0.0	0.0	0.0	0.0	0.0	0.0	0.0	0.0	39.0	44.0	0.0	0.0	0.0	0.0	0.0	0.0	0.0	0.0	34.0	0.0	0.0	0.0	0.0	0.0	0.0	0.0	0.0	0.0	0.0	45.0	0.0	0.0	0.0	0.0
46302d31fc9e0bac9b5d45c425589221	0.0	0.0	7.0	0.0	11.0	0.0	0.0	0.0	0.0	0.0	39.0	8.0	26.0	0.0	0.0	6.0	0.0	0.0	5.0	0.0	0.0	17.0	0.0	0.0	0.0	0.0	0.0	0.0	32.0	0.0	16.0	0.0	0.0	0.0	0.0	0.0	0.0	14.0	13.0	5.0	4.0	0.0	0.0	0.0	0.0	0.0	0.0	0.0	0.0
92b644706196908097dda98d13bdf5e0	0.0	0.0	0.0	0.0	0.0	22.0	0.0	0.0	0.0	0.0	0.0	0.0	2.0	0.0	0.0	0.0	0.0	0.0	2.0	21.0	12.0	2.0	3.0	2.0	15.0	0.0	0.0	0.0	0.0	0.0	0.0	0.0	0.0	0.0	0.0	0.0	0.0	3.0	0.0	0.0	0.0	0.0	3.0	0.0	2.0	0.0	0.0	16.0	0.0
087bf97dfdaf85dab8a513acb733b933	12.0	0.0	0.0	0.0	0.0	0.0	14.0	0.0	0.0	0.0	23.0	0.0	44.0	12.0	0.0	0.0	0.0	0.0	0.0	0.0	0.0	0.0	0.0	0.0	0.0	0.0	0.0	0.0	0.0	0.0	0.0	0.0	0.0	0.0	20.0	0.0	16.0	0.0	0.0	0.0	0.0	0.0	0.0	25.0	0.0	0.0	0.0	5.0	0.0
762012a81a788987a84efbac6d928524	0.0	10.0	0.0	0.0	31.0	9.0	0.0	0.0	0.0	0.0	14.0	0.0	19.0	13.0	0.0	0.0	0.0	0.0	0.0	6.0	0.0	0.0	0.0	0.0	0.0	0.0	0.0	0.0	0.0	0.0	18.0	4.0	0.0	0.0	9.0	4.0	0.0	37.0	9.0	0.0	0.0	0.0	0.0	15.0	0.0	0.0	0.0	0.0	0.0
a1d3cdc8bd04c38c6b01d465db3634d3	0.0	0.0	13.0	0.0	0.0	0.0	0.0	0.0	9.0	0.0	0.0	0.0	10.0	0.0	9.0	0.0	0.0	12.0	9.0	0.0	0.0	0.0	12.0	7.0	5.0	0.0	0.0	0.0	0.0	0.0	0.0	0.0	0.0	0.0	0.0	0.0	7.0	0.0	0.0	0.0	0.0	0.0	0.0	16.0	7.0	0.0	16.0	3.0	0.0
c8f254bee0effe7c69f9aacb6ad2b091	0.0	0.0	0.0	0.0	0.0	0.0	0.0	0.0	0.0	30.0	0.0	0.0	0.0	23.0	0.0	0.0	0.0	0.0	0.0	0.0	0.0	0.0	0.0	0.0	0.0	0.0	0.0	0.0	0.0	0.0	0.0	0.0	0.0	0.0	0.0	0.0	0.0	0.0	0.0	0.0	0.0	0.0	0.0	45.0	0.0	0.0	0.0	51.0	0.0
4a23cec8d1647469bfa7622056e01a2b	0.0	0.0	0.0	0.0	0.0	0.0	0.0	18.0	0.0	0.0	0.0	0.0	0.0	0.0	0.0	0.0	4.0	0.0	0.0	0.0	3.0	0.0	0.0	0.0	0.0	15.0	16.0	11.0	0.0	4.0	0.0	40.0	0.0	0.0	30.0	20.0	4.0	0.0	0.0	0.0	0.0	6.0	2.0	0.0	6.0	0.0	51.0	0.0	0.0
3294827cb3d87e7c35afc15965a4929e	0.0	0.0	0.0	44.0	0.0	7.0	0.0	0.0	0.0	0.0	0.0	0.0	0.0	0.0	0.0	0.0	0.0	0.0	0.0	0.0	18.0	0.0	6.0	0.0	0.0	0.0	0.0	0.0	0.0	0.0	6.0	0.0	13.0	0.0	0.0	0.0	0.0	9.0	30.0	0.0	0.0	0.0	0.0	0.0	0.0	0.0	0.0	22.0	0.0
a84f93a249c8285f7d933fd9bc1c8925	0.0	0.0	0.0	0.0	0.0	0.0	0.0	10.0	13.0	8.0	9.0	0.0	14.0	11.0	0.0	0.0	10.0	0.0	13.0	0.0	0.0	0.0	6.0	6.0	4.0	0.0	6.0	0.0	0.0	0.0	12.0	8.0	0.0	0.0	6.0	0.0	5.0	0.0	0.0	7.0	0.0	7.0	0.0	0.0	0.0	0.0	0.0	0.0	0.0
036c7f85b1687194bc187ef2670955d5	0.0	0.0	0.0	14.0	0.0	0.0	0.0	0.0	0.0	0.0	8.0	0.0	0.0	8.0	0.0	0.0	0.0	12.0	8.0	3.0	10.0	3.0	0.0	0.0	0.0	24.0	5.0	0.0	0.0	0.0	5.0	7.0	17.0	0.0	18.0	0.0	9.0	0.0	0.0	0.0	8.0	7.0	0.0	0.0	0.0	0.0	0.0	0.0	0.0
d5a9a70588028543cf692fdcc89a2d98	0.0	0.0	0.0	9.0	0.0	0.0	4.0	0.0	0.0	8.0	0.0	11.0	8.0	0.0	0.0	11.0	0.0	8.0	7.0	0.0	0.0	0.0	0.0	11.0	8.0	0.0	0.0	0.0	0.0	0.0	24.0	0.0	9.0	12.0	0.0	10.0	12.0	0.0	0.0	0.0	0.0	0.0	0.0	3.0	0.0	0.0	0.0	0.0	0.0
e8f9e9ea9766b57674071b0571356133	0.0	0.0	0.0	0.0	40.0	47.0	0.0	0.0	13.0	3.0	26.0	0.0	19.0	0.0	2.0	2.0	0.0	0.0	0.0	0.0	0.0	0.0	0.0	0.0	35.0	0.0	0.0	0.0	1.0	0.0	14.0	0.0	0.0	0.0	0.0	0.0	0.0	9.0	11.0	6.0	0.0	7.0	0.0	7.0	3.0	0.0	0.0	0.0	0.0
dbb9587c76111fabc84ad17c459d407a	0.0	0.0	0.0	22.0	0.0	0.0	0.0	0.0	22.0	0.0	0.0	0.0	0.0	0.0	0.0	0.0	9.0	0.0	0.0	0.0	0.0	0.0	9.0	0.0	10.0	0.0	8.0	0.0	0.0	0.0	0.0	0.0	8.0	14.0	13.0	0.0	20.0	19.0	0.0	13.0	0.0	0.0	8.0	0.0	9.0	0.0	0.0	0.0	0.0
d709159a83634aae5774d4ac8d44a95f	0.0	0.0	0.0	15.0	0.0	0.0	0.0	0.0	0.0	0.0	0.0	19.0	20.0	20.0	0.0	0.0	0.0	10.0	0.0	0.0	0.0	0.0	0.0	0.0	0.0	0.0	0.0	8.0	17.0	0.0	14.0	15.0	0.0	0.0	0.0	0.0	0.0	29.0	0.0	0.0	0.0	0.0	0.0	22.0	0.0	0.0	0.0	11.0	0.0
37af1b491ba040287dbf0227fa06bb55	13.0	18.0	0.0	0.0	0.0	0.0	0.0	16.0	0.0	0.0	10.0	0.0	9.0	12.0	0.0	0.0	6.0	0.0	0.0	46.0	6.0	0.0	0.0	8.0	0.0	26.0	0.0	0.0	0.0	0.0	0.0	39.0	0.0	0.0	41.0	0.0	0.0	0.0	0.0	0.0	30.0	4.0	0.0	0.0	0.0	0.0	0.0	0.0	0.0
fe5360a2827712246f52a198b11d024e	3.0	0.0	0.0	0.0	0.0	0.0	6.0	0.0	0.0	0.0	0.0	0.0	13.0	0.0	0.0	0.0	20.0	0.0	0.0	0.0	0.0	0.0	0.0	9.0	21.0	0.0	0.0	0.0	0.0	10.0	13.0	0.0	0.0	0.0	0.0	0.0	0.0	11.0	10.0	0.0	0.0	0.0	0.0	0.0	0.0	0.0	0.0	0.0	0.0
0413904642e5486d2c058e360c2f0983	0.0	16.0	0.0	0.0	0.0	0.0	0.0	0.0	0.0	0.0	25.0	0.0	0.0	11.0	0.0	0.0	23.0	4.0	0.0	18.0	0.0	0.0	0.0	0.0	0.0	0.0	0.0	0.0	42.0	0.0	0.0	15.0	0.0	0.0	20.0	8.0	0.0	0.0	0.0	0.0	19.0	0.0	0.0	0.0	0.0	0.0	6.0	0.0	3.0
b0be8f4e6b65b6b0f9a64a0ff0b4a571	0.0	0.0	0.0	0.0	0.0	0.0	0.0	0.0	0.0	0.0	0.0	0.0	0.0	0.0	0.0	0.0	0.0	0.0	0.0	0.0	0.0	0.0	98.0	19.0	0.0	0.0	0.0	0.0	0.0	0.0	0.0	0.0	0.0	0.0	0.0	15.0	0.0	0.0	15.0	0.0	0.0	0.0	0.0	42.0	0.0	0.0	0.0	0.0	0.0
defa317a6a91087a4219bd3f9d7ea718	0.0	0.0	0.0	0.0	0.0	41.0	0.0	0.0	0.0	0.0	0.0	0.0	1.0	0.0	39.0	16.0	0.0	1.0	0.0	0.0	0.0	0.0	10.0	0.0	0.0	0.0	0.0	0.0	28.0	0.0	0.0	0.0	3.0	0.0	0.0	0.0	0.0	0.0	0.0	0.0	0.0	0.0	0.0	0.0	0.0	0.0	0.0	0.0	0.0
6587596799eeda4befd37cc7726b2af4	9.0	0.0	0.0	0.0	0.0	7.0	11.0	0.0	0.0	10.0	10.0	0.0	0.0	0.0	0.0	5.0	11.0	0.0	10.0	0.0	0.0	0.0	0.0	0.0	15.0	0.0	0.0	6.0	0.0	7.0	0.0	0.0	0.0	0.0	0.0	0.0	0.0	0.0	7.0	0.0	0.0	12.0	3.0	10.0	0.0	0.0	10.0	11.0	0.0
e8378e31557ae0dc3b66ab59580659b2	0.0	0.0	166.0	88.0	0.0	0.0	0.0	0.0	0.0	0.0	0.0	0.0	0.0	0.0	0.0	0.0	0.0	0.0	0.0	0.0	0.0	0.0	0.0	0.0	0.0	0.0	0.0	0.0	0.0	0.0	0.0	0.0	0.0	0.0	0.0	0.0	0.0	0.0	0.0	0.0	0.0	0.0	0.0	0.0	0.0	0.0	0.0	0.0	0.0
1c9f0af253efc2abdd6ca5a8f5bd9fbe	0.0	0.0	0.0	0.0	0.0	0.0	0.0	0.0	0.0	0.0	22.0	0.0	0.0	7.0	0.0	0.0	0.0	0.0	0.0	6.0	13.0	0.0	0.0	0.0	0.0	0.0	0.0	0.0	0.0	0.0	0.0	0.0	0.0	0.0	0.0	0.0	0.0	0.0	0.0	9.0	0.0	0.0	12.0	0.0	0.0	0.0	0.0	0.0	0.0
e371bcb8ab976fe8ae8e05646dd77a97	0.0	0.0	0.0	0.0	0.0	8.0	0.0	7.0	8.0	0.0	5.0	6.0	13.0	8.0	3.0	8.0	4.0	0.0	0.0	6.0	0.0	0.0	0.0	7.0	0.0	0.0	7.0	11.0	8.0	9.0	11.0	12.0	14.0	0.0	4.0	5.0	6.0	0.0	0.0	3.0	7.0	0.0	0.0	0.0	0.0	0.0	0.0	6.0	0.0
e1c5a48f2467959a7edc05a789fd891f	0.0	0.0	0.0	8.0	0.0	0.0	26.0	0.0	0.0	0.0	0.0	0.0	58.0	0.0	0.0	0.0	0.0	0.0	0.0	0.0	0.0	0.0	0.0	0.0	0.0	0.0	0.0	0.0	0.0	0.0	0.0	0.0	0.0	0.0	0.0	0.0	0.0	0.0	0.0	0.0	0.0	0.0	0.0	0.0	0.0	0.0	0.0	11.0	0.0
82278fc503af8112d67fe2eb96c6788c	2.0	9.0	1.0	0.0	0.0	0.0	3.0	0.0	0.0	7.0	0.0	3.0	0.0	0.0	0.0	0.0	6.0	9.0	5.0	2.0	1.0	2.0	8.0	0.0	1.0	3.0	5.0	3.0	0.0	2.0	0.0	1.0	10.0	2.0	3.0	2.0	10.0	0.0	0.0	0.0	8.0	2.0	0.0	9.0	2.0	7.0	2.0	0.0	0.0
16d182a555a7db93be42a25862cefbb5	5.0	0.0	0.0	14.0	7.0	0.0	3.0	9.0	0.0	5.0	0.0	0.0	4.0	0.0	0.0	11.0	0.0	6.0	10.0	0.0	8.0	4.0	5.0	8.0	0.0	0.0	8.0	10.0	2.0	12.0	3.0	0.0	0.0	0.0	0.0	0.0	3.0	0.0	0.0	0.0	11.0	5.0	15.0	0.0	0.0	0.0	15.0	4.0	3.0
60aefe0dfd136015b94d2145ec0c1f84	0.0	0.0	0.0	4.0	0.0	6.0	6.0	0.0	0.0	0.0	0.0	0.0	15.0	0.0	0.0	5.0	0.0	0.0	0.0	0.0	0.0	7.0	0.0	0.0	0.0	0.0	0.0	0.0	0.0	16.0	0.0	0.0	3.0	0.0	0.0	9.0	0.0	0.0	0.0	0.0	0.0	28.0	0.0	0.0	0.0	0.0	0.0	0.0	7.0
45c75d62b4ef302f92458b31a62a87fc	0.0	0.0	2.0	34.0	0.0	0.0	11.0	0.0	0.0	0.0	35.0	7.0	0.0	0.0	0.0	0.0	0.0	0.0	0.0	0.0	0.0	0.0	0.0	0.0	0.0	0.0	0.0	8.0	21.0	0.0	0.0	0.0	0.0	0.0	14.0	0.0	0.0	0.0	39.0	0.0	0.0	0.0	0.0	0.0	0.0	0.0	0.0	2.0	0.0
80e3586da9308f9d2e16e67fc800f09a	0.0	0.0	0.0	0.0	22.0	20.0	0.0	4.0	0.0	0.0	16.0	21.0	17.0	0.0	0.0	0.0	0.0	0.0	0.0	8.0	0.0	0.0	0.0	0.0	0.0	0.0	0.0	0.0	10.0	0.0	12.0	11.0	0.0	0.0	0.0	0.0	0.0	15.0	3.0	3.0	0.0	0.0	5.0	0.0	0.0	0.0	0.0	0.0	0.0
8467be6259b3f031a357e6ba2bf6099c	0.0	0.0	21.0	0.0	0.0	0.0	0.0	3.0	0.0	0.0	0.0	0.0	2.0	0.0	0.0	0.0	0.0	0.0	0.0	0.0	26.0	3.0	0.0	41.0	0.0	28.0	0.0	0.0	26.0	0.0	0.0	0.0	0.0	0.0	0.0	22.0	3.0	0.0	0.0	0.0	2.0	0.0	0.0	0.0	0.0	0.0	4.0	0.0	0.0
548a237cac121307933174c6f3445ba9	0.0	0.0	0.0	43.0	0.0	0.0	0.0	0.0	0.0	25.0	0.0	0.0	0.0	0.0	0.0	0.0	0.0	0.0	0.0	0.0	0.0	0.0	0.0	0.0	0.0	0.0	32.0	0.0	0.0	25.0	0.0	0.0	23.0	36.0	0.0	36.0	0.0	0.0	35.0	0.0	0.0	0.0	0.0	0.0	0.0	0.0	0.0	0.0	0.0
3d0edb5435e7294768ed200c6dc562cb	0.0	54.0	34.0	4.0	0.0	0.0	0.0	8.0	0.0	0.0	0.0	0.0	0.0	0.0	0.0	0.0	0.0	0.0	0.0	0.0	0.0	0.0	19.0	0.0	0.0	0.0	0.0	0.0	0.0	0.0	0.0	0.0	0.0	0.0	31.0	0.0	9.0	0.0	2.0	0.0	0.0	0.0	0.0	0.0	0.0	0.0	0.0	0.0	0.0
1c5cb1045682b452633a2a4e02bf8e6d	0.0	0.0	0.0	0.0	0.0	0.0	0.0	0.0	0.0	0.0	0.0	0.0	31.0	0.0	0.0	0.0	0.0	0.0	0.0	0.0	20.0	0.0	0.0	9.0	0.0	0.0	10.0	0.0	0.0	0.0	0.0	0.0	0.0	5.0	0.0	0.0	0.0	0.0	0.0	0.0	0.0	0.0	0.0	0.0	0.0	0.0	0.0	10.0	17.0
ff61db8c70e508c4dc668a2b1c654c5a	0.0	6.0	0.0	0.0	0.0	0.0	0.0	0.0	0.0	0.0	0.0	0.0	0.0	0.0	0.0	0.0	0.0	0.0	0.0	0.0	0.0	0.0	0.0	0.0	0.0	0.0	0.0	0.0	0.0	0.0	0.0	0.0	0.0	0.0	0.0	0.0	0.0	0.0	0.0	0.0	0.0	0.0	0.0	0.0	0.0	0.0	0.0	0.0	0.0
b053ecacdbe61a9e06d43d4e8fae0031	0.0	0.0	0.0	0.0	0.0	7.0	0.0	0.0	0.0	0.0	0.0	0.0	0.0	0.0	0.0	0.0	13.0	0.0	0.0	15.0	5.0	0.0	0.0	0.0	0.0	0.0	0.0	0.0	3.0	0.0	0.0	16.0	0.0	0.0	48.0	0.0	0.0	0.0	0.0	0.0	14.0	0.0	0.0	0.0	0.0	0.0	0.0	0.0	0.0
2c52d23989573fc81e6e92aae1ed876c	0.0	0.0	0.0	0.0	10.0	17.0	0.0	10.0	19.0	7.0	15.0	0.0	19.0	0.0	0.0	0.0	0.0	0.0	18.0	0.0	0.0	0.0	2.0	0.0	0.0	0.0	0.0	0.0	0.0	5.0	0.0	0.0	0.0	0.0	0.0	0.0	0.0	11.0	14.0	0.0	9.0	0.0	0.0	12.0	0.0	0.0	0.0	13.0	0.0
38d177c01e33f2067d9799467baf3850	3.0	0.0	0.0	13.0	0.0	20.0	0.0	0.0	16.0	0.0	0.0	5.0	17.0	0.0	0.0	0.0	0.0	0.0	3.0	0.0	3.0	0.0	5.0	0.0	3.0	3.0	0.0	0.0	0.0	6.0	0.0	0.0	0.0	0.0	0.0	6.0	7.0	0.0	7.0	14.0	0.0	0.0	0.0	0.0	0.0	0.0	0.0	0.0	4.0
b2d10214df1dd7688aa5338c4dad321c	0.0	0.0	0.0	0.0	0.0	0.0	0.0	0.0	0.0	0.0	0.0	0.0	0.0	0.0	0.0	0.0	0.0	0.0	0.0	0.0	0.0	0.0	0.0	0.0	0.0	0.0	0.0	0.0	12.0	0.0	0.0	0.0	0.0	14.0	14.0	0.0	0.0	0.0	0.0	0.0	0.0	0.0	0.0	0.0	0.0	0.0	0.0	26.0	0.0
a770e015b3c88458f6f60f2de4528ade	0.0	0.0	0.0	0.0	20.0	34.0	14.0	0.0	0.0	0.0	0.0	0.0	17.0	0.0	0.0	0.0	7.0	0.0	0.0	0.0	0.0	0.0	0.0	0.0	0.0	0.0	0.0	0.0	16.0	0.0	13.0	0.0	0.0	10.0	0.0	0.0	0.0	0.0	8.0	0.0	0.0	10.0	0.0	12.0	0.0	0.0	0.0	15.0	0.0
e9c6c0256d0436f6aa81a8df657d7301	0.0	0.0	0.0	0.0	0.0	0.0	0.0	0.0	0.0	0.0	13.0	0.0	0.0	0.0	0.0	0.0	0.0	0.0	0.0	4.0	0.0	0.0	0.0	0.0	0.0	0.0	0.0	0.0	0.0	0.0	0.0	0.0	0.0	0.0	0.0	0.0	0.0	0.0	44.0	32.0	0.0	0.0	0.0	0.0	12.0	0.0	0.0	0.0	0.0
421154e6d41b0df3090883e90c8985eb	14.0	21.0	7.0	0.0	0.0	0.0	8.0	13.0	0.0	0.0	0.0	0.0	14.0	3.0	0.0	0.0	0.0	0.0	10.0	0.0	0.0	0.0	4.0	12.0	0.0	14.0	0.0	0.0	0.0	0.0	0.0	0.0	0.0	9.0	19.0	0.0	0.0	0.0	0.0	9.0	0.0	0.0	8.0	10.0	0.0	0.0	23.0	11.0	0.0
1cdff82fa0d7dbae099a6bb79acff81e	0.0	0.0	0.0	15.0	0.0	0.0	0.0	0.0	0.0	0.0	3.0	13.0	0.0	0.0	0.0	13.0	0.0	0.0	0.0	0.0	0.0	38.0	0.0	0.0	0.0	0.0	0.0	0.0	0.0	11.0	0.0	0.0	2.0	18.0	0.0	0.0	0.0	0.0	17.0	0.0	0.0	0.0	0.0	0.0	0.0	0.0	0.0	22.0	0.0
98a81a37b1b1d9eafc707a247d8b0bbe	0.0	0.0	8.0	0.0	0.0	0.0	0.0	0.0	0.0	0.0	0.0	0.0	0.0	0.0	0.0	0.0	13.0	23.0	0.0	10.0	29.0	0.0	0.0	0.0	0.0	6.0	0.0	0.0	0.0	4.0	0.0	0.0	0.0	0.0	0.0	0.0	0.0	0.0	0.0	0.0	0.0	5.0	6.0	0.0	0.0	0.0	0.0	0.0	0.0
9d5e2eafd9d20e1681a79d39ce2b6acf	0.0	0.0	0.0	24.0	0.0	0.0	0.0	0.0	0.0	0.0	0.0	0.0	0.0	0.0	0.0	0.0	0.0	0.0	0.0	0.0	0.0	39.0	0.0	0.0	0.0	0.0	0.0	0.0	0.0	24.0	0.0	0.0	0.0	0.0	0.0	18.0	0.0	0.0	0.0	0.0	0.0	0.0	0.0	0.0	0.0	21.0	0.0	0.0	27.0
de8d4940d7f696bb3d798e140a8643a3	0.0	2.0	6.0	0.0	0.0	15.0	5.0	0.0	16.0	0.0	0.0	0.0	5.0	0.0	0.0	7.0	0.0	0.0	7.0	0.0	0.0	0.0	4.0	0.0	18.0	0.0	0.0	0.0	0.0	3.0	5.0	0.0	7.0	0.0	6.0	0.0	0.0	6.0	0.0	15.0	5.0	10.0	0.0	4.0	4.0	0.0	0.0	27.0	4.0
99441f0931adbe476f908d94f4a88a34	0.0	0.0	3.0	0.0	0.0	21.0	0.0	0.0	0.0	0.0	0.0	0.0	4.0	0.0	0.0	27.0	0.0	0.0	0.0	0.0	0.0	0.0	0.0	0.0	0.0	0.0	0.0	0.0	0.0	0.0	0.0	0.0	0.0	0.0	0.0	8.0	0.0	28.0	9.0	36.0	0.0	0.0	0.0	0.0	0.0	0.0	0.0	0.0	0.0
491d0d43a5bd917dfa4e503c520f6a71	0.0	0.0	0.0	0.0	0.0	0.0	0.0	0.0	0.0	0.0	0.0	0.0	83.0	0.0	0.0	0.0	0.0	0.0	0.0	0.0	0.0	0.0	0.0	0.0	0.0	0.0	0.0	0.0	0.0	0.0	0.0	0.0	0.0	0.0	69.0	0.0	0.0	0.0	0.0	0.0	0.0	0.0	0.0	0.0	0.0	0.0	0.0	0.0	0.0
632e6d159b6113678d088a0a45e6c919	0.0	0.0	0.0	0.0	0.0	0.0	0.0	0.0	0.0	0.0	0.0	0.0	78.0	0.0	40.0	0.0	0.0	0.0	39.0	0.0	0.0	0.0	0.0	0.0	0.0	0.0	0.0	0.0	0.0	0.0	0.0	0.0	0.0	0.0	0.0	0.0	0.0	3.0	46.0	0.0	0.0	0.0	0.0	0.0	0.0	0.0	0.0	0.0	0.0
f8e31b3b243ea7ea6ef600e2c541c056	0.0	0.0	0.0	0.0	15.0	0.0	0.0	9.0	0.0	0.0	0.0	0.0	20.0	0.0	0.0	0.0	0.0	0.0	0.0	0.0	0.0	0.0	0.0	0.0	0.0	0.0	0.0	0.0	0.0	0.0	0.0	0.0	0.0	0.0	0.0	0.0	0.0	26.0	0.0	0.0	0.0	0.0	0.0	0.0	0.0	0.0	0.0	18.0	0.0
320ca17411b29d972f2f104831b22552	18.0	20.0	0.0	0.0	0.0	8.0	0.0	0.0	0.0	0.0	0.0	0.0	0.0	0.0	0.0	0.0	22.0	0.0	0.0	25.0	0.0	0.0	10.0	0.0	0.0	14.0	0.0	0.0	0.0	0.0	2.0	0.0	0.0	0.0	24.0	0.0	0.0	0.0	0.0	0.0	0.0	0.0	0.0	0.0	0.0	0.0	17.0	4.0	0.0
6a19b8e8adcab5e076f457ff75fca317	0.0	0.0	0.0	16.0	0.0	0.0	0.0	0.0	0.0	0.0	26.0	0.0	0.0	0.0	0.0	19.0	0.0	0.0	0.0	0.0	0.0	0.0	0.0	0.0	0.0	0.0	0.0	0.0	0.0	0.0	0.0	0.0	0.0	0.0	19.0	0.0	0.0	0.0	0.0	17.0	0.0	0.0	0.0	0.0	0.0	0.0	0.0	0.0	0.0
9137b3367327da596e181a7ba83d1efe	0.0	0.0	0.0	0.0	0.0	17.0	0.0	0.0	0.0	0.0	21.0	0.0	32.0	0.0	0.0	0.0	0.0	0.0	0.0	0.0	0.0	0.0	0.0	0.0	0.0	0.0	0.0	0.0	16.0	0.0	8.0	0.0	0.0	0.0	0.0	0.0	0.0	0.0	9.0	20.0	0.0	0.0	0.0	0.0	0.0	0.0	0.0	17.0	0.0
2480546d1e8cd5925ba3b1bfdd58920a	0.0	0.0	0.0	17.0	9.0	6.0	0.0	7.0	10.0	0.0	0.0	0.0	0.0	12.0	0.0	14.0	0.0	0.0	0.0	0.0	0.0	0.0	0.0	10.0	0.0	0.0	11.0	0.0	18.0	15.0	0.0	0.0	0.0	0.0	0.0	0.0	0.0	0.0	10.0	19.0	12.0	8.0	13.0	0.0	17.0	0.0	8.0	0.0	0.0
3e04bd4e95169764567d33e75b88bd4f	0.0	0.0	0.0	0.0	0.0	18.0	0.0	0.0	0.0	0.0	0.0	0.0	38.0	0.0	0.0	0.0	0.0	0.0	0.0	0.0	0.0	0.0	0.0	0.0	0.0	0.0	0.0	0.0	39.0	0.0	0.0	0.0	0.0	0.0	0.0	0.0	0.0	0.0	0.0	0.0	0.0	0.0	0.0	0.0	0.0	0.0	0.0	0.0	0.0
e3f49768353d621aa923a3d95b461e62	0.0	0.0	0.0	22.0	0.0	0.0	17.0	0.0	0.0	0.0	2.0	0.0	0.0	0.0	0.0	0.0	29.0	0.0	0.0	0.0	0.0	0.0	0.0	0.0	0.0	0.0	0.0	0.0	52.0	0.0	0.0	25.0	0.0	0.0	2.0	0.0	0.0	0.0	0.0	0.0	0.0	0.0	2.0	0.0	24.0	0.0	29.0	26.0	0.0
33f491e413038087fc8795262c841f6e	2.0	4.0	0.0	0.0	0.0	0.0	0.0	0.0	0.0	0.0	0.0	0.0	0.0	18.0	0.0	0.0	0.0	0.0	0.0	0.0	0.0	0.0	0.0	0.0	0.0	0.0	0.0	0.0	0.0	0.0	0.0	0.0	0.0	0.0	2.0	0.0	13.0	0.0	0.0	0.0	0.0	0.0	0.0	0.0	0.0	0.0	0.0	0.0	0.0
42ca6c72b6db8acd78eb0b72c09b5da6	9.0	0.0	0.0	16.0	35.0	0.0	0.0	0.0	20.0	0.0	6.0	0.0	0.0	0.0	0.0	0.0	0.0	0.0	0.0	0.0	0.0	0.0	0.0	0.0	0.0	0.0	0.0	0.0	0.0	0.0	0.0	0.0	0.0	0.0	26.0	0.0	12.0	0.0	0.0	15.0	4.0	0.0	0.0	0.0	0.0	0.0	0.0	0.0	0.0
c1892f6933ddb4e236a7924f67ff823e	4.0	0.0	0.0	0.0	18.0	25.0	0.0	0.0	0.0	0.0	13.0	12.0	14.0	2.0	5.0	0.0	0.0	4.0	0.0	0.0	0.0	0.0	5.0	0.0	3.0	3.0	0.0	0.0	0.0	0.0	8.0	6.0	0.0	0.0	7.0	0.0	0.0	16.0	4.0	13.0	0.0	0.0	3.0	0.0	0.0	0.0	2.0	0.0	0.0
550ecc17ff181875b00e72f4e8a21328	31.0	0.0	0.0	0.0	0.0	0.0	0.0	0.0	0.0	0.0	21.0	20.0	0.0	0.0	0.0	0.0	0.0	0.0	0.0	0.0	0.0	0.0	0.0	0.0	0.0	0.0	0.0	0.0	30.0	0.0	0.0	0.0	0.0	0.0	0.0	0.0	0.0	0.0	0.0	16.0	17.0	0.0	0.0	0.0	0.0	0.0	0.0	0.0	0.0
c22ab503e75b8b9f343bf9300ad2aa76	0.0	0.0	8.0	13.0	0.0	6.0	4.0	0.0	22.0	13.0	0.0	0.0	0.0	9.0	8.0	0.0	12.0	2.0	0.0	0.0	0.0	0.0	4.0	0.0	0.0	0.0	0.0	0.0	10.0	0.0	6.0	0.0	0.0	0.0	0.0	0.0	0.0	5.0	8.0	0.0	4.0	5.0	0.0	0.0	9.0	0.0	0.0	10.0	0.0
620c6231a7a45ba14bd010cde124ed0d	13.0	25.0	0.0	3.0	0.0	0.0	0.0	0.0	0.0	0.0	0.0	0.0	0.0	0.0	0.0	0.0	17.0	0.0	2.0	23.0	0.0	0.0	7.0	0.0	6.0	22.0	0.0	0.0	0.0	0.0	0.0	11.0	0.0	0.0	16.0	0.0	0.0	0.0	0.0	0.0	41.0	0.0	0.0	0.0	0.0	0.0	7.0	0.0	0.0
3e834653f05e47e427c29ccabd7468f6	0.0	5.0	0.0	0.0	0.0	11.0	0.0	0.0	22.0	0.0	0.0	0.0	0.0	0.0	0.0	7.0	0.0	0.0	0.0	0.0	0.0	6.0	0.0	6.0	7.0	0.0	10.0	0.0	0.0	0.0	0.0	0.0	0.0	0.0	0.0	0.0	7.0	0.0	4.0	0.0	3.0	11.0	0.0	7.0	10.0	0.0	0.0	14.0	4.0
89b3275d350fe22bdc40f4ef333695b4	16.0	7.0	0.0	0.0	0.0	0.0	0.0	18.0	4.0	0.0	0.0	0.0	3.0	0.0	0.0	0.0	22.0	0.0	0.0	13.0	0.0	0.0	0.0	4.0	0.0	0.0	0.0	0.0	0.0	4.0	0.0	6.0	0.0	0.0	12.0	0.0	0.0	7.0	0.0	0.0	19.0	0.0	4.0	45.0	0.0	0.0	15.0	0.0	0.0
ee603e9e7b1c41c7bc5e8b8fdb6399cf	0.0	0.0	0.0	0.0	12.0	20.0	0.0	0.0	0.0	0.0	8.0	13.0	10.0	0.0	0.0	10.0	0.0	0.0	0.0	0.0	0.0	0.0	0.0	0.0	0.0	0.0	0.0	0.0	8.0	4.0	7.0	0.0	0.0	0.0	3.0	0.0	0.0	14.0	11.0	7.0	21.0	11.0	0.0	0.0	0.0	0.0	0.0	6.0	0.0
7ac31a426177826d2a4fa2b6d294763f	0.0	0.0	0.0	30.0	0.0	0.0	0.0	0.0	0.0	0.0	0.0	0.0	0.0	0.0	0.0	0.0	0.0	0.0	0.0	0.0	0.0	0.0	0.0	0.0	0.0	31.0	22.0	21.0	0.0	0.0	0.0	0.0	25.0	0.0	30.0	0.0	0.0	0.0	0.0	0.0	0.0	0.0	0.0	0.0	0.0	0.0	0.0	0.0	0.0
95218ebec9922917f116763ffd6f1e1e	0.0	0.0	22.0	33.0	0.0	0.0	0.0	0.0	20.0	0.0	0.0	0.0	38.0	0.0	0.0	0.0	6.0	0.0	0.0	0.0	0.0	0.0	0.0	0.0	0.0	0.0	0.0	0.0	0.0	0.0	0.0	0.0	0.0	16.0	0.0	0.0	0.0	0.0	0.0	0.0	0.0	0.0	6.0	0.0	0.0	0.0	0.0	0.0	0.0
d125d0026a7ddc880e1d19722631a1ec	0.0	0.0	0.0	0.0	0.0	0.0	0.0	0.0	0.0	0.0	0.0	17.0	17.0	3.0	0.0	8.0	10.0	0.0	0.0	0.0	0.0	0.0	0.0	0.0	0.0	0.0	0.0	0.0	16.0	0.0	0.0	0.0	0.0	0.0	0.0	5.0	0.0	0.0	0.0	13.0	0.0	0.0	7.0	0.0	0.0	0.0	0.0	0.0	0.0
48abd9944b2d67d7d0dcf366aba367a9	0.0	0.0	22.0	44.0	0.0	14.0	0.0	0.0	0.0	0.0	7.0	0.0	16.0	0.0	0.0	1.0	0.0	0.0	0.0	0.0	0.0	0.0	0.0	0.0	4.0	0.0	0.0	0.0	7.0	2.0	27.0	0.0	3.0	0.0	7.0	0.0	0.0	0.0	5.0	3.0	0.0	0.0	0.0	0.0	0.0	0.0	0.0	8.0	0.0
35a3d39320e36ca4abbf89afa2f7cdc8	0.0	0.0	0.0	0.0	0.0	13.0	0.0	0.0	20.0	0.0	20.0	0.0	18.0	0.0	0.0	17.0	0.0	0.0	0.0	0.0	0.0	0.0	0.0	2.0	14.0	0.0	0.0	0.0	16.0	23.0	0.0	0.0	0.0	0.0	0.0	0.0	0.0	0.0	0.0	0.0	0.0	0.0	0.0	0.0	0.0	0.0	0.0	0.0	0.0
cc6a80123910185aed47337ba838b364	0.0	0.0	0.0	0.0	0.0	18.0	0.0	0.0	0.0	5.0	0.0	0.0	40.0	0.0	0.0	12.0	0.0	0.0	0.0	8.0	0.0	12.0	0.0	0.0	0.0	0.0	0.0	0.0	0.0	18.0	0.0	0.0	0.0	0.0	0.0	0.0	0.0	7.0	16.0	17.0	11.0	13.0	0.0	0.0	0.0	0.0	0.0	0.0	0.0
e002b889431cdf8830ac6a61c175aa9f	0.0	0.0	0.0	39.0	0.0	0.0	0.0	0.0	15.0	35.0	0.0	0.0	31.0	0.0	22.0	0.0	0.0	0.0	0.0	0.0	0.0	0.0	0.0	0.0	13.0	0.0	3.0	2.0	0.0	0.0	0.0	0.0	0.0	0.0	0.0	61.0	0.0	0.0	0.0	0.0	0.0	0.0	0.0	0.0	0.0	3.0	17.0	0.0	0.0
9e7b31ad9c3c76f7f71339f3f342da1c	0.0	0.0	2.0	0.0	0.0	12.0	6.0	0.0	12.0	0.0	0.0	18.0	27.0	3.0	0.0	8.0	0.0	0.0	0.0	0.0	9.0	0.0	0.0	7.0	0.0	0.0	0.0	0.0	15.0	0.0	17.0	0.0	8.0	8.0	0.0	6.0	7.0	0.0	11.0	12.0	0.0	8.0	12.0	0.0	11.0	0.0	0.0	9.0	0.0
fa69d379c4fdd8385c0793d6c9fc5cb0	6.0	10.0	0.0	0.0	12.0	7.0	0.0	0.0	15.0	0.0	0.0	0.0	9.0	0.0	0.0	13.0	12.0	0.0	0.0	7.0	0.0	0.0	11.0	0.0	0.0	0.0	9.0	0.0	0.0	0.0	0.0	0.0	10.0	0.0	0.0	8.0	0.0	0.0	0.0	0.0	0.0	0.0	0.0	0.0	4.0	0.0	9.0	9.0	0.0
6717eda5893f868a019f0332c6a4a6ae	0.0	0.0	9.0	8.0	0.0	0.0	0.0	15.0	0.0	0.0	0.0	0.0	9.0	0.0	0.0	0.0	0.0	0.0	0.0	0.0	0.0	0.0	0.0	8.0	6.0	0.0	0.0	0.0	0.0	0.0	11.0	0.0	9.0	0.0	0.0	0.0	0.0	8.0	0.0	0.0	3.0	0.0	12.0	0.0	0.0	0.0	8.0	20.0	0.0
0f4038256bea88599ab3066f54da19f1	0.0	0.0	0.0	85.0	0.0	0.0	0.0	0.0	0.0	35.0	0.0	0.0	0.0	0.0	0.0	0.0	0.0	0.0	0.0	0.0	0.0	0.0	0.0	0.0	0.0	0.0	0.0	0.0	0.0	0.0	0.0	0.0	0.0	39.0	0.0	0.0	0.0	0.0	0.0	0.0	0.0	0.0	0.0	0.0	0.0	0.0	0.0	0.0	0.0
86058bf06163b9a926db5e01c961e733	6.0	0.0	0.0	25.0	0.0	12.0	0.0	0.0	0.0	0.0	0.0	0.0	19.0	0.0	0.0	0.0	0.0	0.0	15.0	0.0	0.0	29.0	0.0	0.0	0.0	0.0	0.0	0.0	0.0	0.0	0.0	0.0	0.0	20.0	20.0	15.0	18.0	0.0	0.0	0.0	0.0	0.0	0.0	0.0	0.0	0.0	0.0	0.0	0.0
ab29459f5462a8a47416ebc7fbc61ce2	0.0	0.0	8.0	6.0	0.0	0.0	0.0	0.0	0.0	11.0	0.0	12.0	0.0	0.0	0.0	0.0	0.0	0.0	15.0	8.0	13.0	15.0	0.0	0.0	11.0	0.0	0.0	0.0	0.0	0.0	0.0	0.0	0.0	0.0	0.0	0.0	0.0	0.0	0.0	0.0	0.0	0.0	0.0	0.0	0.0	0.0	7.0	0.0	0.0
5fdad9db1f3d05feb6d630e4aecbf8f3	0.0	34.0	0.0	0.0	0.0	16.0	0.0	9.0	0.0	0.0	0.0	17.0	0.0	13.0	0.0	0.0	0.0	0.0	4.0	13.0	0.0	0.0	0.0	0.0	8.0	12.0	0.0	7.0	0.0	16.0	0.0	0.0	5.0	0.0	9.0	0.0	17.0	0.0	0.0	0.0	10.0	0.0	0.0	0.0	0.0	0.0	0.0	0.0	0.0
72b720c9f083e7a99fa3a7780f42b27a	0.0	0.0	0.0	0.0	0.0	6.0	5.0	0.0	0.0	0.0	0.0	0.0	0.0	0.0	3.0	0.0	0.0	0.0	0.0	0.0	0.0	0.0	0.0	9.0	0.0	0.0	0.0	0.0	0.0	9.0	6.0	7.0	16.0	22.0	4.0	7.0	0.0	0.0	0.0	0.0	0.0	8.0	0.0	0.0	0.0	0.0	5.0	3.0	0.0
1010c5388f4c86273c66baf242d8779f	0.0	0.0	14.0	22.0	0.0	11.0	0.0	7.0	6.0	0.0	0.0	0.0	0.0	0.0	0.0	0.0	3.0	0.0	0.0	0.0	17.0	0.0	0.0	0.0	0.0	12.0	0.0	4.0	0.0	0.0	0.0	14.0	0.0	17.0	27.0	29.0	0.0	0.0	3.0	0.0	0.0	8.0	5.0	0.0	14.0	0.0	0.0	7.0	0.0
ca10459908365344e69223aebf79c6bd	0.0	0.0	11.0	144.0	0.0	0.0	35.0	0.0	0.0	0.0	0.0	0.0	16.0	0.0	0.0	0.0	0.0	0.0	0.0	0.0	0.0	0.0	0.0	0.0	0.0	0.0	0.0	0.0	0.0	13.0	43.0	0.0	5.0	0.0	0.0	0.0	0.0	0.0	12.0	0.0	0.0	0.0	0.0	0.0	0.0	0.0	0.0	19.0	0.0
c3618726b3ebe877239c4e8c4d5d911d	0.0	0.0	0.0	0.0	0.0	0.0	0.0	0.0	0.0	1.0	28.0	0.0	0.0	2.0	0.0	0.0	0.0	0.0	0.0	0.0	0.0	0.0	0.0	0.0	0.0	0.0	0.0	0.0	29.0	0.0	0.0	0.0	0.0	0.0	0.0	0.0	0.0	0.0	52.0	40.0	0.0	1.0	0.0	0.0	0.0	0.0	0.0	0.0	0.0
81ec4484d8cd063916bd120465e07380	0.0	0.0	0.0	0.0	0.0	0.0	0.0	0.0	0.0	0.0	38.0	0.0	0.0	0.0	0.0	0.0	0.0	0.0	0.0	0.0	0.0	0.0	0.0	0.0	0.0	0.0	0.0	0.0	0.0	25.0	0.0	0.0	0.0	0.0	0.0	0.0	0.0	0.0	0.0	0.0	0.0	0.0	36.0	0.0	0.0	2.0	0.0	0.0	0.0
03ea3d22c121e98c8d9a1acd78bdbff4	0.0	7.0	2.0	15.0	0.0	0.0	0.0	0.0	7.0	0.0	0.0	19.0	0.0	0.0	0.0	0.0	6.0	0.0	0.0	0.0	6.0	0.0	0.0	0.0	5.0	6.0	0.0	0.0	0.0	11.0	0.0	0.0	15.0	6.0	0.0	0.0	12.0	0.0	13.0	7.0	0.0	10.0	0.0	0.0	0.0	0.0	0.0	12.0	0.0
dd2b944c6d72d729992918e49b41f078	0.0	0.0	0.0	0.0	0.0	9.0	0.0	0.0	0.0	0.0	0.0	11.0	33.0	0.0	0.0	0.0	0.0	0.0	0.0	23.0	15.0	0.0	0.0	0.0	0.0	0.0	0.0	0.0	0.0	0.0	0.0	0.0	0.0	0.0	42.0	0.0	0.0	0.0	0.0	0.0	0.0	0.0	8.0	0.0	0.0	0.0	0.0	0.0	0.0
1404ae71765c6c15a7fdf6a1865a1285	0.0	0.0	0.0	0.0	0.0	0.0	0.0	0.0	0.0	17.0	0.0	0.0	0.0	0.0	0.0	0.0	0.0	0.0	0.0	0.0	0.0	0.0	0.0	13.0	13.0	0.0	3.0	0.0	0.0	24.0	43.0	0.0	10.0	15.0	0.0	0.0	16.0	0.0	0.0	0.0	0.0	0.0	17.0	0.0	23.0	14.0	0.0	0.0	0.0
b78998626814a8a12a9d7464403a1aff	0.0	0.0	0.0	0.0	15.0	6.0	0.0	0.0	0.0	0.0	9.0	0.0	5.0	5.0	0.0	5.0	0.0	0.0	0.0	3.0	0.0	2.0	0.0	0.0	0.0	11.0	6.0	0.0	8.0	0.0	0.0	11.0	0.0	0.0	8.0	0.0	0.0	10.0	8.0	8.0	0.0	13.0	0.0	0.0	0.0	5.0	9.0	1.0	0.0
bd7e6fd928b3fd2e307a17c5b9540fcf	0.0	0.0	0.0	0.0	0.0	0.0	0.0	0.0	0.0	0.0	19.0	0.0	0.0	0.0	0.0	14.0	0.0	0.0	24.0	0.0	0.0	9.0	0.0	0.0	0.0	0.0	16.0	0.0	0.0	0.0	0.0	0.0	19.0	0.0	0.0	0.0	0.0	0.0	0.0	0.0	0.0	0.0	0.0	0.0	0.0	23.0	0.0	0.0	0.0
773be9345ab67a3c23bcbcd804829196	0.0	0.0	0.0	58.0	0.0	0.0	0.0	43.0	0.0	0.0	0.0	7.0	0.0	0.0	0.0	0.0	0.0	0.0	9.0	0.0	0.0	0.0	0.0	0.0	0.0	0.0	0.0	0.0	0.0	0.0	0.0	0.0	0.0	0.0	0.0	0.0	0.0	0.0	0.0	0.0	0.0	0.0	0.0	0.0	0.0	12.0	0.0	0.0	0.0
4c9cfca86a6fde3e2ac85cba8d4bbf0c	0.0	0.0	0.0	0.0	0.0	0.0	0.0	0.0	0.0	0.0	0.0	0.0	0.0	0.0	0.0	0.0	0.0	0.0	0.0	0.0	0.0	0.0	0.0	0.0	0.0	0.0	0.0	0.0	13.0	0.0	0.0	12.0	0.0	0.0	6.0	0.0	0.0	0.0	0.0	0.0	0.0	0.0	0.0	0.0	0.0	0.0	0.0	0.0	0.0
6a86339351587a5de0e2e8baecec3fc0	0.0	0.0	10.0	32.0	0.0	0.0	0.0	3.0	6.0	0.0	0.0	7.0	16.0	0.0	0.0	0.0	0.0	0.0	3.0	0.0	0.0	0.0	0.0	0.0	0.0	0.0	0.0	0.0	0.0	0.0	0.0	0.0	0.0	5.0	0.0	0.0	0.0	0.0	0.0	0.0	0.0	21.0	12.0	5.0	0.0	0.0	0.0	9.0	12.0
dbe07bc5a88e053a9ea60a314a9de024	10.0	19.0	14.0	0.0	9.0	0.0	0.0	6.0	0.0	0.0	15.0	0.0	0.0	0.0	0.0	0.0	0.0	0.0	0.0	0.0	0.0	0.0	15.0	0.0	0.0	0.0	8.0	0.0	6.0	0.0	0.0	0.0	0.0	0.0	0.0	0.0	0.0	0.0	0.0	0.0	8.0	0.0	0.0	0.0	0.0	0.0	0.0	0.0	0.0
9d81b7f02f446d86d92269adab02374f	0.0	0.0	0.0	10.0	9.0	5.0	0.0	0.0	12.0	0.0	0.0	4.0	17.0	4.0	7.0	3.0	0.0	3.0	0.0	6.0	0.0	3.0	0.0	0.0	0.0	0.0	4.0	5.0	0.0	4.0	0.0	0.0	0.0	7.0	0.0	6.0	10.0	0.0	6.0	8.0	5.0	8.0	6.0	0.0	0.0	3.0	0.0	7.0	0.0
51cc6b2025c85c44c7249e01eca5acc3	0.0	0.0	0.0	0.0	0.0	46.0	0.0	0.0	0.0	0.0	0.0	0.0	121.0	0.0	0.0	0.0	0.0	0.0	0.0	0.0	0.0	0.0	0.0	0.0	0.0	0.0	0.0	0.0	0.0	0.0	0.0	0.0	0.0	0.0	0.0	0.0	0.0	0.0	72.0	20.0	0.0	0.0	0.0	0.0	0.0	0.0	0.0	0.0	26.0
7e9882e4e44c6036782099306ca77bc9	0.0	0.0	0.0	0.0	0.0	14.0	0.0	0.0	0.0	0.0	2.0	0.0	0.0	0.0	0.0	0.0	0.0	0.0	0.0	0.0	0.0	0.0	0.0	0.0	0.0	0.0	6.0	0.0	27.0	9.0	13.0	0.0	0.0	0.0	0.0	0.0	0.0	31.0	8.0	0.0	0.0	0.0	0.0	0.0	0.0	0.0	0.0	0.0	0.0
1e943cf217ea0439d4eee6ac52cb5265	6.0	4.0	0.0	0.0	15.0	0.0	0.0	20.0	0.0	0.0	2.0	0.0	0.0	4.0	0.0	0.0	20.0	0.0	9.0	44.0	2.0	0.0	0.0	0.0	0.0	0.0	0.0	0.0	0.0	0.0	0.0	0.0	3.0	0.0	20.0	0.0	0.0	0.0	2.0	0.0	36.0	0.0	0.0	0.0	0.0	0.0	40.0	0.0	0.0
445638b3061de562445b66a104d9e0b7	33.0	0.0	0.0	41.0	0.0	0.0	0.0	0.0	19.0	0.0	12.0	0.0	0.0	0.0	0.0	0.0	0.0	0.0	0.0	0.0	30.0	0.0	0.0	0.0	0.0	66.0	22.0	0.0	0.0	0.0	0.0	0.0	0.0	0.0	0.0	0.0	0.0	0.0	0.0	0.0	0.0	0.0	33.0	0.0	0.0	0.0	0.0	0.0	0.0
b6ca7aad72a0eb436e26c6348b5f9d85	0.0	0.0	0.0	0.0	4.0	0.0	0.0	0.0	24.0	12.0	0.0	0.0	0.0	7.0	0.0	0.0	0.0	0.0	5.0	0.0	2.0	0.0	0.0	0.0	0.0	0.0	0.0	0.0	0.0	0.0	0.0	0.0	8.0	0.0	0.0	8.0	10.0	9.0	5.0	0.0	0.0	7.0	2.0	0.0	14.0	0.0	0.0	0.0	0.0
221408f7349637a3b97f4cffb7132ac1	0.0	0.0	0.0	0.0	29.0	0.0	0.0	0.0	0.0	32.0	0.0	0.0	0.0	0.0	0.0	0.0	0.0	0.0	0.0	0.0	0.0	0.0	0.0	23.0	0.0	0.0	3.0	0.0	0.0	0.0	0.0	0.0	0.0	0.0	0.0	0.0	0.0	0.0	0.0	0.0	35.0	37.0	21.0	24.0	0.0	0.0	0.0	0.0	0.0
9b2683b588516fe0110c2ea28d07a9a9	2.0	0.0	0.0	0.0	0.0	1.0	0.0	0.0	51.0	44.0	0.0	0.0	0.0	0.0	0.0	0.0	0.0	0.0	0.0	0.0	0.0	29.0	0.0	0.0	0.0	0.0	0.0	0.0	0.0	0.0	0.0	0.0	0.0	2.0	0.0	0.0	0.0	0.0	0.0	0.0	0.0	0.0	0.0	0.0	0.0	0.0	0.0	0.0	0.0
3f1b0a508c72ec8dd71272f6e5482886	0.0	17.0	0.0	0.0	0.0	0.0	0.0	0.0	24.0	25.0	0.0	0.0	0.0	0.0	0.0	0.0	0.0	0.0	0.0	0.0	0.0	0.0	0.0	0.0	0.0	0.0	25.0	0.0	0.0	0.0	0.0	0.0	0.0	0.0	0.0	0.0	0.0	0.0	0.0	0.0	0.0	0.0	0.0	15.0	0.0	0.0	36.0	0.0	0.0
a13b254aeeb30095322261e087434af7	0.0	0.0	0.0	0.0	0.0	0.0	0.0	0.0	23.0	0.0	0.0	0.0	0.0	0.0	0.0	16.0	0.0	0.0	0.0	0.0	0.0	0.0	0.0	0.0	0.0	0.0	0.0	2.0	0.0	0.0	8.0	11.0	26.0	0.0	0.0	13.0	0.0	0.0	0.0	0.0	11.0	0.0	0.0	0.0	0.0	0.0	23.0	15.0	6.0
511b33cf1b71ec8d532b1dc6203e9f6f	0.0	0.0	7.0	14.0	0.0	2.0	0.0	0.0	0.0	6.0	5.0	11.0	10.0	0.0	0.0	7.0	0.0	13.0	12.0	5.0	0.0	4.0	0.0	0.0	4.0	17.0	0.0	0.0	4.0	0.0	0.0	0.0	0.0	3.0	6.0	0.0	12.0	0.0	5.0	3.0	0.0	5.0	9.0	0.0	2.0	0.0	2.0	10.0	0.0
4483c306f1b32530c4f03b9082a26ac1	10.0	0.0	0.0	0.0	5.0	0.0	0.0	0.0	9.0	0.0	0.0	0.0	12.0	8.0	0.0	7.0	12.0	0.0	0.0	0.0	0.0	0.0	0.0	7.0	9.0	14.0	0.0	4.0	5.0	0.0	0.0	0.0	0.0	0.0	0.0	0.0	0.0	9.0	0.0	10.0	0.0	6.0	3.0	0.0	0.0	0.0	0.0	0.0	12.0
f497be6d8ec00d06fe5fa02990f76d45	0.0	0.0	0.0	0.0	4.0	0.0	7.0	0.0	0.0	0.0	0.0	0.0	25.0	0.0	0.0	0.0	0.0	0.0	14.0	0.0	29.0	101.0	0.0	0.0	0.0	0.0	0.0	0.0	0.0	0.0	0.0	0.0	0.0	0.0	0.0	0.0	0.0	0.0	0.0	0.0	0.0	0.0	0.0	0.0	0.0	0.0	0.0	0.0	0.0
c5f8963c8be3dddf5f8ca261fd0297f1	0.0	0.0	0.0	0.0	0.0	0.0	0.0	0.0	0.0	0.0	0.0	0.0	0.0	0.0	0.0	22.0	0.0	0.0	20.0	0.0	0.0	0.0	0.0	0.0	0.0	0.0	0.0	0.0	0.0	0.0	0.0	0.0	0.0	0.0	0.0	26.0	0.0	0.0	0.0	0.0	0.0	0.0	0.0	0.0	0.0	0.0	0.0	0.0	0.0
510c24bc2d5fdbba5b97219d8f727431	0.0	0.0	0.0	0.0	0.0	0.0	0.0	0.0	0.0	0.0	0.0	0.0	55.0	0.0	0.0	0.0	0.0	0.0	0.0	0.0	0.0	0.0	0.0	0.0	0.0	0.0	0.0	0.0	0.0	0.0	0.0	0.0	0.0	0.0	0.0	0.0	0.0	45.0	0.0	29.0	0.0	0.0	0.0	0.0	0.0	0.0	0.0	0.0	0.0
8f253ff7363d5fbf3491882903eac6ee	0.0	0.0	7.0	0.0	0.0	12.0	0.0	0.0	10.0	0.0	7.0	10.0	13.0	0.0	3.0	20.0	0.0	0.0	2.0	0.0	0.0	0.0	0.0	0.0	0.0	0.0	0.0	0.0	0.0	5.0	29.0	5.0	0.0	0.0	0.0	7.0	0.0	9.0	15.0	0.0	0.0	0.0	0.0	0.0	0.0	6.0	0.0	19.0	17.0
32205593a004b052d5f4e6398d4783cb	2.0	0.0	0.0	0.0	0.0	0.0	0.0	0.0	17.0	0.0	18.0	0.0	0.0	0.0	25.0	0.0	0.0	0.0	0.0	0.0	29.0	0.0	0.0	0.0	0.0	0.0	7.0	17.0	0.0	0.0	0.0	0.0	34.0	0.0	0.0	0.0	0.0	0.0	0.0	0.0	16.0	0.0	0.0	0.0	26.0	0.0	0.0	0.0	0.0
ee5bff2cf0fed00e8eee56839da964d7	0.0	0.0	0.0	0.0	8.0	0.0	4.0	0.0	0.0	0.0	12.0	11.0	23.0	4.0	0.0	7.0	0.0	0.0	9.0	7.0	0.0	0.0	0.0	0.0	0.0	0.0	0.0	0.0	3.0	0.0	10.0	6.0	0.0	0.0	0.0	3.0	5.0	10.0	6.0	0.0	0.0	0.0	0.0	0.0	0.0	0.0	4.0	0.0	0.0
1310df6281a405f4e881a8341658cd9c	0.0	0.0	0.0	0.0	0.0	33.0	2.0	20.0	33.0	2.0	0.0	0.0	0.0	0.0	0.0	0.0	0.0	0.0	0.0	0.0	0.0	0.0	0.0	0.0	0.0	0.0	0.0	0.0	0.0	0.0	0.0	0.0	0.0	0.0	0.0	0.0	0.0	0.0	0.0	0.0	35.0	0.0	0.0	0.0	0.0	0.0	0.0	0.0	0.0
fdc9ff9416b4fb65d95507f7b38d5cb0	0.0	0.0	25.0	39.0	0.0	0.0	0.0	0.0	0.0	0.0	0.0	0.0	0.0	0.0	0.0	0.0	0.0	0.0	0.0	0.0	0.0	0.0	0.0	0.0	0.0	31.0	2.0	0.0	0.0	0.0	0.0	49.0	0.0	0.0	0.0	0.0	0.0	0.0	0.0	0.0	0.0	0.0	0.0	0.0	0.0	0.0	0.0	0.0	0.0
909a21035648097b0ae1850ff3af0562	0.0	0.0	5.0	12.0	0.0	6.0	0.0	10.0	9.0	0.0	0.0	0.0	0.0	8.0	0.0	3.0	11.0	0.0	15.0	10.0	0.0	6.0	0.0	13.0	0.0	0.0	0.0	4.0	0.0	0.0	0.0	4.0	0.0	6.0	6.0	9.0	0.0	0.0	0.0	4.0	12.0	0.0	0.0	0.0	7.0	0.0	0.0	0.0	0.0
aa27ce3c4d0bde573964aff4f105a696	0.0	10.0	0.0	0.0	0.0	21.0	0.0	10.0	0.0	0.0	0.0	0.0	0.0	0.0	0.0	0.0	0.0	27.0	0.0	0.0	0.0	18.0	0.0	0.0	18.0	0.0	12.0	0.0	0.0	0.0	0.0	0.0	0.0	0.0	0.0	59.0	0.0	0.0	0.0	0.0	6.0	0.0	0.0	0.0	0.0	0.0	7.0	0.0	0.0
23c81df374d850492958bd4f2d12a7bc	0.0	0.0	0.0	0.0	0.0	0.0	0.0	0.0	35.0	0.0	0.0	0.0	0.0	0.0	0.0	0.0	0.0	0.0	0.0	0.0	0.0	0.0	0.0	0.0	0.0	0.0	0.0	0.0	0.0	0.0	0.0	0.0	0.0	0.0	0.0	0.0	0.0	0.0	16.0	0.0	0.0	0.0	0.0	0.0	0.0	0.0	0.0	12.0	0.0
c0d9a5d347ed70b86d9416a4801b8fc6	0.0	0.0	11.0	18.0	0.0	0.0	0.0	0.0	0.0	0.0	0.0	0.0	10.0	11.0	0.0	0.0	0.0	11.0	7.0	7.0	4.0	11.0	0.0	8.0	9.0	0.0	0.0	13.0	0.0	0.0	7.0	0.0	0.0	12.0	0.0	13.0	0.0	0.0	0.0	0.0	0.0	0.0	0.0	0.0	0.0	0.0	0.0	0.0	0.0
2192b9d61f1ae3190014ab4f1efb2ebb	0.0	0.0	0.0	16.0	11.0	0.0	0.0	12.0	0.0	0.0	12.0	0.0	22.0	0.0	11.0	0.0	0.0	0.0	14.0	0.0	0.0	0.0	0.0	0.0	0.0	19.0	0.0	0.0	0.0	0.0	0.0	0.0	0.0	0.0	0.0	15.0	13.0	0.0	11.0	0.0	0.0	0.0	0.0	0.0	0.0	0.0	0.0	0.0	11.0
642963a49b7bc15a79e5ef4197c34d8f	0.0	0.0	0.0	6.0	20.0	13.0	5.0	0.0	0.0	0.0	0.0	0.0	12.0	12.0	0.0	7.0	0.0	0.0	0.0	0.0	0.0	2.0	0.0	0.0	8.0	0.0	0.0	0.0	7.0	0.0	17.0	0.0	5.0	0.0	0.0	0.0	0.0	11.0	6.0	0.0	0.0	5.0	0.0	6.0	0.0	0.0	9.0	0.0	0.0
9c8a4589ef7e249782f7dfb2a6ae66a4	10.0	0.0	0.0	0.0	16.0	0.0	0.0	0.0	0.0	0.0	0.0	0.0	0.0	0.0	0.0	0.0	14.0	0.0	0.0	33.0	5.0	6.0	0.0	0.0	0.0	10.0	0.0	6.0	0.0	0.0	0.0	0.0	6.0	0.0	19.0	0.0	0.0	0.0	0.0	0.0	12.0	0.0	0.0	0.0	0.0	0.0	8.0	0.0	0.0
73ba4f2c42f8f33ee74fa76568d83c28	0.0	0.0	19.0	0.0	0.0	0.0	0.0	0.0	0.0	0.0	0.0	17.0	12.0	0.0	0.0	0.0	0.0	0.0	0.0	12.0	0.0	19.0	0.0	8.0	0.0	0.0	0.0	21.0	0.0	0.0	0.0	0.0	0.0	0.0	24.0	0.0	0.0	0.0	0.0	18.0	0.0	0.0	0.0	0.0	0.0	0.0	0.0	0.0	0.0
1780c26ecefddf3a3aebf8c39574fc1e	0.0	9.0	0.0	12.0	0.0	0.0	0.0	0.0	0.0	0.0	0.0	0.0	0.0	0.0	0.0	0.0	0.0	0.0	0.0	0.0	19.0	11.0	0.0	0.0	0.0	0.0	9.0	0.0	0.0	0.0	0.0	9.0	0.0	0.0	33.0	0.0	18.0	0.0	0.0	0.0	0.0	2.0	0.0	0.0	0.0	0.0	0.0	0.0	0.0
dbd0f88163bc885e2948a4611373e77a	0.0	0.0	0.0	0.0	0.0	0.0	0.0	0.0	25.0	0.0	0.0	0.0	0.0	0.0	0.0	19.0	0.0	28.0	23.0	0.0	0.0	0.0	0.0	23.0	31.0	0.0	0.0	0.0	0.0	0.0	0.0	0.0	0.0	0.0	0.0	0.0	21.0	0.0	0.0	0.0	0.0	37.0	0.0	0.0	29.0	16.0	0.0	0.0	0.0
5cd96e2b8a4fe5556b3e119ce9fe6656	0.0	0.0	0.0	15.0	6.0	0.0	0.0	0.0	0.0	0.0	0.0	0.0	0.0	0.0	0.0	0.0	0.0	0.0	0.0	0.0	0.0	0.0	0.0	0.0	0.0	12.0	0.0	0.0	0.0	0.0	0.0	0.0	0.0	25.0	0.0	0.0	0.0	0.0	0.0	0.0	0.0	0.0	0.0	0.0	35.0	13.0	14.0	11.0	0.0
8e3223b813fa49359438e3b4cc1bc394	0.0	20.0	8.0	0.0	0.0	9.0	5.0	3.0	7.0	0.0	0.0	0.0	19.0	0.0	0.0	11.0	0.0	5.0	0.0	0.0	0.0	0.0	0.0	0.0	0.0	0.0	0.0	3.0	0.0	0.0	0.0	0.0	23.0	10.0	0.0	0.0	24.0	0.0	10.0	0.0	0.0	0.0	0.0	0.0	0.0	0.0	0.0	0.0	0.0
727507ea15eb218e00b3ef527696acda	0.0	5.0	0.0	0.0	13.0	0.0	0.0	0.0	0.0	0.0	22.0	28.0	22.0	0.0	0.0	0.0	0.0	0.0	0.0	0.0	0.0	0.0	0.0	0.0	0.0	0.0	0.0	0.0	25.0	0.0	22.0	0.0	0.0	0.0	0.0	0.0	0.0	18.0	0.0	0.0	0.0	0.0	0.0	0.0	0.0	0.0	0.0	0.0	0.0
91d355d989a99f4f92805415dc432390	0.0	0.0	0.0	9.0	0.0	0.0	7.0	0.0	0.0	8.0	0.0	10.0	4.0	0.0	0.0	4.0	0.0	0.0	0.0	0.0	0.0	0.0	3.0	0.0	8.0	0.0	0.0	0.0	2.0	6.0	13.0	0.0	0.0	7.0	0.0	0.0	6.0	0.0	14.0	8.0	0.0	9.0	15.0	0.0	0.0	0.0	0.0	18.0	4.0
664bfa57723414dcedb8c1aabfeefd3f	0.0	0.0	0.0	0.0	0.0	0.0	0.0	0.0	0.0	10.0	17.0	0.0	23.0	0.0	0.0	0.0	0.0	11.0	0.0	0.0	12.0	16.0	0.0	0.0	0.0	0.0	0.0	0.0	14.0	9.0	0.0	0.0	0.0	0.0	0.0	0.0	0.0	19.0	0.0	0.0	0.0	0.0	0.0	0.0	0.0	0.0	0.0	0.0	10.0
411d2c8590731778ee14858fe9a5150d	0.0	0.0	0.0	0.0	0.0	0.0	0.0	4.0	5.0	0.0	0.0	0.0	0.0	0.0	0.0	0.0	0.0	0.0	0.0	0.0	6.0	0.0	0.0	0.0	6.0	0.0	0.0	0.0	3.0	8.0	28.0	0.0	15.0	19.0	0.0	0.0	0.0	0.0	5.0	24.0	4.0	0.0	7.0	0.0	2.0	11.0	0.0	0.0	0.0
f7e0bbcd392a3ca7a4108f78ef36b6c9	0.0	0.0	0.0	0.0	0.0	0.0	0.0	0.0	0.0	0.0	0.0	0.0	55.0	0.0	0.0	0.0	0.0	0.0	0.0	0.0	0.0	0.0	0.0	0.0	0.0	0.0	0.0	35.0	0.0	0.0	2.0	0.0	0.0	0.0	3.0	0.0	43.0	0.0	0.0	0.0	0.0	0.0	0.0	0.0	0.0	0.0	0.0	0.0	0.0
1ffe226acf66b60652c54ae1b209abfd	0.0	0.0	66.0	162.0	13.0	0.0	0.0	0.0	0.0	0.0	0.0	0.0	0.0	0.0	0.0	0.0	0.0	0.0	0.0	0.0	0.0	0.0	0.0	0.0	0.0	0.0	0.0	0.0	0.0	0.0	8.0	0.0	0.0	0.0	0.0	0.0	0.0	0.0	9.0	9.0	0.0	0.0	0.0	0.0	0.0	0.0	0.0	0.0	0.0
9f203d846ee06f343a85feb1aad5aa8b	0.0	0.0	10.0	0.0	0.0	0.0	0.0	0.0	0.0	0.0	0.0	0.0	0.0	0.0	0.0	0.0	0.0	6.0	0.0	4.0	0.0	10.0	0.0	0.0	0.0	0.0	0.0	0.0	0.0	0.0	15.0	0.0	4.0	13.0	21.0	5.0	11.0	6.0	0.0	8.0	4.0	0.0	0.0	0.0	0.0	0.0	0.0	0.0	0.0
a177a997fd094d39ca663a0a8aa8a59d	0.0	0.0	0.0	11.0	0.0	0.0	0.0	0.0	0.0	0.0	0.0	0.0	0.0	0.0	0.0	0.0	0.0	0.0	0.0	0.0	0.0	8.0	0.0	0.0	0.0	0.0	0.0	0.0	0.0	0.0	0.0	0.0	14.0	0.0	0.0	0.0	0.0	0.0	0.0	4.0	0.0	0.0	0.0	0.0	0.0	0.0	0.0	0.0	0.0
2fe43f92faaca474a1bb62a6424703e8	0.0	0.0	0.0	0.0	0.0	0.0	0.0	0.0	0.0	15.0	14.0	0.0	15.0	0.0	0.0	0.0	0.0	0.0	0.0	0.0	23.0	2.0	0.0	0.0	0.0	0.0	21.0	0.0	0.0	6.0	11.0	0.0	0.0	25.0	28.0	0.0	0.0	0.0	0.0	0.0	0.0	0.0	0.0	0.0	0.0	0.0	0.0	0.0	0.0
0bd1b670af236ba7f0077f2d8533f03e	0.0	0.0	0.0	0.0	0.0	0.0	0.0	0.0	0.0	0.0	0.0	0.0	0.0	0.0	0.0	0.0	0.0	16.0	0.0	0.0	27.0	55.0	0.0	0.0	0.0	0.0	21.0	0.0	0.0	0.0	0.0	0.0	0.0	0.0	0.0	0.0	0.0	0.0	0.0	0.0	0.0	0.0	0.0	0.0	0.0	0.0	0.0	0.0	0.0
a0a1f2eb401f800a6832811f47571f9e	5.0	4.0	10.0	6.0	0.0	5.0	4.0	3.0	5.0	0.0	4.0	8.0	9.0	4.0	0.0	0.0	0.0	3.0	0.0	0.0	4.0	9.0	3.0	8.0	2.0	0.0	0.0	0.0	0.0	0.0	0.0	3.0	6.0	5.0	2.0	0.0	0.0	5.0	0.0	0.0	0.0	4.0	0.0	0.0	0.0	0.0	0.0	0.0	0.0
10668bdfce5579f504579d93aed9e971	0.0	0.0	0.0	0.0	0.0	22.0	0.0	14.0	0.0	0.0	0.0	0.0	0.0	0.0	0.0	0.0	0.0	0.0	9.0	0.0	0.0	0.0	6.0	0.0	0.0	0.0	0.0	0.0	6.0	0.0	0.0	2.0	32.0	0.0	0.0	9.0	0.0	0.0	0.0	0.0	0.0	0.0	0.0	10.0	0.0	0.0	0.0	15.0	0.0
154b1ee149670b0bcb2312b6ba16f5a1	4.0	0.0	0.0	4.0	8.0	2.0	7.0	0.0	10.0	6.0	0.0	0.0	14.0	10.0	4.0	1.0	0.0	0.0	0.0	0.0	0.0	0.0	10.0	2.0	0.0	0.0	0.0	0.0	9.0	0.0	12.0	0.0	0.0	0.0	0.0	0.0	0.0	0.0	0.0	0.0	0.0	1.0	7.0	5.0	0.0	0.0	6.0	0.0	0.0
3f4f67b05f1a8cd75174e18743d6f4f4	0.0	0.0	0.0	19.0	0.0	0.0	0.0	0.0	13.0	0.0	13.0	0.0	16.0	0.0	10.0	15.0	0.0	0.0	0.0	0.0	0.0	0.0	0.0	0.0	6.0	0.0	0.0	0.0	0.0	0.0	19.0	0.0	0.0	8.0	0.0	0.0	0.0	5.0	23.0	0.0	0.0	19.0	16.0	3.0	0.0	0.0	0.0	13.0	0.0
73d890839c13cbb26fbd42c157f73293	0.0	0.0	13.0	0.0	2.0	2.0	0.0	0.0	1.0	0.0	0.0	1.0	20.0	6.0	1.0	2.0	0.0	0.0	0.0	0.0	0.0	0.0	0.0	2.0	15.0	0.0	0.0	1.0	32.0	1.0	2.0	0.0	0.0	0.0	0.0	0.0	0.0	0.0	0.0	0.0	37.0	0.0	0.0	1.0	0.0	0.0	0.0	8.0	0.0
83282809da75ba61643ebf6bff9df81b	0.0	0.0	0.0	27.0	0.0	10.0	8.0	0.0	0.0	0.0	0.0	0.0	0.0	0.0	0.0	0.0	0.0	8.0	0.0	0.0	0.0	8.0	0.0	0.0	0.0	0.0	2.0	0.0	0.0	0.0	0.0	0.0	0.0	8.0	4.0	0.0	0.0	0.0	0.0	0.0	0.0	0.0	9.0	0.0	0.0	0.0	0.0	0.0	0.0
0b374f268ef073d47003e2ec776c2beb	0.0	0.0	0.0	0.0	0.0	0.0	0.0	0.0	0.0	0.0	0.0	0.0	0.0	0.0	0.0	0.0	0.0	0.0	0.0	0.0	0.0	0.0	0.0	39.0	0.0	0.0	0.0	0.0	0.0	0.0	46.0	0.0	0.0	33.0	0.0	0.0	0.0	0.0	37.0	0.0	0.0	0.0	45.0	0.0	0.0	0.0	0.0	0.0	0.0
63501235136227731f5e17210e9e0a30	0.0	0.0	0.0	0.0	0.0	0.0	0.0	0.0	0.0	0.0	0.0	0.0	0.0	0.0	0.0	0.0	0.0	0.0	0.0	0.0	0.0	0.0	0.0	0.0	0.0	34.0	65.0	0.0	0.0	0.0	0.0	0.0	0.0	0.0	0.0	0.0	0.0	0.0	0.0	0.0	0.0	0.0	0.0	0.0	0.0	0.0	0.0	0.0	0.0
b6063276497f33c3eb8cbf95cf77a057	2.0	0.0	0.0	0.0	5.0	0.0	5.0	4.0	0.0	0.0	8.0	9.0	0.0	7.0	0.0	0.0	0.0	0.0	0.0	0.0	0.0	0.0	0.0	0.0	0.0	0.0	0.0	0.0	0.0	7.0	15.0	0.0	8.0	6.0	12.0	0.0	17.0	0.0	0.0	12.0	8.0	0.0	7.0	0.0	0.0	0.0	9.0	6.0	10.0
25644aff0f0bd58a597d1ab36bcf7523	0.0	0.0	0.0	0.0	0.0	9.0	0.0	0.0	0.0	0.0	0.0	0.0	0.0	0.0	0.0	0.0	40.0	13.0	0.0	0.0	0.0	0.0	0.0	13.0	12.0	0.0	0.0	7.0	0.0	0.0	0.0	0.0	0.0	0.0	0.0	0.0	0.0	0.0	0.0	0.0	0.0	8.0	0.0	0.0	0.0	0.0	0.0	0.0	0.0
2be0196dbdff62e02b07067952ef8ac7	2.0	0.0	0.0	0.0	12.0	19.0	0.0	0.0	0.0	0.0	25.0	0.0	0.0	0.0	0.0	0.0	14.0	0.0	0.0	0.0	15.0	0.0	0.0	19.0	0.0	0.0	0.0	0.0	0.0	12.0	0.0	0.0	0.0	0.0	0.0	0.0	0.0	0.0	0.0	18.0	0.0	0.0	0.0	0.0	0.0	0.0	0.0	0.0	0.0
8347d83323fcaca4f13a665b5821160c	0.0	0.0	0.0	0.0	0.0	0.0	0.0	0.0	0.0	0.0	0.0	0.0	0.0	12.0	0.0	0.0	10.0	0.0	0.0	13.0	0.0	5.0	0.0	0.0	3.0	2.0	0.0	0.0	12.0	0.0	0.0	8.0	0.0	0.0	0.0	0.0	0.0	0.0	0.0	0.0	7.0	0.0	0.0	0.0	8.0	0.0	9.0	0.0	0.0
606fa912c2de3e1f2a4119e3b0ad7823	0.0	0.0	0.0	0.0	0.0	22.0	0.0	0.0	0.0	0.0	0.0	0.0	0.0	0.0	0.0	0.0	0.0	0.0	0.0	0.0	17.0	0.0	0.0	0.0	0.0	0.0	0.0	0.0	0.0	0.0	0.0	0.0	0.0	0.0	0.0	33.0	20.0	29.0	11.0	0.0	0.0	0.0	0.0	0.0	0.0	0.0	0.0	0.0	0.0
7b7fa26f49817dc0ff86ce36e5a87cab	0.0	0.0	6.0	15.0	9.0	0.0	0.0	0.0	0.0	0.0	15.0	10.0	47.0	0.0	0.0	3.0	0.0	0.0	2.0	3.0	0.0	6.0	0.0	0.0	0.0	0.0	3.0	0.0	0.0	7.0	10.0	0.0	0.0	0.0	0.0	0.0	0.0	23.0	0.0	10.0	0.0	0.0	0.0	0.0	0.0	0.0	4.0	6.0	0.0
1c41673b6ea591664670aa1cd5a7d16c	0.0	0.0	0.0	0.0	0.0	16.0	0.0	0.0	0.0	0.0	0.0	0.0	0.0	0.0	0.0	0.0	0.0	0.0	0.0	0.0	0.0	0.0	0.0	31.0	31.0	0.0	0.0	0.0	0.0	0.0	0.0	0.0	53.0	47.0	0.0	0.0	0.0	0.0	0.0	0.0	0.0	0.0	0.0	0.0	0.0	22.0	0.0	8.0	0.0
238dd5af227fe8564d604e6a0331c8bc	0.0	0.0	0.0	0.0	0.0	0.0	0.0	0.0	0.0	0.0	0.0	0.0	0.0	3.0	0.0	0.0	21.0	0.0	0.0	14.0	0.0	0.0	0.0	0.0	0.0	0.0	0.0	0.0	0.0	0.0	0.0	20.0	0.0	0.0	27.0	0.0	0.0	0.0	0.0	0.0	15.0	11.0	0.0	0.0	0.0	0.0	0.0	0.0	0.0
7aac6beaaf9fb5b603a2e2061ad873f1	11.0	9.0	6.0	9.0	0.0	0.0	0.0	11.0	0.0	0.0	0.0	0.0	0.0	0.0	0.0	0.0	8.0	0.0	0.0	5.0	0.0	0.0	0.0	0.0	0.0	12.0	12.0	10.0	0.0	0.0	0.0	17.0	12.0	12.0	22.0	17.0	0.0	0.0	0.0	0.0	5.0	0.0	0.0	0.0	5.0	0.0	5.0	0.0	0.0
a3b1cdc73d753eee23cbb7b8fa5929c8	0.0	0.0	0.0	0.0	0.0	10.0	0.0	0.0	0.0	0.0	0.0	0.0	0.0	5.0	0.0	0.0	0.0	0.0	0.0	3.0	0.0	0.0	0.0	10.0	0.0	0.0	0.0	0.0	0.0	0.0	0.0	0.0	0.0	0.0	0.0	0.0	0.0	0.0	0.0	0.0	6.0	0.0	0.0	0.0	0.0	0.0	48.0	0.0	15.0
d94fec5c3b5c17203589f43a7197ab24	0.0	0.0	0.0	9.0	13.0	21.0	0.0	0.0	0.0	0.0	0.0	0.0	26.0	0.0	0.0	19.0	0.0	0.0	31.0	0.0	19.0	0.0	0.0	0.0	0.0	20.0	23.0	0.0	0.0	0.0	0.0	0.0	0.0	0.0	0.0	0.0	0.0	0.0	0.0	0.0	0.0	0.0	0.0	0.0	0.0	0.0	0.0	0.0	0.0
d81d57e2733c0f1e942aa329b075aa7d	0.0	0.0	0.0	0.0	0.0	0.0	0.0	0.0	0.0	0.0	24.0	0.0	40.0	0.0	0.0	0.0	0.0	0.0	0.0	0.0	0.0	0.0	0.0	0.0	0.0	0.0	0.0	0.0	0.0	0.0	31.0	0.0	0.0	0.0	0.0	0.0	21.0	0.0	26.0	0.0	0.0	0.0	11.0	23.0	0.0	0.0	0.0	0.0	0.0
4ddd44aac125b4f709ac1efbb5019b26	9.0	10.0	0.0	20.0	0.0	0.0	0.0	0.0	12.0	0.0	0.0	0.0	10.0	0.0	0.0	0.0	0.0	0.0	0.0	0.0	13.0	0.0	0.0	0.0	0.0	18.0	3.0	0.0	0.0	0.0	0.0	9.0	11.0	0.0	19.0	12.0	6.0	0.0	0.0	0.0	0.0	0.0	0.0	0.0	0.0	0.0	14.0	0.0	9.0
72433a5ef5c6c60001107611008280ae	0.0	7.0	0.0	18.0	0.0	0.0	0.0	0.0	10.0	0.0	6.0	7.0	0.0	0.0	0.0	0.0	0.0	2.0	7.0	7.0	0.0	0.0	6.0	0.0	0.0	0.0	0.0	12.0	0.0	0.0	0.0	7.0	0.0	0.0	5.0	12.0	0.0	10.0	0.0	11.0	0.0	6.0	0.0	0.0	0.0	0.0	0.0	23.0	0.0
33271a60c5eb3e39d8c9698b0c6db467	0.0	0.0	0.0	0.0	0.0	0.0	0.0	0.0	0.0	0.0	0.0	0.0	43.0	0.0	0.0	0.0	0.0	0.0	0.0	0.0	0.0	0.0	0.0	0.0	16.0	0.0	0.0	0.0	0.0	0.0	0.0	0.0	0.0	0.0	0.0	0.0	0.0	24.0	0.0	0.0	0.0	0.0	0.0	0.0	0.0	0.0	0.0	0.0	0.0
0d6b1be120eb140356c35a69f05ab346	0.0	0.0	14.0	30.0	0.0	0.0	0.0	0.0	8.0	2.0	0.0	0.0	0.0	0.0	0.0	0.0	0.0	0.0	0.0	0.0	0.0	0.0	0.0	0.0	0.0	0.0	0.0	0.0	0.0	0.0	9.0	0.0	31.0	84.0	0.0	0.0	0.0	0.0	10.0	8.0	0.0	0.0	0.0	0.0	0.0	0.0	0.0	0.0	0.0
9100f3bea39352d2902016f1a1552f46	0.0	0.0	17.0	0.0	0.0	6.0	0.0	19.0	0.0	0.0	15.0	0.0	16.0	0.0	14.0	0.0	0.0	0.0	0.0	0.0	0.0	0.0	0.0	16.0	0.0	0.0	0.0	0.0	0.0	0.0	0.0	0.0	0.0	0.0	0.0	0.0	0.0	0.0	0.0	0.0	0.0	0.0	0.0	0.0	19.0	0.0	14.0	11.0	0.0
3103e871c5e8281f5d2b8492e04768f8	0.0	0.0	0.0	0.0	15.0	10.0	0.0	0.0	0.0	0.0	0.0	0.0	26.0	0.0	0.0	0.0	0.0	0.0	0.0	0.0	0.0	22.0	0.0	0.0	7.0	0.0	0.0	0.0	0.0	0.0	0.0	0.0	0.0	0.0	0.0	0.0	0.0	0.0	0.0	0.0	0.0	0.0	2.0	0.0	0.0	0.0	0.0	0.0	14.0
ffb2889d064eaa28d6ade7591271bf59	0.0	0.0	0.0	0.0	0.0	0.0	0.0	0.0	0.0	0.0	0.0	0.0	0.0	0.0	0.0	0.0	0.0	0.0	0.0	0.0	0.0	0.0	0.0	0.0	33.0	0.0	0.0	0.0	0.0	32.0	36.0	0.0	0.0	0.0	0.0	0.0	0.0	0.0	34.0	20.0	0.0	0.0	41.0	0.0	0.0	0.0	0.0	0.0	0.0
ec5250d697daa6eb3688becf46162730	0.0	0.0	0.0	0.0	2.0	0.0	0.0	0.0	0.0	0.0	0.0	0.0	17.0	0.0	0.0	0.0	0.0	12.0	6.0	0.0	6.0	0.0	0.0	0.0	0.0	0.0	0.0	0.0	0.0	0.0	0.0	0.0	0.0	0.0	4.0	0.0	0.0	0.0	0.0	0.0	0.0	0.0	0.0	0.0	0.0	0.0	0.0	0.0	2.0
2d6419a22cf7220e6cb2611f1f133d3d	0.0	0.0	0.0	0.0	0.0	0.0	0.0	9.0	0.0	0.0	8.0	0.0	0.0	0.0	0.0	0.0	0.0	0.0	2.0	3.0	0.0	0.0	0.0	0.0	0.0	0.0	0.0	13.0	0.0	0.0	0.0	0.0	0.0	0.0	6.0	0.0	0.0	0.0	0.0	0.0	0.0	0.0	0.0	0.0	0.0	0.0	0.0	0.0	0.0
ffb3c43536575409285d1bcfafb468f1	0.0	0.0	0.0	0.0	0.0	0.0	0.0	6.0	13.0	0.0	0.0	0.0	0.0	0.0	0.0	0.0	0.0	0.0	0.0	0.0	11.0	0.0	0.0	0.0	0.0	0.0	0.0	0.0	0.0	0.0	26.0	0.0	0.0	0.0	0.0	0.0	21.0	0.0	18.0	12.0	0.0	0.0	0.0	0.0	0.0	0.0	0.0	0.0	0.0
fe2a56267574642ddee8984188eff597	0.0	0.0	0.0	0.0	0.0	0.0	0.0	35.0	36.0	0.0	0.0	0.0	0.0	0.0	0.0	0.0	0.0	0.0	0.0	0.0	0.0	0.0	0.0	0.0	0.0	0.0	0.0	0.0	0.0	0.0	0.0	29.0	0.0	0.0	0.0	0.0	0.0	0.0	0.0	0.0	0.0	0.0	0.0	0.0	0.0	0.0	106.0	0.0	0.0
e9f7b12debe758253ad463a760c916b4	0.0	0.0	0.0	0.0	0.0	68.0	84.0	0.0	0.0	0.0	43.0	0.0	51.0	0.0	0.0	0.0	0.0	0.0	0.0	0.0	0.0	0.0	0.0	0.0	0.0	0.0	0.0	0.0	0.0	0.0	0.0	0.0	0.0	0.0	0.0	0.0	0.0	4.0	0.0	0.0	0.0	0.0	0.0	0.0	0.0	0.0	3.0	0.0	0.0
1fb12dd657c6aac6e604f5ab625bc188	0.0	0.0	0.0	9.0	0.0	8.0	15.0	0.0	0.0	0.0	0.0	0.0	73.0	0.0	0.0	0.0	0.0	0.0	16.0	0.0	0.0	0.0	0.0	0.0	0.0	0.0	0.0	0.0	0.0	0.0	0.0	0.0	0.0	0.0	0.0	0.0	0.0	0.0	0.0	0.0	0.0	0.0	0.0	0.0	0.0	0.0	0.0	0.0	0.0
0a9adbf1fe81a4e65cd09b4e019c3be5	6.0	0.0	0.0	0.0	7.0	0.0	0.0	11.0	0.0	0.0	0.0	0.0	0.0	0.0	5.0	0.0	0.0	0.0	0.0	0.0	0.0	0.0	0.0	0.0	0.0	0.0	0.0	13.0	0.0	0.0	0.0	5.0	0.0	0.0	0.0	0.0	11.0	0.0	0.0	9.0	19.0	0.0	4.0	0.0	0.0	5.0	0.0	0.0	0.0
a1d4668504be5872e638b339e622ce13	0.0	0.0	8.0	23.0	0.0	4.0	0.0	0.0	4.0	0.0	0.0	0.0	7.0	0.0	0.0	0.0	0.0	0.0	0.0	0.0	0.0	0.0	0.0	7.0	0.0	0.0	0.0	0.0	0.0	11.0	7.0	0.0	26.0	16.0	0.0	7.0	12.0	0.0	8.0	11.0	0.0	18.0	4.0	0.0	8.0	0.0	0.0	0.0	0.0
37e9eb315230934ee1fcc1ff97601382	0.0	0.0	0.0	0.0	11.0	7.0	0.0	0.0	0.0	0.0	9.0	0.0	10.0	0.0	0.0	7.0	0.0	0.0	0.0	0.0	0.0	0.0	0.0	0.0	0.0	0.0	0.0	0.0	9.0	0.0	0.0	0.0	0.0	0.0	0.0	0.0	0.0	31.0	6.0	13.0	2.0	12.0	0.0	0.0	0.0	0.0	0.0	21.0	0.0
06577f2d83efc6ba4d2a8011868c9930	0.0	0.0	0.0	0.0	0.0	0.0	0.0	0.0	0.0	0.0	0.0	0.0	35.0	0.0	0.0	0.0	0.0	0.0	0.0	0.0	0.0	0.0	0.0	0.0	0.0	0.0	19.0	0.0	0.0	19.0	0.0	0.0	0.0	0.0	0.0	0.0	0.0	0.0	0.0	0.0	0.0	21.0	0.0	0.0	17.0	0.0	19.0	14.0	0.0
53becfa2484e3b1e98127be9f1a910f1	0.0	0.0	0.0	0.0	0.0	0.0	2.0	0.0	0.0	0.0	0.0	0.0	83.0	0.0	0.0	0.0	0.0	0.0	0.0	6.0	0.0	0.0	3.0	0.0	19.0	0.0	0.0	0.0	0.0	0.0	0.0	0.0	0.0	0.0	30.0	0.0	0.0	0.0	0.0	0.0	0.0	0.0	0.0	0.0	0.0	0.0	0.0	0.0	0.0
ae66b1684197c09e92829d667f416085	3.0	13.0	0.0	0.0	11.0	0.0	0.0	5.0	0.0	0.0	12.0	0.0	0.0	16.0	0.0	0.0	10.0	0.0	5.0	29.0	0.0	7.0	8.0	0.0	0.0	10.0	0.0	0.0	7.0	0.0	8.0	0.0	18.0	0.0	19.0	0.0	3.0	8.0	0.0	0.0	10.0	0.0	0.0	6.0	0.0	0.0	13.0	0.0	0.0
0d2bbe543058140b537f2599ccc1f42d	0.0	0.0	0.0	46.0	0.0	0.0	0.0	0.0	0.0	0.0	0.0	0.0	0.0	0.0	0.0	0.0	0.0	0.0	0.0	0.0	0.0	0.0	0.0	0.0	0.0	0.0	0.0	0.0	0.0	0.0	0.0	0.0	37.0	0.0	0.0	0.0	0.0	0.0	0.0	0.0	0.0	38.0	0.0	0.0	0.0	0.0	0.0	0.0	0.0
802d62c27bac615935435fd72d15379c	0.0	0.0	0.0	5.0	0.0	0.0	0.0	0.0	0.0	0.0	0.0	0.0	49.0	0.0	0.0	0.0	0.0	0.0	0.0	0.0	0.0	9.0	0.0	0.0	0.0	0.0	0.0	0.0	0.0	0.0	0.0	0.0	0.0	0.0	0.0	0.0	0.0	0.0	0.0	0.0	20.0	0.0	23.0	0.0	0.0	0.0	0.0	0.0	18.0
54665f4a8b09d7bc4bfa762feb6fef4d	2.0	0.0	1.0	7.0	3.0	4.0	4.0	5.0	0.0	6.0	4.0	1.0	6.0	1.0	5.0	0.0	6.0	0.0	2.0	0.0	0.0	0.0	4.0	3.0	7.0	0.0	3.0	0.0	0.0	2.0	0.0	6.0	2.0	7.0	0.0	0.0	1.0	0.0	7.0	8.0	4.0	3.0	2.0	0.0	0.0	0.0	4.0	3.0	8.0
e0fb2a20a3d3491a77f554abbdb55576	0.0	0.0	0.0	0.0	55.0	36.0	0.0	0.0	0.0	0.0	55.0	0.0	53.0	0.0	0.0	0.0	0.0	0.0	0.0	0.0	0.0	0.0	0.0	0.0	0.0	0.0	0.0	0.0	66.0	0.0	0.0	0.0	0.0	0.0	0.0	0.0	0.0	51.0	0.0	0.0	0.0	0.0	0.0	0.0	0.0	0.0	0.0	0.0	0.0
27563a1f4fd59456281802e398088770	0.0	5.0	8.0	22.0	0.0	5.0	0.0	0.0	6.0	0.0	0.0	0.0	0.0	0.0	0.0	11.0	0.0	8.0	3.0	6.0	28.0	0.0	0.0	7.0	9.0	0.0	4.0	0.0	0.0	0.0	0.0	0.0	0.0	10.0	0.0	10.0	0.0	0.0	0.0	0.0	0.0	0.0	0.0	0.0	0.0	0.0	0.0	9.0	0.0
4c8434262890cb33f45dde7729a2305d	0.0	0.0	15.0	0.0	0.0	17.0	0.0	13.0	0.0	0.0	0.0	0.0	0.0	0.0	0.0	0.0	0.0	0.0	0.0	0.0	0.0	0.0	0.0	0.0	0.0	0.0	0.0	0.0	0.0	0.0	20.0	0.0	0.0	0.0	19.0	30.0	0.0	0.0	0.0	11.0	0.0	0.0	0.0	0.0	0.0	0.0	0.0	0.0	0.0
25770ce3d32f855c9f2ddf7092ddb728	0.0	0.0	0.0	0.0	0.0	12.0	0.0	0.0	0.0	0.0	16.0	0.0	13.0	0.0	0.0	0.0	0.0	0.0	0.0	0.0	0.0	5.0	8.0	0.0	5.0	0.0	0.0	0.0	7.0	0.0	0.0	0.0	0.0	0.0	0.0	2.0	0.0	0.0	0.0	0.0	0.0	0.0	0.0	0.0	0.0	0.0	0.0	0.0	0.0
f3956c8fa5630695ae1bd26a7d2f66e6	0.0	0.0	0.0	0.0	3.0	0.0	0.0	0.0	0.0	0.0	2.0	0.0	0.0	0.0	0.0	0.0	0.0	0.0	0.0	0.0	0.0	0.0	0.0	0.0	0.0	0.0	0.0	0.0	0.0	0.0	0.0	0.0	0.0	0.0	21.0	0.0	0.0	0.0	0.0	0.0	0.0	0.0	0.0	0.0	0.0	0.0	0.0	0.0	0.0
8ab8995db4762e6845c1ce39755217fe	0.0	0.0	0.0	0.0	0.0	16.0	0.0	0.0	8.0	0.0	17.0	0.0	0.0	3.0	0.0	0.0	0.0	0.0	0.0	0.0	0.0	0.0	0.0	5.0	13.0	0.0	0.0	0.0	11.0	0.0	9.0	0.0	0.0	0.0	0.0	0.0	0.0	14.0	0.0	0.0	0.0	11.0	0.0	0.0	0.0	0.0	0.0	2.0	9.0
4f0b9e785fe9151cd27dbad7a9a9a473	0.0	0.0	8.0	17.0	0.0	0.0	0.0	0.0	0.0	3.0	0.0	0.0	13.0	0.0	0.0	0.0	0.0	0.0	0.0	0.0	0.0	0.0	0.0	0.0	0.0	18.0	0.0	13.0	0.0	0.0	0.0	5.0	9.0	12.0	59.0	20.0	0.0	0.0	2.0	0.0	0.0	0.0	0.0	0.0	0.0	2.0	0.0	0.0	3.0
48330bf6de31722cfc409e9971eb660c	0.0	0.0	0.0	0.0	0.0	0.0	0.0	0.0	0.0	0.0	0.0	0.0	0.0	0.0	0.0	0.0	0.0	0.0	0.0	0.0	0.0	0.0	0.0	0.0	0.0	0.0	0.0	0.0	0.0	0.0	0.0	0.0	24.0	0.0	0.0	0.0	0.0	0.0	30.0	0.0	0.0	0.0	0.0	0.0	0.0	0.0	0.0	0.0	0.0
aa5d7b03be85e4f12334fa17062d5f4b	0.0	0.0	0.0	5.0	26.0	0.0	7.0	4.0	0.0	0.0	0.0	4.0	18.0	2.0	0.0	0.0	0.0	0.0	6.0	0.0	9.0	0.0	0.0	0.0	0.0	0.0	0.0	0.0	22.0	0.0	0.0	18.0	0.0	0.0	0.0	0.0	0.0	20.0	0.0	0.0	0.0	0.0	0.0	18.0	0.0	0.0	0.0	0.0	0.0
b8ab75a097a6ccb0932849230b9fd18b	0.0	17.0	0.0	0.0	0.0	0.0	0.0	14.0	0.0	0.0	0.0	0.0	0.0	0.0	0.0	0.0	0.0	0.0	0.0	0.0	3.0	0.0	0.0	0.0	0.0	57.0	0.0	9.0	0.0	0.0	0.0	0.0	0.0	0.0	0.0	24.0	11.0	0.0	0.0	0.0	16.0	9.0	4.0	0.0	14.0	0.0	0.0	0.0	0.0
b00634c4562557b1209cfc7577ad8b20	0.0	0.0	3.0	6.0	0.0	0.0	0.0	0.0	0.0	11.0	7.0	0.0	6.0	7.0	6.0	0.0	0.0	2.0	9.0	3.0	0.0	0.0	9.0	5.0	8.0	0.0	5.0	3.0	4.0	0.0	0.0	0.0	0.0	0.0	0.0	0.0	0.0	0.0	6.0	4.0	0.0	5.0	11.0	0.0	0.0	0.0	0.0	8.0	0.0
fbbc75069eb944dab029ad7a6405842d	0.0	0.0	12.0	0.0	0.0	0.0	0.0	0.0	0.0	21.0	0.0	17.0	17.0	0.0	0.0	0.0	14.0	0.0	13.0	13.0	0.0	0.0	0.0	0.0	0.0	0.0	0.0	5.0	0.0	0.0	0.0	0.0	0.0	0.0	29.0	0.0	0.0	0.0	0.0	0.0	0.0	0.0	0.0	0.0	0.0	0.0	0.0	0.0	0.0
149e25446cd5efef4c341eb04ddea787	0.0	0.0	0.0	12.0	0.0	0.0	0.0	0.0	0.0	0.0	0.0	16.0	27.0	0.0	0.0	0.0	0.0	0.0	11.0	0.0	0.0	12.0	0.0	0.0	0.0	0.0	0.0	0.0	0.0	0.0	14.0	0.0	0.0	0.0	0.0	0.0	11.0	0.0	15.0	10.0	0.0	0.0	14.0	0.0	0.0	0.0	0.0	0.0	0.0
693949c88dbd79a8b8f75419d2bf03e6	0.0	2.0	0.0	18.0	0.0	0.0	0.0	0.0	0.0	0.0	0.0	0.0	0.0	21.0	15.0	35.0	0.0	0.0	0.0	0.0	0.0	0.0	0.0	0.0	0.0	0.0	0.0	0.0	0.0	0.0	0.0	0.0	16.0	0.0	4.0	9.0	0.0	0.0	0.0	0.0	0.0	0.0	0.0	0.0	0.0	0.0	0.0	15.0	19.0
13b4477dcb7f43d62926dee904a2a6b8	0.0	0.0	0.0	0.0	0.0	0.0	0.0	0.0	0.0	0.0	0.0	0.0	0.0	14.0	0.0	19.0	0.0	0.0	0.0	0.0	0.0	14.0	0.0	0.0	0.0	22.0	0.0	0.0	0.0	0.0	0.0	22.0	0.0	0.0	0.0	0.0	0.0	0.0	0.0	0.0	17.0	0.0	0.0	0.0	0.0	0.0	0.0	0.0	0.0
b58b3cfa98b72110965e1df86e8c0b2c	0.0	14.0	0.0	3.0	0.0	0.0	0.0	0.0	0.0	8.0	4.0	4.0	0.0	10.0	0.0	0.0	0.0	0.0	5.0	18.0	0.0	0.0	11.0	4.0	0.0	0.0	0.0	0.0	0.0	0.0	0.0	0.0	0.0	8.0	16.0	0.0	0.0	0.0	0.0	0.0	15.0	0.0	0.0	7.0	0.0	0.0	23.0	0.0	0.0
0ad687fbe988ab86037ecff6743b5a8a	35.0	0.0	0.0	0.0	0.0	17.0	0.0	0.0	0.0	0.0	10.0	0.0	0.0	0.0	0.0	0.0	20.0	0.0	0.0	0.0	0.0	0.0	16.0	0.0	0.0	0.0	0.0	20.0	31.0	0.0	16.0	0.0	0.0	0.0	0.0	0.0	0.0	27.0	0.0	0.0	0.0	0.0	0.0	0.0	0.0	0.0	0.0	0.0	6.0
7f69cfdebd99057cc7c3b36d2d97d931	0.0	0.0	0.0	0.0	0.0	0.0	0.0	0.0	0.0	0.0	0.0	20.0	30.0	0.0	0.0	0.0	0.0	0.0	0.0	0.0	0.0	0.0	0.0	0.0	0.0	0.0	0.0	0.0	0.0	12.0	3.0	0.0	0.0	0.0	0.0	0.0	0.0	0.0	29.0	12.0	0.0	0.0	0.0	0.0	0.0	0.0	0.0	15.0	22.0
78d72f937ba5dd4da3c9d726b9527ec2	0.0	0.0	9.0	21.0	0.0	0.0	0.0	0.0	13.0	0.0	7.0	4.0	6.0	0.0	0.0	0.0	4.0	0.0	0.0	0.0	0.0	9.0	6.0	0.0	0.0	0.0	0.0	9.0	0.0	0.0	4.0	0.0	7.0	9.0	0.0	0.0	5.0	0.0	0.0	0.0	2.0	0.0	8.0	0.0	0.0	0.0	3.0	0.0	0.0
0219a2bedf51215253c8748c3239ffad	0.0	0.0	0.0	0.0	0.0	0.0	0.0	0.0	0.0	0.0	0.0	0.0	21.0	0.0	0.0	0.0	0.0	0.0	0.0	0.0	0.0	0.0	0.0	0.0	0.0	0.0	0.0	0.0	24.0	0.0	0.0	0.0	0.0	0.0	10.0	0.0	0.0	24.0	0.0	0.0	0.0	0.0	0.0	0.0	0.0	0.0	0.0	0.0	0.0
08e50408713b71da40e1509f86678d97	0.0	0.0	0.0	0.0	0.0	0.0	0.0	0.0	21.0	0.0	0.0	7.0	9.0	0.0	0.0	12.0	0.0	0.0	0.0	0.0	0.0	0.0	8.0	0.0	0.0	0.0	0.0	4.0	0.0	0.0	0.0	0.0	0.0	21.0	0.0	0.0	0.0	0.0	11.0	0.0	7.0	0.0	5.0	0.0	9.0	0.0	9.0	0.0	0.0
9ed3a85780eb607ee5e97db6a34cc293	0.0	0.0	13.0	25.0	0.0	0.0	0.0	0.0	9.0	0.0	0.0	0.0	0.0	0.0	0.0	11.0	0.0	0.0	9.0	17.0	0.0	0.0	0.0	0.0	12.0	40.0	0.0	0.0	0.0	0.0	0.0	8.0	0.0	18.0	15.0	0.0	0.0	0.0	0.0	0.0	0.0	0.0	0.0	0.0	0.0	0.0	0.0	0.0	0.0
e5fac3eb31d54540981076c0443fe760	0.0	0.0	0.0	0.0	0.0	0.0	0.0	0.0	0.0	4.0	17.0	0.0	21.0	0.0	0.0	0.0	0.0	17.0	6.0	0.0	0.0	0.0	0.0	0.0	0.0	0.0	7.0	0.0	0.0	7.0	0.0	0.0	0.0	0.0	32.0	0.0	0.0	0.0	0.0	0.0	20.0	0.0	0.0	0.0	0.0	0.0	0.0	0.0	0.0
1fbd0e8aecc25e9f31a1c5c6e67228d2	0.0	0.0	0.0	8.0	0.0	11.0	0.0	3.0	0.0	2.0	0.0	3.0	5.0	2.0	0.0	0.0	0.0	0.0	0.0	0.0	0.0	0.0	0.0	2.0	0.0	0.0	0.0	0.0	5.0	7.0	7.0	0.0	0.0	11.0	0.0	0.0	9.0	0.0	0.0	11.0	7.0	7.0	5.0	0.0	0.0	0.0	0.0	19.0	0.0
835268c601fbebce0c03a2c1a5e8e9c4	0.0	4.0	0.0	0.0	0.0	12.0	0.0	8.0	0.0	0.0	20.0	12.0	9.0	6.0	0.0	5.0	0.0	0.0	3.0	7.0	2.0	0.0	3.0	0.0	6.0	0.0	0.0	0.0	10.0	10.0	0.0	0.0	0.0	0.0	0.0	0.0	6.0	0.0	0.0	0.0	0.0	3.0	3.0	0.0	11.0	0.0	0.0	0.0	0.0
f88e0763e7022fdee515281a97095009	0.0	7.0	0.0	15.0	0.0	0.0	0.0	0.0	0.0	0.0	0.0	0.0	0.0	0.0	0.0	10.0	0.0	15.0	10.0	0.0	12.0	0.0	8.0	0.0	0.0	0.0	20.0	0.0	0.0	2.0	29.0	14.0	16.0	8.0	17.0	0.0	12.0	0.0	0.0	0.0	0.0	0.0	0.0	0.0	0.0	0.0	0.0	0.0	0.0
1e81d1792e6161e349bbb491d09b61ab	0.0	0.0	4.0	0.0	4.0	3.0	0.0	0.0	0.0	0.0	15.0	0.0	24.0	0.0	0.0	0.0	0.0	0.0	0.0	0.0	0.0	0.0	0.0	5.0	3.0	0.0	5.0	0.0	0.0	0.0	9.0	0.0	0.0	0.0	0.0	31.0	24.0	0.0	3.0	5.0	0.0	0.0	0.0	0.0	0.0	0.0	0.0	0.0	0.0
172eb4714c6ce43768a6a38ab63cf057	0.0	0.0	0.0	19.0	0.0	0.0	0.0	0.0	7.0	0.0	34.0	0.0	45.0	0.0	0.0	12.0	0.0	0.0	5.0	0.0	0.0	0.0	0.0	12.0	0.0	0.0	0.0	0.0	5.0	19.0	12.0	0.0	8.0	0.0	12.0	0.0	0.0	0.0	0.0	0.0	0.0	11.0	0.0	0.0	0.0	0.0	0.0	2.0	0.0
2d2fb7166cf04749463927d6bb72035b	0.0	12.0	0.0	0.0	21.0	0.0	0.0	0.0	0.0	0.0	0.0	0.0	0.0	14.0	0.0	0.0	44.0	0.0	0.0	0.0	0.0	0.0	0.0	0.0	0.0	0.0	0.0	0.0	0.0	0.0	0.0	0.0	0.0	0.0	0.0	0.0	0.0	28.0	0.0	0.0	0.0	0.0	9.0	17.0	0.0	0.0	0.0	0.0	0.0
255a8cd98451ef141f34198308896d26	4.0	0.0	0.0	0.0	4.0	0.0	0.0	0.0	0.0	11.0	0.0	0.0	10.0	0.0	12.0	0.0	0.0	0.0	0.0	0.0	0.0	0.0	0.0	0.0	0.0	2.0	0.0	11.0	0.0	0.0	12.0	5.0	0.0	0.0	2.0	0.0	0.0	0.0	0.0	0.0	3.0	8.0	0.0	0.0	0.0	0.0	11.0	18.0	13.0
4053abbcb209d1a4ba285b2d21cc3048	0.0	0.0	0.0	10.0	0.0	0.0	4.0	0.0	0.0	0.0	6.0	0.0	6.0	0.0	0.0	0.0	8.0	0.0	10.0	0.0	0.0	5.0	4.0	0.0	5.0	6.0	10.0	0.0	0.0	6.0	9.0	6.0	7.0	0.0	11.0	0.0	5.0	0.0	0.0	0.0	0.0	0.0	0.0	0.0	0.0	0.0	14.0	10.0	4.0
7f8b9b125d67d2b9b0be4fa5fe9632c1	0.0	0.0	6.0	5.0	2.0	2.0	0.0	0.0	0.0	13.0	0.0	4.0	5.0	0.0	0.0	12.0	0.0	0.0	0.0	0.0	0.0	0.0	0.0	0.0	0.0	0.0	0.0	0.0	0.0	0.0	10.0	3.0	3.0	0.0	0.0	5.0	0.0	0.0	10.0	15.0	0.0	5.0	20.0	0.0	0.0	0.0	0.0	19.0	2.0
6b3ced021cd8d38f4ef5ca511ec52522	0.0	0.0	0.0	0.0	0.0	0.0	0.0	0.0	4.0	0.0	10.0	0.0	0.0	0.0	0.0	0.0	0.0	0.0	0.0	0.0	0.0	12.0	0.0	0.0	0.0	4.0	0.0	0.0	0.0	0.0	0.0	0.0	0.0	0.0	0.0	0.0	0.0	0.0	11.0	22.0	0.0	14.0	7.0	0.0	0.0	0.0	0.0	0.0	6.0
f345e74219b27dc7ffbeae74d8b22a25	0.0	27.0	0.0	0.0	0.0	10.0	0.0	20.0	0.0	0.0	14.0	0.0	0.0	27.0	0.0	0.0	18.0	0.0	0.0	0.0	0.0	0.0	35.0	0.0	0.0	14.0	0.0	0.0	0.0	0.0	0.0	29.0	0.0	0.0	26.0	0.0	0.0	0.0	0.0	0.0	34.0	0.0	0.0	0.0	0.0	0.0	0.0	3.0	0.0
e06b9e98149a7f6872b71314c3a41770	0.0	0.0	18.0	7.0	0.0	0.0	5.0	0.0	0.0	0.0	0.0	10.0	8.0	4.0	0.0	0.0	6.0	0.0	8.0	0.0	4.0	8.0	5.0	0.0	4.0	5.0	0.0	0.0	0.0	0.0	7.0	0.0	0.0	0.0	10.0	0.0	3.0	10.0	3.0	0.0	0.0	8.0	0.0	0.0	7.0	0.0	0.0	0.0	2.0
18e62554129013a327872706654d973b	10.0	3.0	0.0	0.0	0.0	7.0	0.0	12.0	0.0	12.0	11.0	0.0	0.0	0.0	0.0	0.0	0.0	0.0	0.0	0.0	0.0	0.0	16.0	0.0	0.0	13.0	0.0	0.0	0.0	0.0	0.0	0.0	0.0	0.0	19.0	0.0	0.0	0.0	0.0	0.0	0.0	0.0	4.0	0.0	0.0	0.0	0.0	8.0	0.0
6447034f6bb0b4a992af5e6752f391f6	0.0	0.0	0.0	4.0	0.0	3.0	5.0	0.0	0.0	10.0	0.0	10.0	0.0	0.0	0.0	5.0	0.0	3.0	0.0	0.0	0.0	2.0	0.0	0.0	0.0	0.0	0.0	0.0	0.0	12.0	18.0	0.0	0.0	5.0	0.0	0.0	6.0	0.0	8.0	9.0	0.0	2.0	6.0	0.0	0.0	9.0	0.0	0.0	0.0
5b8e449114a13d826ffc596f264d2feb	25.0	0.0	0.0	0.0	0.0	18.0	0.0	0.0	0.0	0.0	0.0	0.0	0.0	0.0	0.0	0.0	0.0	0.0	0.0	21.0	0.0	0.0	0.0	0.0	0.0	17.0	0.0	0.0	0.0	0.0	0.0	0.0	0.0	0.0	16.0	0.0	0.0	35.0	0.0	0.0	0.0	0.0	0.0	37.0	0.0	0.0	0.0	4.0	0.0
1fa9ddbef9b0dcb4006f119b1007dc3c	0.0	0.0	0.0	0.0	0.0	0.0	0.0	0.0	0.0	0.0	0.0	0.0	0.0	0.0	0.0	0.0	0.0	0.0	0.0	0.0	0.0	0.0	0.0	0.0	3.0	0.0	0.0	2.0	0.0	0.0	0.0	0.0	0.0	0.0	0.0	0.0	0.0	0.0	0.0	0.0	0.0	2.0	0.0	0.0	0.0	0.0	58.0	0.0	0.0
02333fe6b805f6e7f748fd453819aa2e	0.0	0.0	0.0	0.0	0.0	0.0	0.0	27.0	0.0	0.0	0.0	0.0	32.0	0.0	0.0	18.0	0.0	0.0	0.0	0.0	0.0	0.0	0.0	0.0	0.0	0.0	0.0	0.0	0.0	0.0	0.0	0.0	20.0	0.0	0.0	0.0	0.0	0.0	0.0	0.0	0.0	0.0	0.0	0.0	0.0	0.0	0.0	20.0	0.0
a7542b2f88386727696890d550ec429b	0.0	11.0	0.0	22.0	0.0	0.0	0.0	0.0	0.0	0.0	15.0	0.0	20.0	0.0	0.0	15.0	0.0	0.0	0.0	0.0	17.0	0.0	0.0	0.0	0.0	0.0	0.0	0.0	0.0	0.0	0.0	0.0	0.0	0.0	14.0	0.0	0.0	0.0	0.0	0.0	0.0	0.0	0.0	0.0	0.0	0.0	0.0	0.0	0.0
36c11f273d150f49b08062d6aded3202	7.0	0.0	0.0	11.0	0.0	0.0	0.0	4.0	0.0	0.0	0.0	0.0	0.0	4.0	7.0	5.0	0.0	0.0	3.0	7.0	0.0	0.0	0.0	0.0	5.0	23.0	2.0	0.0	0.0	0.0	0.0	28.0	0.0	10.0	0.0	7.0	0.0	3.0	2.0	3.0	0.0	0.0	0.0	0.0	0.0	0.0	11.0	6.0	0.0
759052913117fa0ec2f15e8af319000f	0.0	0.0	0.0	0.0	0.0	35.0	0.0	0.0	0.0	0.0	34.0	0.0	0.0	0.0	0.0	0.0	0.0	0.0	0.0	0.0	0.0	14.0	0.0	0.0	0.0	0.0	0.0	0.0	0.0	0.0	0.0	0.0	0.0	0.0	3.0	0.0	0.0	20.0	0.0	0.0	0.0	0.0	0.0	0.0	0.0	0.0	0.0	0.0	0.0
0f5ae2501025aa5b94d57dd790c28088	0.0	0.0	0.0	10.0	0.0	0.0	0.0	0.0	0.0	14.0	0.0	15.0	0.0	2.0	15.0	18.0	0.0	12.0	0.0	0.0	0.0	0.0	0.0	19.0	0.0	0.0	0.0	0.0	0.0	7.0	0.0	0.0	0.0	2.0	0.0	0.0	0.0	0.0	0.0	0.0	0.0	10.0	0.0	15.0	0.0	0.0	0.0	0.0	0.0
39505d3e84561bbfc005d2e31356ee2f	0.0	0.0	0.0	0.0	0.0	0.0	0.0	0.0	0.0	3.0	5.0	6.0	0.0	0.0	0.0	5.0	0.0	9.0	8.0	7.0	0.0	0.0	0.0	0.0	0.0	0.0	0.0	0.0	0.0	4.0	0.0	0.0	7.0	0.0	0.0	0.0	6.0	0.0	4.0	0.0	0.0	0.0	0.0	0.0	0.0	3.0	3.0	0.0	0.0
3d828589a79e21959c3f4ab7cf89ad98	0.0	0.0	6.0	21.0	0.0	0.0	0.0	0.0	0.0	0.0	0.0	0.0	8.0	12.0	0.0	0.0	0.0	10.0	0.0	0.0	0.0	0.0	0.0	7.0	0.0	7.0	9.0	0.0	0.0	0.0	0.0	0.0	12.0	0.0	0.0	15.0	0.0	0.0	0.0	0.0	0.0	0.0	3.0	0.0	0.0	4.0	6.0	0.0	0.0
f6d9c296cfa8716cf196b0274b6df35a	0.0	0.0	0.0	0.0	0.0	0.0	0.0	0.0	0.0	0.0	0.0	0.0	0.0	14.0	0.0	13.0	0.0	0.0	0.0	0.0	0.0	0.0	0.0	0.0	0.0	0.0	0.0	2.0	0.0	13.0	6.0	0.0	0.0	0.0	0.0	0.0	0.0	15.0	20.0	0.0	0.0	15.0	0.0	0.0	0.0	0.0	0.0	16.0	0.0
0256c90c9477d8baab34a6a72698d213	0.0	0.0	0.0	0.0	10.0	0.0	0.0	0.0	0.0	0.0	8.0	13.0	7.0	0.0	0.0	0.0	0.0	6.0	0.0	6.0	8.0	9.0	0.0	0.0	0.0	12.0	7.0	4.0	0.0	0.0	7.0	0.0	10.0	0.0	8.0	0.0	0.0	0.0	0.0	6.0	0.0	3.0	0.0	0.0	0.0	0.0	0.0	6.0	0.0
2c3c1fcb1719b25bf30ad4091968c3d3	0.0	0.0	0.0	7.0	0.0	0.0	0.0	0.0	0.0	0.0	0.0	0.0	0.0	0.0	0.0	0.0	0.0	0.0	0.0	0.0	0.0	0.0	0.0	0.0	0.0	0.0	0.0	0.0	0.0	0.0	0.0	0.0	0.0	0.0	0.0	0.0	0.0	0.0	0.0	0.0	0.0	0.0	0.0	0.0	0.0	0.0	0.0	18.0	15.0
8b78b9dbcd3dd62597dc15767359ff85	8.0	0.0	15.0	0.0	0.0	13.0	8.0	0.0	0.0	0.0	0.0	0.0	0.0	0.0	0.0	0.0	0.0	0.0	10.0	0.0	3.0	0.0	0.0	0.0	0.0	0.0	0.0	0.0	0.0	2.0	14.0	0.0	0.0	9.0	0.0	8.0	0.0	0.0	0.0	0.0	0.0	0.0	0.0	0.0	0.0	0.0	8.0	0.0	0.0
34511082369fb5ea17116c3df80c97f2	0.0	0.0	0.0	0.0	0.0	0.0	0.0	0.0	0.0	0.0	0.0	0.0	0.0	0.0	0.0	0.0	0.0	0.0	0.0	3.0	0.0	0.0	47.0	0.0	0.0	0.0	0.0	7.0	0.0	0.0	2.0	2.0	0.0	0.0	59.0	0.0	0.0	0.0	0.0	18.0	59.0	0.0	0.0	0.0	7.0	0.0	0.0	3.0	0.0
e4dc8a1c7253e9339d8e44f7b3560b7e	0.0	60.0	0.0	18.0	0.0	16.0	0.0	0.0	0.0	0.0	0.0	0.0	0.0	0.0	0.0	0.0	0.0	0.0	0.0	0.0	23.0	28.0	0.0	0.0	0.0	0.0	0.0	0.0	0.0	0.0	0.0	0.0	0.0	0.0	0.0	0.0	0.0	8.0	0.0	15.0	0.0	0.0	0.0	14.0	0.0	0.0	0.0	0.0	0.0
6c9d7cee1b2da9ece5751dc84c629199	1.0	3.0	3.0	2.0	6.0	2.0	0.0	8.0	1.0	0.0	0.0	8.0	0.0	5.0	0.0	9.0	1.0	0.0	0.0	0.0	0.0	0.0	4.0	0.0	0.0	1.0	7.0	7.0	5.0	9.0	0.0	5.0	8.0	1.0	3.0	0.0	1.0	4.0	2.0	8.0	0.0	0.0	2.0	0.0	9.0	0.0	4.0	6.0	12.0
e128e32d524b6d7cc6eed27dbbf5339d	0.0	0.0	0.0	0.0	0.0	0.0	0.0	0.0	0.0	0.0	0.0	0.0	0.0	0.0	0.0	0.0	0.0	0.0	0.0	35.0	0.0	0.0	54.0	0.0	0.0	0.0	0.0	0.0	0.0	0.0	0.0	0.0	0.0	0.0	0.0	0.0	0.0	0.0	0.0	0.0	0.0	0.0	0.0	0.0	0.0	0.0	48.0	0.0	0.0
011cda1cb9f8049da247d2315d578fe5	3.0	0.0	0.0	0.0	0.0	0.0	0.0	0.0	0.0	0.0	0.0	5.0	0.0	4.0	0.0	0.0	0.0	5.0	0.0	0.0	0.0	0.0	0.0	0.0	0.0	7.0	9.0	8.0	0.0	0.0	0.0	3.0	8.0	0.0	0.0	6.0	6.0	0.0	0.0	0.0	0.0	0.0	16.0	0.0	0.0	0.0	0.0	14.0	0.0
743a11977a22528b4e6093800000ad41	19.0	0.0	0.0	0.0	0.0	0.0	0.0	0.0	0.0	0.0	19.0	0.0	0.0	0.0	0.0	20.0	0.0	0.0	0.0	0.0	0.0	0.0	0.0	0.0	0.0	0.0	0.0	0.0	0.0	0.0	0.0	0.0	0.0	0.0	0.0	0.0	0.0	11.0	15.0	0.0	0.0	12.0	0.0	0.0	0.0	0.0	0.0	0.0	0.0
cacfe1d279a291b9a51550f9fbaec6c3	0.0	0.0	3.0	5.0	0.0	5.0	0.0	0.0	10.0	36.0	0.0	0.0	0.0	0.0	0.0	0.0	0.0	0.0	0.0	0.0	4.0	0.0	0.0	0.0	0.0	0.0	0.0	0.0	4.0	11.0	15.0	0.0	4.0	13.0	0.0	0.0	0.0	2.0	0.0	0.0	0.0	6.0	0.0	0.0	0.0	0.0	0.0	28.0	0.0
39ed90bdb6396c34ed8689fcdc87d134	0.0	0.0	7.0	30.0	0.0	0.0	0.0	0.0	0.0	0.0	0.0	0.0	27.0	0.0	0.0	0.0	0.0	0.0	0.0	0.0	0.0	0.0	0.0	4.0	6.0	0.0	8.0	0.0	0.0	27.0	18.0	0.0	0.0	22.0	0.0	0.0	0.0	0.0	8.0	0.0	0.0	0.0	0.0	0.0	0.0	0.0	0.0	10.0	0.0
641f5249456d29c5ee33e99e1cd316e7	0.0	0.0	0.0	0.0	0.0	0.0	0.0	0.0	0.0	0.0	10.0	0.0	10.0	0.0	4.0	0.0	0.0	0.0	12.0	0.0	0.0	0.0	0.0	0.0	0.0	0.0	0.0	0.0	0.0	0.0	0.0	0.0	13.0	0.0	0.0	0.0	6.0	12.0	0.0	0.0	11.0	0.0	0.0	0.0	0.0	0.0	0.0	0.0	0.0
9891c0f99c323f111d1e4292be231f2d	0.0	0.0	0.0	19.0	24.0	0.0	0.0	0.0	0.0	0.0	27.0	21.0	15.0	0.0	0.0	0.0	0.0	0.0	0.0	0.0	0.0	0.0	0.0	0.0	0.0	0.0	0.0	0.0	0.0	0.0	0.0	0.0	0.0	0.0	0.0	0.0	0.0	60.0	0.0	0.0	0.0	0.0	0.0	0.0	0.0	0.0	0.0	0.0	0.0
7d00089c995926bdb0dd34d58eee2c61	0.0	0.0	0.0	16.0	0.0	8.0	13.0	0.0	0.0	12.0	0.0	0.0	0.0	0.0	0.0	0.0	0.0	0.0	0.0	0.0	0.0	0.0	0.0	0.0	0.0	0.0	0.0	0.0	0.0	0.0	0.0	0.0	0.0	8.0	18.0	0.0	0.0	28.0	0.0	0.0	0.0	0.0	7.0	2.0	0.0	0.0	0.0	0.0	0.0
23da5579f6746f7de4cd5d547a11f58f	0.0	0.0	0.0	0.0	0.0	0.0	0.0	0.0	0.0	0.0	0.0	0.0	0.0	0.0	0.0	0.0	0.0	0.0	0.0	0.0	0.0	0.0	0.0	0.0	0.0	0.0	0.0	0.0	0.0	0.0	0.0	0.0	0.0	0.0	0.0	0.0	0.0	0.0	0.0	0.0	0.0	0.0	0.0	0.0	0.0	0.0	0.0	63.0	34.0
2ce5b896c9b82e54efb5fecca68c8cd4	0.0	0.0	0.0	0.0	0.0	11.0	2.0	0.0	0.0	0.0	0.0	10.0	11.0	0.0	0.0	0.0	0.0	0.0	0.0	0.0	9.0	4.0	0.0	9.0	0.0	0.0	0.0	8.0	2.0	0.0	8.0	0.0	9.0	10.0	0.0	0.0	0.0	0.0	14.0	13.0	0.0	4.0	0.0	0.0	6.0	0.0	0.0	10.0	0.0
0b5566b9b3578d8f2f77546745197152	0.0	0.0	0.0	10.0	0.0	31.0	26.0	0.0	4.0	0.0	0.0	3.0	28.0	0.0	0.0	0.0	0.0	4.0	0.0	0.0	7.0	6.0	0.0	6.0	2.0	0.0	0.0	0.0	0.0	0.0	0.0	0.0	0.0	11.0	0.0	4.0	5.0	0.0	7.0	10.0	0.0	0.0	0.0	0.0	0.0	0.0	0.0	14.0	0.0
33363247aac68f72b4dcb12e15e2fd1b	0.0	0.0	0.0	0.0	0.0	0.0	11.0	0.0	0.0	0.0	0.0	15.0	0.0	0.0	0.0	0.0	0.0	0.0	0.0	0.0	0.0	0.0	0.0	0.0	0.0	0.0	0.0	0.0	0.0	0.0	0.0	0.0	0.0	0.0	0.0	0.0	0.0	0.0	27.0	0.0	0.0	0.0	0.0	52.0	0.0	0.0	0.0	44.0	0.0
6dcca8266281a2d2db570ed090632af6	0.0	0.0	0.0	0.0	4.0	0.0	9.0	0.0	0.0	0.0	0.0	0.0	0.0	21.0	0.0	0.0	16.0	0.0	0.0	0.0	0.0	0.0	0.0	0.0	0.0	10.0	0.0	7.0	0.0	0.0	0.0	0.0	0.0	0.0	0.0	0.0	0.0	0.0	24.0	7.0	0.0	0.0	0.0	0.0	0.0	0.0	0.0	0.0	0.0
7200843502b1fbcc218fbbd20443c208	0.0	0.0	0.0	0.0	0.0	0.0	0.0	52.0	0.0	0.0	0.0	0.0	0.0	0.0	0.0	3.0	0.0	0.0	0.0	0.0	0.0	0.0	0.0	0.0	0.0	0.0	0.0	2.0	0.0	0.0	0.0	0.0	0.0	0.0	0.0	0.0	0.0	0.0	0.0	0.0	0.0	0.0	0.0	0.0	0.0	0.0	0.0	0.0	0.0
0d526cda98ff213586d55e36d05a54c2	0.0	0.0	0.0	0.0	0.0	0.0	33.0	0.0	0.0	3.0	0.0	0.0	1.0	0.0	0.0	0.0	0.0	0.0	0.0	0.0	0.0	0.0	0.0	0.0	0.0	0.0	0.0	0.0	0.0	0.0	0.0	0.0	0.0	0.0	0.0	0.0	0.0	0.0	0.0	0.0	0.0	0.0	0.0	0.0	0.0	0.0	43.0	0.0	0.0
47afd6b0a4d8156f4eae044e65de0edd	0.0	0.0	6.0	8.0	12.0	0.0	0.0	0.0	19.0	0.0	0.0	18.0	22.0	0.0	0.0	0.0	0.0	0.0	6.0	0.0	0.0	0.0	0.0	0.0	0.0	0.0	0.0	6.0	0.0	0.0	16.0	0.0	0.0	0.0	0.0	0.0	0.0	15.0	0.0	0.0	0.0	6.0	0.0	0.0	0.0	0.0	0.0	0.0	6.0
bdfcab1281557d2526902afc6e3c22e0	0.0	0.0	5.0	13.0	0.0	0.0	0.0	0.0	0.0	0.0	11.0	9.0	21.0	2.0	0.0	0.0	0.0	0.0	0.0	0.0	4.0	0.0	0.0	0.0	0.0	4.0	0.0	0.0	0.0	0.0	7.0	0.0	0.0	9.0	0.0	0.0	11.0	0.0	0.0	9.0	0.0	0.0	0.0	0.0	0.0	0.0	0.0	0.0	0.0
4f75bfb23af0ddf626599b7dd189204b	0.0	2.0	5.0	7.0	0.0	6.0	0.0	4.0	9.0	0.0	7.0	10.0	0.0	0.0	0.0	5.0	0.0	0.0	0.0	6.0	0.0	7.0	0.0	0.0	0.0	5.0	4.0	3.0	5.0	0.0	0.0	2.0	6.0	0.0	12.0	0.0	0.0	6.0	0.0	0.0	0.0	3.0	0.0	3.0	0.0	4.0	10.0	11.0	0.0
05fd86b685fd7b6488dc92b60ef2060e	0.0	0.0	0.0	10.0	10.0	8.0	0.0	4.0	0.0	0.0	15.0	14.0	17.0	0.0	0.0	0.0	0.0	0.0	0.0	7.0	0.0	0.0	0.0	5.0	0.0	3.0	0.0	0.0	16.0	0.0	5.0	0.0	0.0	2.0	0.0	0.0	0.0	6.0	0.0	0.0	0.0	3.0	0.0	0.0	0.0	0.0	0.0	2.0	0.0
cdd31b6ebedb2343d650496e410f8178	0.0	0.0	0.0	0.0	0.0	1.0	27.0	0.0	0.0	0.0	0.0	18.0	2.0	1.0	0.0	3.0	0.0	0.0	0.0	0.0	12.0	0.0	15.0	2.0	0.0	1.0	14.0	0.0	0.0	1.0	0.0	0.0	0.0	0.0	1.0	0.0	0.0	3.0	3.0	0.0	1.0	0.0	0.0	0.0	0.0	0.0	3.0	3.0	23.0
ce7b797662871e3ddafc0f3e5ac97133	0.0	0.0	10.0	14.0	0.0	0.0	12.0	0.0	0.0	0.0	0.0	4.0	18.0	0.0	0.0	0.0	0.0	0.0	0.0	0.0	0.0	2.0	2.0	0.0	0.0	0.0	0.0	0.0	0.0	0.0	10.0	0.0	0.0	0.0	0.0	2.0	0.0	0.0	22.0	12.0	0.0	0.0	6.0	0.0	0.0	0.0	0.0	8.0	0.0
6f47d00da72771acfbe1ab1c1d5651ed	0.0	0.0	0.0	84.0	0.0	0.0	0.0	0.0	0.0	0.0	0.0	0.0	0.0	0.0	0.0	0.0	0.0	0.0	0.0	0.0	0.0	0.0	0.0	0.0	0.0	0.0	0.0	76.0	0.0	0.0	0.0	0.0	0.0	0.0	0.0	0.0	0.0	0.0	0.0	0.0	0.0	0.0	0.0	0.0	0.0	0.0	0.0	0.0	0.0
26df5411551e6dcbadd4ee2ba4e1c772	0.0	0.0	0.0	0.0	125.0	50.0	0.0	0.0	0.0	0.0	0.0	0.0	0.0	0.0	0.0	0.0	0.0	0.0	0.0	0.0	0.0	0.0	3.0	0.0	0.0	0.0	0.0	5.0	0.0	0.0	0.0	0.0	0.0	0.0	0.0	0.0	0.0	0.0	0.0	0.0	0.0	4.0	0.0	0.0	0.0	0.0	0.0	0.0	3.0
64f7812873ce46413943fc670c16ebb6	0.0	0.0	0.0	0.0	0.0	0.0	0.0	32.0	0.0	0.0	19.0	0.0	18.0	0.0	0.0	0.0	0.0	0.0	0.0	0.0	14.0	0.0	3.0	0.0	0.0	0.0	0.0	0.0	0.0	0.0	0.0	0.0	0.0	0.0	34.0	0.0	0.0	0.0	0.0	8.0	0.0	0.0	6.0	0.0	0.0	0.0	0.0	0.0	0.0
2dcb548758e05ca2ec120778cda6c75e	0.0	0.0	0.0	98.0	0.0	0.0	0.0	0.0	0.0	0.0	0.0	5.0	91.0	0.0	0.0	0.0	0.0	0.0	0.0	0.0	0.0	0.0	0.0	0.0	0.0	0.0	0.0	0.0	0.0	0.0	0.0	0.0	0.0	0.0	0.0	0.0	0.0	0.0	0.0	0.0	0.0	0.0	0.0	0.0	0.0	0.0	0.0	0.0	3.0
aa6e092897d28627c28e31f530c6e305	0.0	0.0	0.0	0.0	0.0	0.0	0.0	0.0	0.0	0.0	0.0	0.0	0.0	0.0	0.0	18.0	0.0	0.0	0.0	0.0	0.0	0.0	0.0	0.0	0.0	0.0	0.0	0.0	0.0	0.0	0.0	0.0	0.0	0.0	0.0	0.0	0.0	0.0	0.0	0.0	0.0	16.0	0.0	0.0	0.0	0.0	0.0	0.0	0.0
96e98cc3c61c60b2ec0fd72c37b69d22	0.0	0.0	0.0	0.0	0.0	0.0	0.0	0.0	0.0	0.0	0.0	0.0	0.0	0.0	0.0	0.0	0.0	0.0	0.0	0.0	0.0	0.0	0.0	0.0	0.0	0.0	0.0	0.0	0.0	0.0	0.0	0.0	8.0	36.0	0.0	0.0	0.0	0.0	30.0	45.0	0.0	0.0	0.0	0.0	0.0	0.0	0.0	0.0	7.0
2550d146e6477585c0bad8d04d1c5384	0.0	9.0	15.0	0.0	0.0	0.0	0.0	0.0	14.0	0.0	0.0	0.0	0.0	0.0	0.0	0.0	12.0	0.0	14.0	0.0	0.0	0.0	0.0	0.0	0.0	0.0	0.0	0.0	0.0	0.0	0.0	12.0	16.0	14.0	0.0	22.0	0.0	0.0	0.0	3.0	0.0	13.0	0.0	0.0	0.0	0.0	0.0	0.0	0.0
aedba975b36f4ab5531e9a63b3dd0a31	0.0	0.0	0.0	0.0	0.0	0.0	0.0	0.0	0.0	0.0	0.0	0.0	0.0	0.0	0.0	0.0	0.0	0.0	0.0	0.0	0.0	0.0	0.0	0.0	0.0	0.0	0.0	0.0	0.0	0.0	58.0	0.0	0.0	0.0	0.0	0.0	0.0	0.0	0.0	0.0	0.0	0.0	0.0	0.0	0.0	0.0	0.0	0.0	0.0
05053d33e46e7580ec0fe8759595e1f3	0.0	0.0	0.0	8.0	0.0	20.0	0.0	0.0	7.0	0.0	12.0	0.0	8.0	0.0	0.0	0.0	5.0	0.0	13.0	0.0	0.0	0.0	0.0	9.0	3.0	6.0	5.0	0.0	0.0	0.0	16.0	0.0	0.0	0.0	0.0	0.0	2.0	0.0	0.0	0.0	0.0	8.0	0.0	3.0	4.0	0.0	0.0	0.0	0.0
602304497df111de4fca54151cb4aa97	0.0	0.0	0.0	0.0	9.0	5.0	0.0	0.0	0.0	10.0	0.0	7.0	0.0	0.0	0.0	0.0	0.0	8.0	8.0	0.0	0.0	0.0	0.0	5.0	0.0	0.0	0.0	0.0	6.0	0.0	6.0	0.0	0.0	0.0	6.0	0.0	0.0	11.0	7.0	5.0	0.0	6.0	0.0	3.0	6.0	6.0	0.0	0.0	0.0
79403131be91511f6178980dc5d2a238	0.0	0.0	0.0	0.0	0.0	9.0	0.0	0.0	0.0	0.0	0.0	0.0	0.0	0.0	0.0	24.0	0.0	17.0	12.0	0.0	0.0	3.0	0.0	26.0	0.0	0.0	0.0	18.0	0.0	0.0	0.0	0.0	0.0	0.0	0.0	0.0	7.0	0.0	0.0	0.0	0.0	0.0	0.0	0.0	4.0	0.0	0.0	0.0	0.0
63e02797ca9d4cfd1c9117cc9df6673f	0.0	0.0	0.0	0.0	0.0	0.0	0.0	9.0	8.0	0.0	11.0	0.0	22.0	0.0	0.0	0.0	7.0	0.0	0.0	10.0	0.0	0.0	20.0	0.0	7.0	0.0	0.0	0.0	0.0	0.0	0.0	0.0	0.0	0.0	5.0	0.0	0.0	15.0	11.0	9.0	0.0	0.0	0.0	12.0	0.0	0.0	15.0	6.0	0.0
a1bd412541c25fdd20474f4a3d3886cb	0.0	0.0	0.0	11.0	5.0	0.0	0.0	8.0	0.0	0.0	0.0	19.0	30.0	0.0	0.0	0.0	0.0	0.0	0.0	0.0	0.0	0.0	0.0	0.0	0.0	0.0	0.0	0.0	0.0	0.0	18.0	0.0	0.0	0.0	0.0	0.0	0.0	32.0	0.0	29.0	0.0	0.0	10.0	0.0	0.0	0.0	0.0	3.0	0.0
9ce05ffb467841d305b9e8540f6a0353	0.0	0.0	0.0	47.0	0.0	0.0	0.0	0.0	0.0	0.0	0.0	0.0	0.0	0.0	0.0	0.0	0.0	0.0	0.0	27.0	29.0	0.0	0.0	0.0	0.0	0.0	0.0	32.0	0.0	0.0	0.0	25.0	0.0	30.0	0.0	0.0	0.0	0.0	0.0	0.0	0.0	0.0	0.0	0.0	0.0	0.0	0.0	0.0	0.0
a5718761b169817a436d08197741b031	0.0	8.0	0.0	0.0	0.0	2.0	3.0	0.0	0.0	0.0	0.0	0.0	0.0	5.0	0.0	7.0	0.0	4.0	0.0	7.0	6.0	0.0	7.0	5.0	10.0	6.0	0.0	0.0	0.0	0.0	4.0	11.0	0.0	0.0	7.0	0.0	0.0	0.0	0.0	0.0	0.0	0.0	3.0	3.0	0.0	0.0	4.0	9.0	3.0
0dd341ef230f74d2d6d2dafd94d03f37	0.0	0.0	0.0	0.0	0.0	0.0	0.0	0.0	0.0	0.0	0.0	0.0	0.0	0.0	0.0	0.0	0.0	0.0	0.0	0.0	0.0	0.0	65.0	0.0	0.0	0.0	0.0	0.0	0.0	0.0	0.0	0.0	0.0	0.0	85.0	0.0	0.0	0.0	0.0	0.0	5.0	0.0	0.0	0.0	0.0	0.0	75.0	0.0	0.0
dc354b75ac06eebc410a51fd71c67ee8	0.0	0.0	0.0	0.0	0.0	0.0	0.0	0.0	0.0	0.0	0.0	0.0	0.0	0.0	0.0	0.0	0.0	0.0	0.0	0.0	79.0	76.0	0.0	40.0	25.0	0.0	0.0	0.0	0.0	0.0	0.0	0.0	0.0	0.0	0.0	0.0	0.0	0.0	0.0	0.0	0.0	0.0	0.0	0.0	0.0	0.0	0.0	0.0	0.0
45e814ddbd0586460242509296578b1e	0.0	0.0	0.0	15.0	0.0	13.0	0.0	0.0	13.0	7.0	3.0	0.0	13.0	0.0	0.0	13.0	6.0	0.0	0.0	0.0	0.0	0.0	0.0	0.0	0.0	0.0	0.0	0.0	0.0	0.0	11.0	0.0	0.0	0.0	0.0	0.0	0.0	0.0	7.0	7.0	0.0	0.0	7.0	9.0	0.0	0.0	0.0	10.0	0.0
f0c9d6decb47a46da36654cd4b8c79b1	0.0	0.0	3.0	7.0	0.0	0.0	0.0	0.0	18.0	0.0	6.0	0.0	13.0	0.0	0.0	0.0	10.0	0.0	0.0	0.0	0.0	0.0	0.0	0.0	9.0	4.0	0.0	0.0	0.0	0.0	0.0	5.0	12.0	3.0	3.0	0.0	0.0	5.0	7.0	5.0	7.0	2.0	0.0	5.0	0.0	0.0	6.0	13.0	0.0
b718034d79821975c896ba6854aeb350	0.0	5.0	9.0	21.0	0.0	0.0	0.0	0.0	0.0	0.0	0.0	0.0	0.0	0.0	0.0	0.0	0.0	9.0	0.0	13.0	19.0	0.0	0.0	7.0	7.0	14.0	0.0	0.0	8.0	0.0	0.0	0.0	0.0	2.0	15.0	0.0	0.0	0.0	0.0	4.0	0.0	0.0	0.0	0.0	0.0	0.0	0.0	0.0	0.0
245638a3fc56bdb38cbf65c30e829b3e	0.0	0.0	0.0	2.0	0.0	0.0	0.0	0.0	0.0	0.0	52.0	0.0	0.0	0.0	0.0	3.0	0.0	0.0	0.0	0.0	0.0	0.0	3.0	0.0	0.0	2.0	5.0	0.0	0.0	0.0	0.0	3.0	3.0	0.0	0.0	0.0	0.0	0.0	0.0	0.0	0.0	0.0	0.0	0.0	0.0	0.0	0.0	5.0	0.0
ef06112a41f6172b92bf9aee29878744	0.0	0.0	0.0	0.0	0.0	0.0	0.0	0.0	0.0	0.0	20.0	0.0	27.0	0.0	0.0	0.0	0.0	0.0	0.0	0.0	0.0	0.0	0.0	0.0	0.0	0.0	0.0	0.0	8.0	0.0	11.0	0.0	0.0	0.0	0.0	0.0	0.0	0.0	25.0	14.0	0.0	14.0	0.0	15.0	0.0	0.0	0.0	11.0	0.0
c2e3dbe4fcf0ca6bda5505003964de32	9.0	8.0	0.0	0.0	0.0	3.0	0.0	3.0	0.0	0.0	3.0	3.0	0.0	0.0	0.0	6.0	0.0	0.0	3.0	11.0	0.0	0.0	0.0	0.0	0.0	0.0	2.0	0.0	0.0	0.0	4.0	0.0	3.0	0.0	16.0	3.0	0.0	14.0	0.0	0.0	8.0	0.0	0.0	0.0	0.0	0.0	0.0	5.0	0.0
db004b72e0a750697cefff743879adae	0.0	0.0	0.0	0.0	0.0	0.0	0.0	0.0	0.0	0.0	0.0	0.0	0.0	0.0	0.0	0.0	0.0	17.0	0.0	0.0	0.0	0.0	0.0	0.0	0.0	0.0	0.0	0.0	0.0	0.0	2.0	0.0	0.0	0.0	0.0	0.0	0.0	0.0	0.0	0.0	0.0	0.0	0.0	0.0	0.0	0.0	19.0	0.0	0.0
abe98d45e3157c759a3ce3e85f5d58d4	0.0	0.0	0.0	22.0	0.0	0.0	8.0	0.0	0.0	0.0	0.0	25.0	9.0	0.0	0.0	0.0	0.0	0.0	0.0	0.0	0.0	0.0	0.0	0.0	0.0	0.0	0.0	0.0	3.0	2.0	4.0	0.0	10.0	20.0	0.0	6.0	0.0	0.0	0.0	0.0	0.0	0.0	5.0	0.0	0.0	0.0	0.0	4.0	0.0
0392e702ca62addd5387d31e69839a98	0.0	0.0	0.0	0.0	18.0	0.0	0.0	0.0	0.0	0.0	0.0	0.0	23.0	0.0	0.0	0.0	0.0	0.0	0.0	0.0	0.0	0.0	0.0	0.0	0.0	0.0	0.0	0.0	24.0	0.0	0.0	0.0	0.0	0.0	0.0	0.0	0.0	24.0	13.0	0.0	0.0	0.0	0.0	20.0	0.0	0.0	0.0	27.0	0.0
e4aa39cef38ffebd86cc35d80abb4031	0.0	0.0	0.0	2.0	0.0	0.0	0.0	0.0	0.0	0.0	35.0	0.0	0.0	0.0	0.0	0.0	0.0	0.0	0.0	0.0	0.0	0.0	0.0	0.0	0.0	8.0	0.0	0.0	34.0	12.0	0.0	0.0	0.0	0.0	0.0	0.0	0.0	0.0	0.0	0.0	0.0	0.0	0.0	0.0	0.0	0.0	0.0	0.0	0.0
f995fd833ce5780c3f3d48feb99ff52c	0.0	0.0	0.0	0.0	0.0	0.0	0.0	0.0	6.0	0.0	0.0	0.0	0.0	0.0	2.0	0.0	0.0	0.0	15.0	0.0	0.0	0.0	0.0	0.0	0.0	0.0	0.0	0.0	0.0	0.0	3.0	0.0	0.0	0.0	11.0	0.0	5.0	0.0	0.0	0.0	8.0	3.0	0.0	0.0	0.0	0.0	6.0	19.0	0.0
e770bc9756c2c97813d1d7d56c9001e6	5.0	0.0	0.0	0.0	5.0	0.0	0.0	0.0	9.0	0.0	13.0	0.0	0.0	0.0	0.0	0.0	0.0	0.0	11.0	0.0	0.0	7.0	4.0	0.0	0.0	0.0	0.0	0.0	0.0	0.0	0.0	9.0	12.0	6.0	11.0	11.0	0.0	0.0	0.0	0.0	4.0	0.0	0.0	0.0	0.0	0.0	0.0	4.0	0.0
e43211e7d9c409af9d243fde8c521dfc	0.0	3.0	0.0	0.0	0.0	7.0	0.0	0.0	10.0	0.0	0.0	7.0	10.0	0.0	0.0	0.0	0.0	0.0	0.0	0.0	3.0	0.0	0.0	6.0	0.0	0.0	0.0	18.0	6.0	7.0	9.0	0.0	0.0	6.0	0.0	5.0	4.0	0.0	0.0	7.0	0.0	5.0	2.0	0.0	9.0	9.0	0.0	0.0	0.0
ef8db876b1810df8aa0ba9d8109f0420	0.0	4.0	8.0	0.0	0.0	0.0	8.0	0.0	0.0	0.0	6.0	0.0	10.0	0.0	0.0	0.0	0.0	0.0	7.0	0.0	0.0	8.0	0.0	3.0	0.0	0.0	0.0	0.0	0.0	8.0	0.0	0.0	9.0	0.0	0.0	0.0	0.0	0.0	10.0	0.0	0.0	0.0	0.0	0.0	0.0	0.0	0.0	7.0	0.0
cea22959ad6a31853e3f615a77fa4f05	0.0	0.0	32.0	18.0	0.0	0.0	16.0	0.0	0.0	0.0	0.0	0.0	30.0	0.0	0.0	0.0	0.0	0.0	0.0	0.0	0.0	7.0	0.0	0.0	8.0	0.0	0.0	7.0	0.0	0.0	7.0	0.0	7.0	0.0	0.0	0.0	3.0	0.0	0.0	0.0	0.0	0.0	21.0	0.0	0.0	3.0	0.0	0.0	0.0
db2662c7d3a91d29f0a86ebb34436509	0.0	0.0	11.0	10.0	0.0	0.0	0.0	0.0	0.0	0.0	21.0	0.0	0.0	0.0	8.0	5.0	0.0	0.0	0.0	0.0	0.0	18.0	0.0	0.0	10.0	8.0	0.0	0.0	0.0	15.0	0.0	0.0	0.0	0.0	0.0	12.0	0.0	0.0	0.0	0.0	12.0	0.0	0.0	0.0	11.0	0.0	8.0	2.0	0.0
4a3b35ab5294c20247858a07a43a4c94	0.0	0.0	0.0	0.0	0.0	0.0	0.0	0.0	0.0	0.0	0.0	0.0	0.0	10.0	13.0	16.0	0.0	0.0	0.0	0.0	0.0	0.0	8.0	0.0	0.0	0.0	0.0	0.0	13.0	0.0	0.0	0.0	0.0	0.0	0.0	0.0	13.0	0.0	0.0	7.0	0.0	0.0	13.0	0.0	0.0	0.0	0.0	23.0	0.0
9fe6976219b0d3f06dcb425cc1cb37b8	0.0	0.0	0.0	22.0	0.0	0.0	0.0	0.0	0.0	0.0	0.0	0.0	0.0	0.0	0.0	0.0	0.0	0.0	0.0	0.0	0.0	0.0	0.0	0.0	0.0	0.0	0.0	13.0	0.0	0.0	0.0	0.0	0.0	0.0	0.0	0.0	0.0	0.0	22.0	0.0	0.0	17.0	0.0	0.0	0.0	0.0	0.0	0.0	0.0
c974e186592cc6b78bbd3448fc8d2cc9	0.0	0.0	0.0	15.0	0.0	0.0	0.0	0.0	0.0	0.0	11.0	0.0	8.0	7.0	0.0	0.0	0.0	11.0	0.0	6.0	38.0	0.0	0.0	0.0	0.0	0.0	5.0	0.0	0.0	4.0	0.0	0.0	5.0	0.0	0.0	0.0	0.0	0.0	3.0	0.0	3.0	0.0	0.0	0.0	0.0	4.0	0.0	0.0	0.0
c941f44c7585f9675ee04462648b758a	0.0	0.0	2.0	0.0	0.0	0.0	0.0	0.0	0.0	0.0	0.0	0.0	0.0	0.0	0.0	0.0	14.0	25.0	0.0	0.0	0.0	19.0	0.0	0.0	0.0	0.0	26.0	0.0	0.0	0.0	0.0	0.0	0.0	0.0	19.0	0.0	0.0	0.0	0.0	0.0	0.0	0.0	0.0	0.0	0.0	0.0	0.0	0.0	0.0
e7621c028b5cc43532ad31cb229f1939	0.0	0.0	23.0	38.0	0.0	0.0	0.0	0.0	0.0	0.0	0.0	0.0	0.0	0.0	0.0	0.0	0.0	34.0	0.0	0.0	0.0	0.0	0.0	0.0	0.0	0.0	0.0	0.0	0.0	0.0	0.0	17.0	0.0	0.0	0.0	0.0	0.0	4.0	0.0	0.0	0.0	0.0	0.0	0.0	0.0	0.0	0.0	0.0	0.0
372941a2e0e2660c32ec02a9893ced81	0.0	8.0	0.0	0.0	23.0	0.0	0.0	0.0	0.0	0.0	19.0	0.0	19.0	0.0	0.0	0.0	0.0	0.0	0.0	0.0	0.0	0.0	0.0	0.0	0.0	0.0	0.0	0.0	0.0	10.0	0.0	0.0	0.0	0.0	0.0	0.0	0.0	0.0	0.0	9.0	0.0	0.0	0.0	0.0	0.0	0.0	0.0	0.0	0.0
a517fc22bc9ed3559b15ae5365b5499a	0.0	0.0	0.0	0.0	0.0	0.0	0.0	0.0	0.0	0.0	0.0	0.0	0.0	6.0	0.0	0.0	0.0	5.0	0.0	0.0	0.0	0.0	0.0	14.0	0.0	0.0	0.0	0.0	0.0	0.0	0.0	0.0	0.0	0.0	0.0	0.0	10.0	0.0	0.0	0.0	5.0	0.0	0.0	0.0	14.0	0.0	0.0	7.0	0.0
03203961b9e1257b11c6fb2ab5654818	0.0	0.0	0.0	0.0	0.0	11.0	0.0	7.0	0.0	0.0	0.0	0.0	0.0	0.0	0.0	0.0	0.0	0.0	0.0	0.0	13.0	9.0	0.0	7.0	0.0	0.0	0.0	0.0	9.0	0.0	0.0	11.0	0.0	0.0	7.0	0.0	3.0	4.0	0.0	0.0	5.0	13.0	3.0	0.0	0.0	0.0	10.0	0.0	0.0
e72700ad0e77e4aa91c0fe8ed5b3c969	0.0	0.0	0.0	11.0	0.0	0.0	0.0	0.0	0.0	8.0	0.0	9.0	0.0	0.0	0.0	0.0	0.0	0.0	7.0	0.0	0.0	3.0	13.0	3.0	0.0	0.0	0.0	0.0	0.0	17.0	0.0	12.0	0.0	0.0	0.0	4.0	0.0	0.0	6.0	0.0	0.0	7.0	0.0	0.0	0.0	0.0	0.0	7.0	5.0
3d0642fb86629ad5c5f04949ada3473b	0.0	0.0	0.0	0.0	0.0	0.0	0.0	0.0	0.0	3.0	0.0	9.0	25.0	0.0	0.0	9.0	0.0	0.0	8.0	0.0	0.0	0.0	0.0	0.0	0.0	2.0	0.0	0.0	0.0	9.0	0.0	0.0	0.0	0.0	0.0	0.0	0.0	0.0	0.0	8.0	0.0	6.0	5.0	0.0	0.0	4.0	0.0	0.0	0.0
b62f9b62cd99d34dbe03c7e84ddb5635	0.0	0.0	0.0	0.0	0.0	0.0	0.0	0.0	0.0	0.0	0.0	0.0	0.0	0.0	0.0	0.0	0.0	0.0	0.0	0.0	0.0	0.0	0.0	0.0	0.0	0.0	0.0	0.0	0.0	0.0	22.0	0.0	0.0	0.0	0.0	0.0	0.0	36.0	0.0	0.0	0.0	0.0	0.0	0.0	0.0	0.0	0.0	0.0	0.0
abe1a593d4a964ee9314cb568d066dc8	0.0	0.0	0.0	0.0	0.0	0.0	0.0	0.0	0.0	0.0	0.0	0.0	0.0	0.0	0.0	0.0	25.0	0.0	17.0	0.0	0.0	0.0	0.0	0.0	0.0	0.0	24.0	0.0	0.0	0.0	0.0	0.0	26.0	0.0	0.0	24.0	0.0	0.0	0.0	0.0	0.0	0.0	0.0	0.0	22.0	0.0	0.0	3.0	0.0
8fa10eea386a0afd8f515f5507538066	0.0	0.0	0.0	0.0	0.0	0.0	0.0	17.0	0.0	0.0	15.0	0.0	0.0	31.0	13.0	0.0	0.0	14.0	0.0	0.0	0.0	0.0	0.0	0.0	0.0	0.0	0.0	0.0	0.0	0.0	0.0	9.0	0.0	0.0	33.0	0.0	0.0	0.0	0.0	0.0	0.0	0.0	0.0	0.0	21.0	0.0	9.0	0.0	0.0
18e868ac6d592c407c33254ad7fdb3fd	0.0	0.0	0.0	0.0	0.0	0.0	0.0	5.0	0.0	0.0	0.0	0.0	0.0	0.0	0.0	0.0	0.0	0.0	0.0	0.0	0.0	0.0	0.0	0.0	0.0	0.0	0.0	0.0	0.0	0.0	0.0	0.0	0.0	0.0	0.0	0.0	0.0	0.0	0.0	0.0	0.0	0.0	0.0	0.0	5.0	0.0	0.0	15.0	0.0
c2d84350f501be262f8e97976904a50e	0.0	0.0	0.0	0.0	0.0	11.0	7.0	0.0	0.0	0.0	16.0	0.0	0.0	10.0	0.0	0.0	0.0	0.0	13.0	0.0	9.0	0.0	0.0	0.0	0.0	0.0	0.0	0.0	3.0	0.0	16.0	0.0	0.0	0.0	0.0	0.0	0.0	0.0	0.0	0.0	0.0	0.0	0.0	0.0	0.0	0.0	0.0	0.0	0.0
dc6ba74caba7a2fe9d6a34c9d19ee871	0.0	0.0	0.0	24.0	0.0	10.0	8.0	0.0	0.0	0.0	0.0	0.0	0.0	0.0	0.0	0.0	0.0	0.0	0.0	0.0	0.0	0.0	0.0	0.0	0.0	0.0	0.0	0.0	0.0	0.0	0.0	6.0	8.0	0.0	0.0	4.0	0.0	13.0	13.0	0.0	0.0	6.0	0.0	0.0	0.0	7.0	0.0	0.0	0.0
758858250b97d2b14ca0e95b7b0c0737	0.0	0.0	0.0	61.0	0.0	0.0	3.0	0.0	0.0	0.0	0.0	0.0	0.0	0.0	0.0	0.0	0.0	0.0	0.0	0.0	0.0	0.0	0.0	0.0	0.0	45.0	30.0	0.0	0.0	0.0	0.0	0.0	43.0	0.0	0.0	0.0	0.0	0.0	0.0	0.0	0.0	0.0	0.0	0.0	0.0	0.0	0.0	0.0	0.0
2143b3ffb8b44a4e1c538e6749109772	0.0	16.0	0.0	35.0	0.0	0.0	0.0	0.0	0.0	0.0	0.0	0.0	0.0	0.0	0.0	0.0	0.0	0.0	0.0	0.0	0.0	0.0	0.0	0.0	0.0	52.0	0.0	0.0	0.0	0.0	0.0	33.0	40.0	0.0	0.0	0.0	0.0	0.0	0.0	0.0	0.0	0.0	0.0	0.0	0.0	0.0	0.0	0.0	0.0
174d04035ef3bc28fc1ecdfb01219354	0.0	0.0	0.0	0.0	0.0	0.0	0.0	0.0	0.0	20.0	0.0	0.0	0.0	25.0	0.0	0.0	0.0	4.0	0.0	9.0	11.0	0.0	0.0	0.0	0.0	0.0	0.0	0.0	0.0	0.0	0.0	0.0	0.0	0.0	0.0	0.0	0.0	0.0	0.0	0.0	0.0	13.0	0.0	0.0	0.0	0.0	0.0	0.0	0.0
17072d189245582c45b283b74f938ebb	0.0	0.0	0.0	15.0	0.0	0.0	0.0	0.0	0.0	0.0	0.0	15.0	15.0	0.0	0.0	7.0	0.0	0.0	14.0	0.0	15.0	0.0	0.0	0.0	0.0	0.0	0.0	0.0	0.0	0.0	0.0	0.0	14.0	13.0	0.0	0.0	15.0	0.0	10.0	0.0	0.0	12.0	0.0	0.0	0.0	0.0	0.0	0.0	0.0
3d8b771a7aa7cf8ac71d1c5acaf4fa42	0.0	0.0	0.0	0.0	0.0	0.0	0.0	0.0	0.0	0.0	0.0	0.0	0.0	0.0	0.0	0.0	0.0	0.0	0.0	0.0	0.0	0.0	0.0	0.0	0.0	0.0	0.0	0.0	0.0	0.0	0.0	0.0	0.0	0.0	0.0	0.0	0.0	0.0	0.0	0.0	0.0	0.0	0.0	0.0	0.0	0.0	61.0	0.0	0.0
85a664ac0e16040fb511ca262bfbe949	0.0	0.0	0.0	0.0	0.0	0.0	0.0	0.0	0.0	0.0	0.0	0.0	0.0	0.0	0.0	0.0	0.0	0.0	0.0	0.0	0.0	0.0	0.0	0.0	0.0	0.0	0.0	0.0	0.0	0.0	0.0	0.0	0.0	0.0	0.0	0.0	0.0	0.0	22.0	65.0	0.0	0.0	0.0	0.0	0.0	0.0	0.0	0.0	0.0
ee597acfc17d5e076627a2b6ae5baffd	0.0	0.0	0.0	0.0	0.0	0.0	0.0	19.0	0.0	0.0	0.0	0.0	0.0	0.0	0.0	0.0	0.0	0.0	0.0	0.0	0.0	0.0	25.0	0.0	0.0	0.0	0.0	0.0	0.0	0.0	0.0	0.0	20.0	0.0	0.0	0.0	0.0	0.0	0.0	0.0	25.0	0.0	0.0	0.0	0.0	0.0	0.0	0.0	0.0
26c5b6e7877271ef61e95c6fda9a0d1e	0.0	0.0	0.0	0.0	0.0	0.0	0.0	0.0	0.0	0.0	0.0	0.0	0.0	0.0	0.0	0.0	0.0	0.0	0.0	16.0	0.0	0.0	0.0	0.0	7.0	0.0	6.0	0.0	2.0	0.0	0.0	0.0	0.0	0.0	0.0	0.0	0.0	5.0	0.0	0.0	23.0	0.0	0.0	0.0	2.0	0.0	0.0	0.0	0.0
8c7660a052af91f6c366525954b56793	0.0	22.0	0.0	23.0	0.0	14.0	0.0	7.0	0.0	0.0	0.0	7.0	45.0	0.0	0.0	0.0	0.0	0.0	0.0	10.0	0.0	0.0	0.0	0.0	0.0	0.0	3.0	0.0	0.0	0.0	0.0	0.0	0.0	0.0	0.0	0.0	0.0	0.0	0.0	0.0	0.0	0.0	6.0	7.0	0.0	0.0	7.0	0.0	0.0
f29629a351db4757feabeb0243a8f6d3	0.0	0.0	0.0	0.0	0.0	0.0	0.0	0.0	0.0	0.0	0.0	0.0	0.0	0.0	0.0	66.0	0.0	0.0	0.0	0.0	0.0	0.0	0.0	0.0	0.0	0.0	0.0	0.0	0.0	0.0	0.0	0.0	0.0	0.0	0.0	0.0	0.0	0.0	0.0	0.0	0.0	0.0	0.0	0.0	0.0	0.0	0.0	0.0	0.0
a73e0aecd728c886d80873610c14eda8	0.0	7.0	14.0	0.0	0.0	0.0	0.0	0.0	17.0	0.0	0.0	0.0	13.0	0.0	0.0	4.0	0.0	0.0	0.0	0.0	7.0	0.0	0.0	7.0	5.0	0.0	0.0	5.0	0.0	0.0	0.0	0.0	0.0	0.0	0.0	0.0	0.0	0.0	0.0	0.0	0.0	5.0	0.0	0.0	0.0	0.0	6.0	5.0	0.0
e7a075e6dfdd39415784f0d90603249d	0.0	0.0	7.0	6.0	0.0	0.0	0.0	0.0	0.0	0.0	0.0	0.0	0.0	0.0	0.0	0.0	0.0	0.0	0.0	9.0	0.0	0.0	0.0	0.0	0.0	0.0	0.0	0.0	0.0	0.0	4.0	0.0	6.0	0.0	0.0	10.0	0.0	8.0	0.0	0.0	0.0	0.0	0.0	3.0	0.0	0.0	20.0	0.0	0.0
92b8e07870974578c9b049d8a4547849	0.0	0.0	0.0	0.0	0.0	0.0	0.0	0.0	0.0	0.0	0.0	13.0	24.0	0.0	0.0	0.0	0.0	0.0	13.0	0.0	14.0	14.0	0.0	0.0	0.0	0.0	0.0	19.0	0.0	0.0	3.0	0.0	0.0	0.0	0.0	0.0	0.0	0.0	7.0	0.0	0.0	0.0	0.0	0.0	0.0	0.0	0.0	0.0	0.0
644a243e169b6338c9f87b30006cb2a3	0.0	5.0	0.0	7.0	6.0	9.0	0.0	0.0	0.0	0.0	0.0	0.0	14.0	0.0	0.0	0.0	0.0	16.0	0.0	0.0	12.0	0.0	0.0	0.0	0.0	0.0	0.0	0.0	0.0	8.0	0.0	6.0	0.0	0.0	0.0	0.0	0.0	0.0	0.0	10.0	0.0	6.0	3.0	0.0	0.0	0.0	0.0	0.0	0.0
44edfcb490d6ec92776fbd1f838e75be	0.0	0.0	0.0	0.0	0.0	0.0	0.0	0.0	0.0	0.0	0.0	0.0	0.0	0.0	0.0	0.0	0.0	0.0	0.0	0.0	0.0	0.0	25.0	0.0	0.0	0.0	0.0	0.0	0.0	0.0	0.0	21.0	0.0	0.0	19.0	0.0	0.0	0.0	0.0	0.0	0.0	0.0	0.0	0.0	0.0	0.0	0.0	0.0	0.0
0328db5969336d10a85d5ef4da51a650	0.0	7.0	0.0	0.0	6.0	0.0	0.0	12.0	0.0	0.0	7.0	0.0	0.0	0.0	0.0	0.0	10.0	0.0	0.0	5.0	0.0	0.0	0.0	0.0	0.0	16.0	0.0	0.0	14.0	0.0	0.0	7.0	0.0	0.0	10.0	0.0	0.0	0.0	0.0	0.0	13.0	0.0	0.0	0.0	0.0	0.0	24.0	0.0	0.0
fe2717f8374e1734db45f5b02e4333ca	0.0	0.0	0.0	0.0	0.0	0.0	0.0	0.0	0.0	0.0	0.0	0.0	0.0	0.0	0.0	0.0	7.0	0.0	0.0	4.0	0.0	6.0	0.0	13.0	0.0	3.0	5.0	14.0	0.0	4.0	0.0	19.0	0.0	7.0	0.0	0.0	0.0	0.0	0.0	0.0	0.0	14.0	0.0	0.0	0.0	6.0	0.0	2.0	0.0
6758004b561ff7782faf43bd34394c93	0.0	0.0	0.0	0.0	0.0	0.0	0.0	0.0	0.0	0.0	0.0	3.0	0.0	0.0	0.0	0.0	0.0	0.0	0.0	9.0	10.0	10.0	0.0	0.0	0.0	2.0	0.0	18.0	0.0	0.0	0.0	0.0	0.0	5.0	9.0	0.0	0.0	0.0	0.0	0.0	0.0	0.0	0.0	0.0	21.0	0.0	0.0	0.0	0.0
e1387e5f757f983fd3196f17c73f9561	0.0	0.0	0.0	26.0	0.0	0.0	23.0	0.0	0.0	0.0	0.0	0.0	44.0	0.0	0.0	0.0	0.0	0.0	0.0	0.0	0.0	0.0	0.0	0.0	0.0	0.0	0.0	0.0	29.0	0.0	0.0	0.0	0.0	0.0	0.0	0.0	0.0	0.0	0.0	0.0	0.0	0.0	0.0	0.0	0.0	0.0	0.0	17.0	8.0
17543d3d597fe51402e2e5dcaf82b33a	0.0	0.0	10.0	10.0	0.0	11.0	0.0	0.0	0.0	0.0	0.0	0.0	0.0	0.0	0.0	0.0	0.0	9.0	0.0	0.0	0.0	0.0	0.0	0.0	0.0	0.0	0.0	6.0	0.0	10.0	0.0	3.0	7.0	13.0	0.0	11.0	2.0	0.0	0.0	0.0	0.0	0.0	0.0	0.0	3.0	2.0	0.0	0.0	0.0
c13925fd0d61981699d0afb79e063b31	0.0	0.0	7.0	0.0	11.0	15.0	0.0	0.0	0.0	0.0	16.0	10.0	8.0	0.0	0.0	0.0	0.0	0.0	0.0	0.0	0.0	0.0	4.0	0.0	0.0	0.0	0.0	2.0	5.0	0.0	7.0	0.0	0.0	0.0	0.0	0.0	0.0	7.0	8.0	0.0	0.0	0.0	0.0	7.0	0.0	0.0	0.0	13.0	0.0
6d4a8382002eb848edb5ef6e596f2b52	0.0	2.0	0.0	0.0	0.0	9.0	0.0	8.0	0.0	0.0	0.0	10.0	0.0	9.0	0.0	0.0	0.0	0.0	0.0	13.0	0.0	7.0	14.0	4.0	0.0	6.0	0.0	0.0	0.0	0.0	0.0	0.0	0.0	0.0	0.0	0.0	0.0	0.0	0.0	0.0	5.0	0.0	0.0	6.0	0.0	0.0	0.0	26.0	0.0
b6e8e19a4753a451033ff2c558f50aed	0.0	0.0	0.0	0.0	0.0	0.0	0.0	0.0	0.0	6.0	0.0	0.0	0.0	0.0	0.0	0.0	0.0	59.0	0.0	0.0	0.0	0.0	0.0	0.0	0.0	0.0	0.0	0.0	0.0	0.0	0.0	0.0	0.0	0.0	0.0	0.0	0.0	0.0	0.0	0.0	0.0	0.0	0.0	0.0	0.0	0.0	0.0	0.0	0.0
2191335ea56ee48a62d565aedf705879	0.0	0.0	0.0	31.0	0.0	0.0	0.0	0.0	0.0	0.0	0.0	0.0	0.0	0.0	0.0	24.0	0.0	0.0	0.0	0.0	0.0	0.0	0.0	0.0	2.0	0.0	0.0	0.0	0.0	0.0	0.0	0.0	0.0	0.0	0.0	0.0	0.0	0.0	0.0	0.0	0.0	0.0	0.0	0.0	0.0	0.0	0.0	24.0	20.0
7fad33dfe1e6b03cc1b1c04c758cc70e	6.0	0.0	6.0	0.0	6.0	0.0	3.0	0.0	0.0	0.0	19.0	0.0	11.0	0.0	0.0	6.0	0.0	0.0	0.0	0.0	8.0	2.0	0.0	4.0	7.0	0.0	0.0	6.0	0.0	3.0	0.0	0.0	4.0	0.0	0.0	0.0	0.0	5.0	0.0	0.0	0.0	0.0	0.0	0.0	0.0	0.0	5.0	10.0	4.0
90f7ba9d0fa9a6991b3444c7834ad1dd	6.0	0.0	2.0	3.0	0.0	12.0	5.0	5.0	8.0	3.0	5.0	3.0	0.0	4.0	0.0	10.0	0.0	0.0	0.0	0.0	0.0	0.0	8.0	0.0	3.0	0.0	4.0	0.0	7.0	6.0	0.0	0.0	0.0	0.0	0.0	0.0	0.0	3.0	0.0	11.0	0.0	0.0	0.0	0.0	4.0	0.0	3.0	0.0	0.0
9249511aac940892c42802e36f87b062	0.0	0.0	0.0	0.0	14.0	0.0	0.0	0.0	0.0	0.0	21.0	0.0	80.0	0.0	0.0	0.0	0.0	0.0	0.0	0.0	0.0	0.0	0.0	0.0	0.0	0.0	0.0	0.0	12.0	0.0	0.0	17.0	0.0	0.0	0.0	0.0	0.0	9.0	0.0	0.0	0.0	0.0	0.0	0.0	0.0	0.0	23.0	0.0	0.0
fb52b60fa4a6a0f37dd987c3bd554345	0.0	0.0	0.0	0.0	0.0	0.0	0.0	42.0	0.0	0.0	0.0	0.0	0.0	0.0	0.0	0.0	0.0	0.0	0.0	0.0	0.0	0.0	34.0	0.0	0.0	0.0	0.0	0.0	0.0	0.0	0.0	0.0	0.0	0.0	0.0	0.0	0.0	0.0	0.0	0.0	19.0	0.0	0.0	0.0	0.0	0.0	0.0	0.0	0.0
058d18c8916f6b379949e16e0e13ffbe	0.0	0.0	4.0	16.0	0.0	0.0	2.0	8.0	0.0	0.0	0.0	0.0	0.0	0.0	0.0	0.0	0.0	0.0	0.0	0.0	0.0	8.0	0.0	10.0	0.0	0.0	0.0	0.0	0.0	0.0	0.0	0.0	0.0	0.0	9.0	2.0	0.0	0.0	0.0	0.0	10.0	3.0	0.0	0.0	0.0	0.0	0.0	5.0	0.0
b2b1575d0e2f853e2d1bf9594d5702fa	0.0	0.0	0.0	16.0	0.0	9.0	9.0	0.0	9.0	0.0	5.0	0.0	0.0	0.0	0.0	0.0	0.0	0.0	2.0	0.0	0.0	0.0	0.0	0.0	15.0	0.0	0.0	0.0	0.0	0.0	10.0	0.0	0.0	0.0	0.0	0.0	0.0	13.0	12.0	2.0	0.0	0.0	0.0	0.0	0.0	0.0	0.0	0.0	0.0
3d8b7afd536be0cf8b94863a3245b86d	0.0	0.0	0.0	32.0	0.0	0.0	0.0	0.0	0.0	0.0	0.0	20.0	74.0	0.0	0.0	0.0	0.0	0.0	0.0	0.0	13.0	0.0	0.0	0.0	0.0	0.0	10.0	0.0	0.0	0.0	0.0	0.0	0.0	0.0	0.0	0.0	0.0	0.0	0.0	0.0	0.0	0.0	0.0	0.0	0.0	0.0	0.0	0.0	0.0
c9e06f56ffb9b967f005954891da6fb4	6.0	0.0	9.0	0.0	2.0	0.0	0.0	0.0	0.0	0.0	0.0	10.0	0.0	0.0	0.0	9.0	0.0	0.0	0.0	0.0	0.0	0.0	0.0	0.0	0.0	0.0	0.0	0.0	8.0	2.0	0.0	0.0	0.0	9.0	0.0	0.0	0.0	6.0	7.0	4.0	0.0	0.0	0.0	0.0	5.0	0.0	0.0	6.0	0.0
c01119dac3b43b96b0ee6994c2c149f9	0.0	0.0	10.0	0.0	0.0	0.0	13.0	0.0	0.0	0.0	0.0	0.0	0.0	6.0	0.0	0.0	0.0	0.0	16.0	0.0	0.0	0.0	13.0	0.0	0.0	14.0	0.0	0.0	0.0	0.0	0.0	0.0	0.0	0.0	21.0	4.0	0.0	0.0	0.0	0.0	0.0	0.0	0.0	0.0	0.0	0.0	0.0	0.0	0.0
40de6b6b835f986adf772fa318f06e48	0.0	14.0	0.0	0.0	5.0	0.0	10.0	0.0	2.0	0.0	12.0	0.0	13.0	0.0	0.0	4.0	0.0	0.0	0.0	5.0	0.0	14.0	0.0	5.0	0.0	5.0	0.0	0.0	0.0	9.0	0.0	0.0	0.0	0.0	9.0	3.0	0.0	0.0	0.0	0.0	0.0	0.0	0.0	0.0	0.0	0.0	0.0	0.0	0.0
e1e65995abe6c66a66a211efe5162129	7.0	0.0	4.0	0.0	1.0	2.0	4.0	0.0	10.0	0.0	0.0	0.0	1.0	0.0	0.0	1.0	7.0	8.0	0.0	0.0	0.0	5.0	0.0	5.0	0.0	0.0	0.0	0.0	2.0	1.0	0.0	0.0	26.0	0.0	0.0	0.0	0.0	0.0	1.0	0.0	4.0	0.0	0.0	6.0	4.0	2.0	1.0	0.0	4.0
7a4e6b4fb00550a5f183341f580a7a1f	0.0	0.0	0.0	0.0	4.0	0.0	0.0	8.0	0.0	7.0	0.0	0.0	0.0	0.0	0.0	0.0	0.0	0.0	0.0	0.0	0.0	0.0	0.0	0.0	0.0	0.0	0.0	0.0	0.0	0.0	8.0	0.0	0.0	0.0	0.0	4.0	0.0	0.0	0.0	16.0	0.0	0.0	13.0	0.0	0.0	0.0	8.0	10.0	0.0
5270f018d9116dd5aecd1ee271b70228	0.0	0.0	0.0	0.0	0.0	0.0	0.0	0.0	0.0	0.0	0.0	0.0	0.0	0.0	0.0	3.0	0.0	0.0	0.0	0.0	91.0	0.0	0.0	0.0	0.0	0.0	0.0	0.0	0.0	0.0	0.0	0.0	0.0	0.0	0.0	0.0	0.0	0.0	23.0	0.0	3.0	0.0	0.0	0.0	0.0	0.0	0.0	0.0	0.0
51451a0fe38658cfdd71ac958b060328	0.0	0.0	0.0	0.0	0.0	0.0	0.0	8.0	0.0	0.0	0.0	0.0	21.0	0.0	0.0	0.0	11.0	2.0	0.0	0.0	0.0	0.0	0.0	0.0	0.0	0.0	0.0	0.0	0.0	0.0	0.0	2.0	0.0	0.0	0.0	0.0	0.0	0.0	0.0	0.0	0.0	0.0	0.0	0.0	7.0	0.0	0.0	7.0	0.0
2c5ccbde5810e8fc0defe68183a21990	0.0	0.0	0.0	0.0	0.0	0.0	0.0	0.0	0.0	0.0	0.0	0.0	0.0	0.0	0.0	0.0	0.0	0.0	0.0	27.0	0.0	0.0	0.0	0.0	0.0	48.0	0.0	0.0	0.0	0.0	0.0	0.0	0.0	0.0	46.0	37.0	0.0	0.0	0.0	0.0	19.0	0.0	0.0	0.0	0.0	0.0	40.0	0.0	0.0
43a70a4dca3922618ce387cdf9b01b1d	0.0	0.0	0.0	28.0	0.0	0.0	0.0	0.0	0.0	0.0	0.0	0.0	0.0	0.0	0.0	0.0	0.0	0.0	0.0	0.0	0.0	0.0	0.0	0.0	0.0	0.0	0.0	0.0	0.0	0.0	0.0	0.0	0.0	0.0	0.0	0.0	0.0	0.0	0.0	0.0	0.0	0.0	0.0	0.0	0.0	0.0	0.0	0.0	0.0
361c006d076795d7de5b77962a48d46d	0.0	0.0	0.0	0.0	2.0	0.0	0.0	20.0	0.0	0.0	0.0	0.0	0.0	27.0	0.0	0.0	17.0	0.0	0.0	29.0	0.0	0.0	0.0	0.0	0.0	16.0	0.0	0.0	0.0	0.0	0.0	11.0	0.0	0.0	12.0	0.0	0.0	0.0	0.0	0.0	0.0	0.0	0.0	0.0	0.0	0.0	62.0	0.0	0.0
acb3e55fca2c8f0978e79e6d1e53060b	0.0	0.0	0.0	0.0	0.0	0.0	0.0	0.0	0.0	0.0	0.0	0.0	0.0	0.0	0.0	0.0	0.0	0.0	0.0	0.0	0.0	0.0	0.0	0.0	0.0	0.0	0.0	0.0	0.0	0.0	26.0	0.0	0.0	0.0	0.0	0.0	0.0	0.0	38.0	0.0	0.0	0.0	0.0	0.0	0.0	0.0	0.0	0.0	0.0
0a7d39072c604ea05521031bf3414808	6.0	10.0	0.0	0.0	0.0	0.0	0.0	7.0	20.0	6.0	0.0	0.0	0.0	0.0	0.0	0.0	0.0	5.0	0.0	11.0	6.0	0.0	0.0	0.0	8.0	0.0	4.0	0.0	0.0	3.0	0.0	0.0	7.0	0.0	3.0	5.0	0.0	0.0	0.0	0.0	0.0	0.0	0.0	0.0	0.0	0.0	3.0	0.0	0.0
ccd24d8d2790663b7d881ece9cc8d91c	0.0	0.0	0.0	3.0	0.0	5.0	0.0	0.0	0.0	8.0	0.0	12.0	13.0	0.0	0.0	0.0	0.0	0.0	0.0	0.0	4.0	0.0	0.0	0.0	0.0	0.0	4.0	0.0	0.0	0.0	18.0	0.0	0.0	0.0	0.0	0.0	0.0	0.0	5.0	8.0	0.0	0.0	0.0	0.0	0.0	0.0	0.0	19.0	0.0
82c431ebabba125d1d14bbd95ad52904	0.0	0.0	0.0	0.0	0.0	0.0	0.0	0.0	0.0	0.0	0.0	0.0	0.0	0.0	0.0	0.0	0.0	0.0	0.0	9.0	5.0	0.0	0.0	0.0	0.0	0.0	0.0	9.0	0.0	0.0	0.0	0.0	0.0	0.0	0.0	0.0	0.0	0.0	0.0	0.0	16.0	0.0	0.0	0.0	0.0	0.0	0.0	0.0	0.0
9498e1f2fd3e6e1af027526ebaf03fe6	0.0	0.0	0.0	7.0	0.0	0.0	0.0	0.0	0.0	0.0	15.0	0.0	32.0	0.0	0.0	0.0	0.0	0.0	0.0	0.0	0.0	4.0	0.0	0.0	0.0	0.0	0.0	0.0	14.0	0.0	21.0	0.0	0.0	0.0	0.0	8.0	0.0	0.0	8.0	3.0	0.0	0.0	0.0	8.0	0.0	0.0	0.0	7.0	3.0
9ad19a58b828ef28cc2c9c87de375b33	0.0	0.0	0.0	0.0	0.0	0.0	0.0	14.0	0.0	14.0	0.0	0.0	0.0	0.0	0.0	0.0	0.0	0.0	0.0	0.0	0.0	0.0	0.0	0.0	0.0	0.0	0.0	0.0	0.0	0.0	21.0	0.0	0.0	0.0	18.0	0.0	0.0	2.0	0.0	29.0	0.0	0.0	0.0	0.0	0.0	0.0	0.0	0.0	0.0
9688a1ded75485938f478c74ea2b85fd	0.0	0.0	0.0	17.0	0.0	0.0	0.0	0.0	0.0	8.0	17.0	0.0	10.0	0.0	8.0	0.0	0.0	0.0	0.0	0.0	0.0	0.0	0.0	0.0	15.0	10.0	0.0	0.0	0.0	0.0	0.0	0.0	0.0	0.0	0.0	0.0	0.0	0.0	0.0	0.0	0.0	0.0	0.0	0.0	10.0	0.0	0.0	0.0	0.0
a48f45e61973c6571ca417ab5a642f7e	0.0	0.0	0.0	23.0	0.0	0.0	0.0	0.0	0.0	0.0	0.0	0.0	0.0	0.0	0.0	0.0	0.0	0.0	0.0	0.0	0.0	0.0	0.0	0.0	0.0	0.0	0.0	0.0	0.0	0.0	0.0	0.0	0.0	0.0	39.0	0.0	0.0	0.0	0.0	0.0	0.0	0.0	0.0	0.0	0.0	0.0	0.0	0.0	0.0
9bda2b4f525627487bce81beabf608b4	0.0	0.0	0.0	0.0	25.0	0.0	0.0	13.0	0.0	0.0	0.0	0.0	0.0	0.0	0.0	0.0	0.0	0.0	0.0	0.0	0.0	0.0	0.0	0.0	0.0	0.0	0.0	0.0	0.0	0.0	0.0	0.0	0.0	0.0	0.0	35.0	0.0	0.0	0.0	0.0	0.0	0.0	0.0	0.0	0.0	0.0	0.0	0.0	0.0
95c57b10515672bdf53c8e94b3af3546	0.0	0.0	5.0	6.0	0.0	7.0	0.0	0.0	5.0	0.0	6.0	0.0	20.0	0.0	3.0	9.0	5.0	0.0	0.0	0.0	0.0	0.0	5.0	10.0	0.0	0.0	0.0	0.0	0.0	0.0	0.0	0.0	2.0	0.0	0.0	0.0	0.0	0.0	0.0	0.0	0.0	0.0	0.0	0.0	0.0	0.0	0.0	9.0	0.0
6f3b797840a27e2929d260209d12db34	0.0	0.0	12.0	13.0	0.0	0.0	0.0	0.0	0.0	0.0	0.0	0.0	0.0	5.0	0.0	0.0	0.0	0.0	0.0	0.0	12.0	13.0	0.0	0.0	13.0	0.0	0.0	0.0	0.0	0.0	0.0	0.0	15.0	0.0	10.0	0.0	7.0	4.0	0.0	0.0	0.0	0.0	0.0	0.0	0.0	2.0	0.0	0.0	0.0
7eb341886c892cc9383175b434a8d5e7	0.0	0.0	0.0	0.0	4.0	8.0	0.0	0.0	0.0	11.0	0.0	12.0	0.0	0.0	0.0	0.0	0.0	10.0	0.0	0.0	0.0	0.0	0.0	0.0	0.0	0.0	0.0	0.0	0.0	0.0	5.0	0.0	0.0	7.0	0.0	9.0	9.0	0.0	0.0	0.0	0.0	5.0	0.0	0.0	0.0	0.0	0.0	0.0	4.0
fe7c92d92a92f7bfe908294d93f64b21	0.0	0.0	29.0	0.0	0.0	0.0	0.0	0.0	0.0	0.0	0.0	0.0	0.0	0.0	0.0	0.0	0.0	0.0	0.0	0.0	0.0	0.0	0.0	3.0	3.0	0.0	0.0	3.0	0.0	0.0	0.0	0.0	0.0	0.0	0.0	4.0	0.0	0.0	0.0	0.0	0.0	0.0	0.0	0.0	14.0	0.0	0.0	0.0	0.0
44c5624ee53fdb47f6318e0654877033	0.0	0.0	0.0	0.0	3.0	1.0	0.0	11.0	15.0	0.0	5.0	3.0	3.0	0.0	0.0	9.0	0.0	0.0	0.0	0.0	0.0	0.0	15.0	0.0	0.0	0.0	0.0	0.0	5.0	0.0	4.0	0.0	0.0	0.0	0.0	0.0	0.0	4.0	3.0	0.0	4.0	0.0	14.0	3.0	10.0	0.0	7.0	3.0	0.0
10dd3b77625797028921f64ae6fd4f15	0.0	0.0	5.0	3.0	6.0	0.0	0.0	0.0	6.0	0.0	0.0	0.0	0.0	0.0	0.0	0.0	0.0	0.0	10.0	0.0	0.0	0.0	0.0	0.0	0.0	22.0	11.0	0.0	0.0	0.0	0.0	0.0	0.0	12.0	0.0	0.0	6.0	0.0	0.0	0.0	0.0	0.0	2.0	0.0	0.0	0.0	0.0	0.0	0.0
e2695d8c9447d1258a776cd2a11569a5	0.0	0.0	0.0	0.0	0.0	17.0	10.0	0.0	0.0	0.0	0.0	0.0	0.0	0.0	0.0	16.0	0.0	6.0	0.0	0.0	0.0	0.0	0.0	0.0	9.0	0.0	0.0	11.0	0.0	0.0	0.0	0.0	0.0	0.0	0.0	0.0	11.0	0.0	0.0	0.0	0.0	0.0	0.0	0.0	0.0	0.0	0.0	0.0	0.0
f0b9f40beaa8b9a102abd2d67d332148	0.0	0.0	0.0	9.0	0.0	0.0	0.0	21.0	0.0	0.0	0.0	0.0	0.0	0.0	0.0	0.0	0.0	0.0	0.0	0.0	11.0	0.0	0.0	0.0	0.0	0.0	8.0	0.0	0.0	22.0	0.0	0.0	11.0	0.0	0.0	0.0	0.0	0.0	0.0	0.0	0.0	0.0	0.0	0.0	0.0	0.0	0.0	15.0	0.0
202ab10ffb3ecefe6bdd0394177c5c81	0.0	0.0	0.0	0.0	9.0	0.0	0.0	5.0	0.0	0.0	0.0	0.0	4.0	5.0	0.0	0.0	12.0	2.0	0.0	14.0	0.0	0.0	5.0	0.0	0.0	0.0	0.0	0.0	0.0	0.0	0.0	6.0	0.0	0.0	18.0	0.0	0.0	7.0	2.0	0.0	6.0	0.0	0.0	0.0	0.0	0.0	11.0	4.0	0.0
dff196fb66c67fd1bb55df0719058d68	0.0	0.0	0.0	0.0	9.0	0.0	3.0	0.0	7.0	4.0	0.0	0.0	3.0	0.0	2.0	4.0	0.0	0.0	2.0	0.0	0.0	0.0	0.0	3.0	0.0	0.0	0.0	0.0	5.0	8.0	19.0	0.0	0.0	0.0	0.0	0.0	0.0	0.0	5.0	0.0	22.0	0.0	0.0	5.0	0.0	0.0	7.0	5.0	0.0
dcc9f0aa20ff1bfaf42e6c180ccd54d5	0.0	0.0	0.0	28.0	0.0	0.0	30.0	0.0	0.0	0.0	0.0	0.0	0.0	0.0	0.0	0.0	0.0	0.0	1.0	7.0	0.0	0.0	0.0	0.0	0.0	0.0	0.0	2.0	0.0	0.0	0.0	0.0	0.0	0.0	0.0	0.0	0.0	0.0	0.0	2.0	0.0	0.0	0.0	0.0	0.0	0.0	0.0	12.0	0.0
bac848aea9192160250828029ec30e27	0.0	0.0	17.0	46.0	0.0	0.0	0.0	0.0	0.0	0.0	16.0	0.0	29.0	0.0	0.0	0.0	0.0	0.0	0.0	0.0	0.0	0.0	0.0	0.0	0.0	0.0	0.0	0.0	0.0	0.0	0.0	0.0	0.0	0.0	0.0	0.0	0.0	0.0	0.0	0.0	0.0	0.0	0.0	0.0	0.0	0.0	0.0	0.0	0.0
1479ffce14bda7753efc55da9cb95f4d	0.0	0.0	17.0	6.0	0.0	0.0	0.0	0.0	0.0	0.0	0.0	0.0	0.0	0.0	0.0	4.0	0.0	0.0	0.0	0.0	0.0	0.0	0.0	0.0	0.0	0.0	0.0	0.0	0.0	0.0	17.0	0.0	21.0	0.0	0.0	0.0	12.0	0.0	0.0	0.0	0.0	9.0	0.0	0.0	0.0	12.0	0.0	8.0	0.0
620573adf4d2ace180db370f05a38346	7.0	0.0	0.0	0.0	0.0	0.0	0.0	5.0	0.0	0.0	0.0	6.0	10.0	0.0	0.0	0.0	0.0	0.0	0.0	0.0	0.0	0.0	0.0	0.0	0.0	4.0	0.0	0.0	0.0	0.0	0.0	6.0	5.0	0.0	5.0	0.0	0.0	6.0	5.0	9.0	0.0	0.0	0.0	5.0	0.0	0.0	0.0	10.0	0.0
46f6fc45ead2b88536330908e66f4890	0.0	0.0	0.0	2.0	0.0	0.0	0.0	0.0	0.0	0.0	0.0	0.0	0.0	0.0	0.0	0.0	0.0	0.0	0.0	0.0	0.0	0.0	0.0	23.0	0.0	0.0	0.0	0.0	0.0	20.0	0.0	0.0	12.0	0.0	0.0	16.0	0.0	0.0	0.0	0.0	0.0	0.0	20.0	0.0	0.0	0.0	0.0	0.0	0.0
aec51a37d55fe28db378ccf8f837dc7e	0.0	0.0	0.0	0.0	0.0	0.0	0.0	0.0	0.0	0.0	0.0	0.0	0.0	0.0	0.0	0.0	0.0	0.0	0.0	25.0	0.0	0.0	0.0	0.0	0.0	0.0	0.0	0.0	0.0	0.0	0.0	0.0	0.0	0.0	0.0	0.0	0.0	84.0	0.0	0.0	0.0	0.0	0.0	0.0	0.0	0.0	0.0	0.0	0.0
6c6f0cde99c3c43b2f3adf6568c2b406	0.0	0.0	0.0	0.0	0.0	14.0	3.0	0.0	0.0	0.0	0.0	0.0	31.0	0.0	0.0	0.0	0.0	0.0	0.0	0.0	0.0	0.0	0.0	0.0	0.0	0.0	0.0	0.0	0.0	0.0	22.0	0.0	0.0	0.0	0.0	0.0	0.0	0.0	0.0	0.0	0.0	0.0	0.0	0.0	0.0	0.0	0.0	0.0	12.0
721bd9d09f5844efb4fb7a5a113b2340	0.0	0.0	0.0	10.0	0.0	0.0	0.0	0.0	0.0	16.0	18.0	0.0	23.0	0.0	0.0	0.0	4.0	0.0	0.0	0.0	10.0	0.0	0.0	0.0	0.0	0.0	0.0	0.0	0.0	0.0	14.0	0.0	0.0	0.0	0.0	7.0	0.0	11.0	0.0	9.0	0.0	0.0	0.0	0.0	0.0	0.0	0.0	5.0	0.0
3dc53e89cc83c4e2b0bb35e91fe6bc94	0.0	0.0	6.0	0.0	0.0	0.0	0.0	0.0	0.0	0.0	0.0	0.0	0.0	2.0	0.0	0.0	0.0	0.0	0.0	0.0	0.0	0.0	0.0	0.0	0.0	0.0	6.0	5.0	0.0	0.0	0.0	0.0	0.0	0.0	0.0	14.0	0.0	0.0	0.0	0.0	0.0	0.0	0.0	0.0	7.0	0.0	0.0	0.0	0.0
20977697e0e39beed38f6d8c3c2d6bb6	0.0	0.0	3.0	3.0	3.0	0.0	4.0	6.0	7.0	0.0	0.0	0.0	0.0	2.0	0.0	0.0	0.0	0.0	0.0	4.0	2.0	2.0	0.0	0.0	0.0	0.0	0.0	0.0	3.0	3.0	3.0	0.0	5.0	3.0	5.0	2.0	0.0	0.0	0.0	5.0	0.0	0.0	4.0	0.0	3.0	0.0	0.0	6.0	3.0
260d26c53211a5941e79a5a3ca1794a6	0.0	0.0	0.0	0.0	0.0	0.0	0.0	0.0	0.0	0.0	0.0	0.0	20.0	0.0	0.0	0.0	0.0	0.0	0.0	0.0	0.0	0.0	0.0	0.0	0.0	0.0	0.0	0.0	0.0	22.0	7.0	0.0	0.0	0.0	0.0	0.0	4.0	0.0	3.0	0.0	0.0	0.0	0.0	0.0	0.0	0.0	0.0	0.0	0.0
156381164cdd3c5e268d5dedcb8cad17	0.0	0.0	0.0	0.0	0.0	33.0	14.0	0.0	3.0	0.0	2.0	0.0	0.0	0.0	0.0	0.0	2.0	0.0	0.0	0.0	0.0	0.0	0.0	0.0	10.0	0.0	7.0	0.0	0.0	3.0	14.0	0.0	0.0	0.0	0.0	0.0	0.0	0.0	0.0	0.0	12.0	3.0	8.0	0.0	0.0	0.0	0.0	0.0	0.0
be35d786c5c4f35ef9636ba286da9bde	0.0	0.0	0.0	0.0	0.0	0.0	0.0	0.0	0.0	46.0	53.0	0.0	0.0	0.0	0.0	11.0	0.0	0.0	54.0	0.0	0.0	0.0	0.0	0.0	0.0	0.0	0.0	0.0	0.0	0.0	0.0	0.0	0.0	0.0	0.0	0.0	0.0	0.0	0.0	0.0	0.0	0.0	2.0	0.0	0.0	0.0	0.0	0.0	0.0
ae2933b93ac9f657dd3b1562062b52d9	6.0	8.0	0.0	0.0	17.0	5.0	0.0	0.0	0.0	0.0	9.0	0.0	0.0	13.0	0.0	0.0	0.0	0.0	3.0	0.0	0.0	0.0	8.0	0.0	0.0	0.0	0.0	0.0	11.0	0.0	0.0	6.0	0.0	0.0	0.0	0.0	0.0	6.0	0.0	0.0	0.0	0.0	0.0	11.0	0.0	0.0	18.0	0.0	2.0
cc115239d34768b83bd535865f024533	0.0	2.0	0.0	0.0	0.0	0.0	0.0	12.0	0.0	0.0	0.0	0.0	11.0	0.0	0.0	0.0	0.0	0.0	0.0	8.0	0.0	8.0	0.0	0.0	0.0	0.0	0.0	5.0	0.0	0.0	0.0	0.0	0.0	0.0	0.0	0.0	0.0	0.0	0.0	0.0	12.0	0.0	0.0	0.0	0.0	0.0	11.0	0.0	0.0
07fd56907e3115438da98c6a449f8e8f	0.0	0.0	0.0	0.0	0.0	0.0	15.0	5.0	6.0	12.0	0.0	2.0	5.0	0.0	0.0	0.0	5.0	4.0	10.0	0.0	4.0	0.0	0.0	0.0	0.0	0.0	0.0	2.0	0.0	0.0	0.0	5.0	0.0	0.0	0.0	0.0	4.0	0.0	0.0	0.0	0.0	3.0	0.0	6.0	0.0	0.0	0.0	0.0	5.0
645fafbc048981826ce15985829008d8	0.0	0.0	0.0	1.0	0.0	5.0	0.0	1.0	0.0	1.0	2.0	0.0	0.0	2.0	0.0	3.0	2.0	7.0	0.0	2.0	0.0	0.0	0.0	0.0	1.0	1.0	0.0	0.0	0.0	0.0	0.0	0.0	2.0	0.0	0.0	0.0	25.0	1.0	0.0	4.0	5.0	0.0	0.0	2.0	12.0	0.0	0.0	1.0	0.0
1f812df4def9034daad2e016b3f3f202	0.0	0.0	0.0	0.0	0.0	0.0	0.0	0.0	0.0	0.0	3.0	0.0	0.0	13.0	0.0	0.0	0.0	0.0	0.0	0.0	0.0	0.0	0.0	0.0	0.0	0.0	0.0	0.0	0.0	0.0	0.0	0.0	0.0	0.0	0.0	0.0	0.0	0.0	0.0	0.0	0.0	0.0	3.0	0.0	0.0	0.0	0.0	3.0	0.0
a0c35efb32f7cf134b73a7e07e3f0a9b	0.0	0.0	0.0	0.0	0.0	0.0	0.0	16.0	15.0	15.0	0.0	0.0	0.0	0.0	7.0	9.0	9.0	0.0	0.0	0.0	0.0	0.0	0.0	0.0	0.0	0.0	0.0	0.0	0.0	0.0	0.0	0.0	0.0	0.0	0.0	0.0	0.0	0.0	0.0	0.0	0.0	0.0	0.0	32.0	0.0	0.0	0.0	12.0	0.0
2b5f8d909ecb6d72275d38d3628c02c5	0.0	0.0	0.0	0.0	0.0	0.0	0.0	0.0	0.0	0.0	0.0	0.0	0.0	0.0	0.0	0.0	0.0	0.0	0.0	0.0	0.0	0.0	0.0	0.0	0.0	0.0	0.0	0.0	0.0	0.0	0.0	0.0	27.0	0.0	0.0	0.0	0.0	0.0	19.0	0.0	0.0	0.0	0.0	0.0	0.0	0.0	0.0	0.0	0.0
93227fcc70be8aef246b8af168e5b513	4.0	0.0	0.0	14.0	0.0	5.0	0.0	0.0	0.0	6.0	0.0	0.0	4.0	0.0	0.0	0.0	0.0	3.0	5.0	0.0	0.0	4.0	0.0	0.0	2.0	0.0	0.0	2.0	0.0	7.0	5.0	0.0	4.0	0.0	0.0	0.0	9.0	0.0	3.0	0.0	0.0	0.0	15.0	0.0	0.0	0.0	3.0	0.0	6.0
a04dd71a2ff265c0418c8d5e56434d10	0.0	0.0	0.0	0.0	0.0	0.0	0.0	9.0	0.0	0.0	5.0	0.0	0.0	0.0	0.0	0.0	5.0	0.0	0.0	22.0	0.0	0.0	0.0	0.0	0.0	0.0	0.0	0.0	0.0	0.0	0.0	6.0	0.0	0.0	10.0	0.0	0.0	0.0	0.0	0.0	12.0	0.0	0.0	0.0	0.0	0.0	4.0	0.0	0.0
8b2688930dd1ab4cde1fd838b4b48da3	0.0	0.0	0.0	0.0	0.0	0.0	0.0	0.0	0.0	0.0	0.0	0.0	5.0	7.0	0.0	0.0	0.0	0.0	0.0	0.0	0.0	0.0	0.0	0.0	0.0	0.0	0.0	0.0	4.0	0.0	4.0	2.0	0.0	0.0	0.0	0.0	0.0	3.0	0.0	0.0	0.0	0.0	0.0	0.0	0.0	0.0	0.0	19.0	0.0
041fafdbff9f588aebe80f414933b6c8	13.0	14.0	0.0	0.0	0.0	2.0	0.0	0.0	0.0	2.0	0.0	0.0	0.0	0.0	0.0	0.0	4.0	5.0	0.0	16.0	5.0	0.0	0.0	0.0	0.0	5.0	3.0	0.0	2.0	5.0	0.0	5.0	0.0	0.0	14.0	0.0	0.0	0.0	5.0	0.0	0.0	0.0	0.0	0.0	2.0	0.0	3.0	0.0	0.0
849143e52994b4bd136d66f943074983	34.0	0.0	0.0	0.0	0.0	2.0	0.0	0.0	0.0	0.0	0.0	0.0	0.0	1.0	36.0	0.0	0.0	1.0	3.0	0.0	2.0	0.0	0.0	0.0	0.0	1.0	8.0	0.0	0.0	0.0	0.0	0.0	0.0	0.0	3.0	0.0	0.0	28.0	0.0	0.0	0.0	0.0	0.0	0.0	0.0	0.0	0.0	0.0	0.0
f89a17aa70b8ac8cf4097bd4d9f45fd9	6.0	0.0	0.0	0.0	0.0	0.0	0.0	0.0	10.0	0.0	0.0	0.0	0.0	3.0	0.0	14.0	0.0	0.0	9.0	0.0	0.0	0.0	5.0	0.0	0.0	0.0	0.0	0.0	0.0	0.0	0.0	0.0	11.0	0.0	0.0	0.0	0.0	0.0	7.0	0.0	0.0	0.0	0.0	0.0	0.0	0.0	0.0	11.0	0.0
64b6c6662433a8956c1409a95d6dea06	0.0	0.0	12.0	13.0	31.0	0.0	11.0	0.0	0.0	0.0	0.0	0.0	80.0	0.0	0.0	0.0	0.0	0.0	0.0	0.0	0.0	0.0	0.0	0.0	0.0	0.0	0.0	0.0	0.0	0.0	0.0	0.0	0.0	0.0	0.0	0.0	0.0	0.0	0.0	0.0	0.0	0.0	0.0	0.0	0.0	0.0	0.0	0.0	0.0
66b288abdb4e25b3a8825b26ff687eb6	0.0	0.0	0.0	0.0	0.0	25.0	0.0	0.0	0.0	0.0	0.0	0.0	0.0	0.0	0.0	0.0	0.0	0.0	25.0	2.0	0.0	0.0	0.0	0.0	0.0	0.0	11.0	12.0	0.0	0.0	0.0	0.0	0.0	12.0	0.0	0.0	0.0	0.0	0.0	0.0	0.0	0.0	0.0	0.0	12.0	0.0	0.0	0.0	0.0
6d09b1151986d1d2f880aa7462ceba70	0.0	0.0	0.0	0.0	5.0	0.0	9.0	0.0	0.0	0.0	7.0	0.0	0.0	0.0	0.0	2.0	0.0	0.0	11.0	0.0	0.0	0.0	0.0	0.0	10.0	0.0	0.0	0.0	0.0	0.0	0.0	0.0	0.0	0.0	0.0	0.0	0.0	0.0	0.0	2.0	0.0	0.0	0.0	0.0	18.0	0.0	0.0	0.0	0.0
04856e5305f70c774dec97120162a286	0.0	0.0	0.0	0.0	0.0	0.0	0.0	0.0	0.0	0.0	0.0	0.0	0.0	0.0	0.0	0.0	0.0	0.0	0.0	0.0	0.0	0.0	0.0	0.0	0.0	0.0	22.0	0.0	0.0	0.0	0.0	0.0	0.0	0.0	0.0	0.0	0.0	0.0	0.0	0.0	0.0	0.0	0.0	0.0	0.0	0.0	0.0	0.0	0.0
3c4c48279c2ed7289ecdd2f807ab67fe	0.0	0.0	0.0	0.0	0.0	0.0	0.0	0.0	0.0	0.0	0.0	0.0	0.0	0.0	0.0	0.0	0.0	0.0	0.0	0.0	0.0	0.0	0.0	0.0	0.0	0.0	0.0	0.0	0.0	77.0	37.0	0.0	0.0	0.0	0.0	0.0	0.0	0.0	0.0	0.0	0.0	0.0	0.0	0.0	0.0	0.0	0.0	0.0	0.0
d44d966cbd8f8d43a2f35ccc1de1ac6a	0.0	0.0	0.0	0.0	0.0	0.0	0.0	0.0	0.0	0.0	0.0	0.0	0.0	0.0	0.0	0.0	0.0	0.0	0.0	0.0	0.0	0.0	0.0	0.0	0.0	0.0	0.0	0.0	0.0	0.0	0.0	0.0	0.0	0.0	0.0	0.0	0.0	0.0	0.0	0.0	0.0	0.0	15.0	0.0	0.0	0.0	0.0	0.0	0.0
916692c81ed6888fa2e39f772c7ee417	0.0	0.0	22.0	3.0	0.0	0.0	0.0	0.0	0.0	0.0	0.0	0.0	0.0	0.0	0.0	0.0	0.0	0.0	0.0	0.0	0.0	0.0	0.0	0.0	0.0	55.0	0.0	0.0	0.0	0.0	0.0	39.0	0.0	0.0	0.0	0.0	0.0	0.0	0.0	27.0	0.0	0.0	0.0	0.0	0.0	0.0	0.0	0.0	0.0
651df7511fd8dfea94839e8c3d0b8140	15.0	0.0	0.0	6.0	0.0	0.0	0.0	10.0	0.0	0.0	5.0	0.0	0.0	0.0	0.0	0.0	10.0	0.0	0.0	0.0	0.0	0.0	0.0	0.0	0.0	7.0	0.0	0.0	0.0	0.0	0.0	12.0	0.0	0.0	15.0	0.0	0.0	0.0	0.0	0.0	13.0	0.0	0.0	0.0	0.0	0.0	0.0	0.0	0.0
4ad1ca01ada13f37df60ca567c2b04b9	0.0	0.0	0.0	0.0	0.0	0.0	0.0	0.0	0.0	0.0	17.0	0.0	0.0	0.0	0.0	0.0	0.0	0.0	0.0	0.0	0.0	0.0	0.0	0.0	0.0	0.0	0.0	18.0	0.0	0.0	0.0	0.0	14.0	0.0	0.0	4.0	0.0	14.0	0.0	22.0	0.0	25.0	0.0	13.0	0.0	0.0	0.0	11.0	12.0
f6eb461162b3cae95d442f3fe3f3d892	0.0	0.0	0.0	0.0	30.0	0.0	0.0	8.0	0.0	0.0	0.0	0.0	11.0	0.0	0.0	0.0	0.0	0.0	0.0	0.0	0.0	0.0	0.0	10.0	14.0	21.0	0.0	0.0	7.0	0.0	0.0	0.0	0.0	9.0	0.0	0.0	0.0	17.0	0.0	0.0	0.0	0.0	0.0	0.0	0.0	0.0	0.0	0.0	0.0
ea4c2ff39779bcd7bfcaae1b3c4bcab4	0.0	0.0	0.0	0.0	2.0	0.0	3.0	0.0	12.0	0.0	0.0	0.0	15.0	0.0	0.0	0.0	0.0	0.0	0.0	0.0	0.0	0.0	0.0	21.0	0.0	0.0	0.0	0.0	0.0	0.0	0.0	0.0	0.0	0.0	0.0	0.0	0.0	0.0	0.0	20.0	0.0	0.0	0.0	0.0	0.0	0.0	0.0	11.0	0.0
92a5a404d1d27dc8555fa1fefac14bdb	0.0	0.0	0.0	0.0	0.0	5.0	0.0	0.0	10.0	9.0	0.0	0.0	7.0	0.0	0.0	16.0	0.0	0.0	0.0	0.0	0.0	0.0	0.0	0.0	0.0	0.0	0.0	0.0	0.0	0.0	4.0	0.0	0.0	0.0	0.0	0.0	0.0	0.0	12.0	7.0	0.0	15.0	4.0	0.0	0.0	0.0	0.0	6.0	7.0
ecaf03ce544ebf4e9c9bebc9d4e02d6b	0.0	0.0	0.0	0.0	0.0	0.0	2.0	0.0	0.0	38.0	0.0	0.0	0.0	0.0	0.0	0.0	0.0	0.0	0.0	0.0	0.0	0.0	0.0	0.0	0.0	0.0	0.0	0.0	0.0	0.0	0.0	0.0	9.0	0.0	0.0	0.0	0.0	0.0	0.0	0.0	43.0	3.0	0.0	0.0	6.0	0.0	0.0	0.0	0.0
cbb5ff316c429da40223a0ccbbf06dfb	0.0	2.0	0.0	0.0	0.0	0.0	2.0	3.0	0.0	0.0	0.0	0.0	0.0	0.0	0.0	0.0	0.0	0.0	0.0	0.0	0.0	0.0	0.0	0.0	0.0	0.0	0.0	0.0	0.0	0.0	10.0	0.0	0.0	0.0	0.0	0.0	0.0	2.0	10.0	10.0	0.0	0.0	0.0	0.0	0.0	0.0	0.0	9.0	3.0
e3b436e85b214ca1d237e8e5c0f84e42	0.0	0.0	0.0	0.0	0.0	0.0	0.0	0.0	0.0	0.0	0.0	0.0	0.0	5.0	0.0	6.0	0.0	0.0	0.0	0.0	0.0	0.0	0.0	0.0	0.0	0.0	0.0	7.0	0.0	2.0	0.0	4.0	5.0	4.0	5.0	2.0	7.0	0.0	7.0	0.0	4.0	7.0	0.0	0.0	3.0	0.0	0.0	0.0	0.0
a1f1b5bd827ab6abc964906e8404e872	8.0	2.0	0.0	0.0	17.0	0.0	0.0	15.0	0.0	0.0	0.0	0.0	0.0	16.0	0.0	0.0	12.0	0.0	0.0	43.0	0.0	0.0	0.0	0.0	0.0	0.0	0.0	0.0	0.0	0.0	0.0	14.0	0.0	0.0	0.0	0.0	0.0	0.0	0.0	0.0	18.0	0.0	0.0	0.0	0.0	0.0	14.0	0.0	0.0
eeca230def6eaefde815403f22839953	0.0	0.0	10.0	11.0	0.0	0.0	0.0	0.0	0.0	0.0	0.0	0.0	0.0	0.0	0.0	0.0	0.0	6.0	3.0	0.0	11.0	0.0	0.0	0.0	0.0	14.0	9.0	14.0	0.0	0.0	0.0	0.0	0.0	0.0	10.0	15.0	0.0	0.0	0.0	0.0	0.0	0.0	0.0	0.0	0.0	0.0	0.0	0.0	0.0
36d9a24463d7e0a92171bae74c6e745b	0.0	3.0	0.0	0.0	4.0	4.0	0.0	0.0	0.0	2.0	5.0	6.0	0.0	0.0	0.0	0.0	0.0	3.0	0.0	2.0	0.0	0.0	0.0	5.0	0.0	4.0	0.0	0.0	0.0	0.0	0.0	0.0	5.0	0.0	0.0	0.0	0.0	0.0	3.0	0.0	0.0	10.0	0.0	0.0	0.0	0.0	3.0	14.0	7.0
7f0db445f24c048bff90e44cffa0b18e	0.0	0.0	6.0	0.0	0.0	0.0	10.0	9.0	0.0	0.0	7.0	0.0	17.0	5.0	0.0	0.0	0.0	0.0	0.0	0.0	0.0	5.0	0.0	0.0	0.0	0.0	0.0	7.0	10.0	0.0	0.0	0.0	0.0	0.0	0.0	0.0	0.0	10.0	0.0	0.0	0.0	0.0	0.0	0.0	0.0	0.0	0.0	11.0	0.0
ce316de669caf9171887ff1432f85ace	0.0	0.0	0.0	0.0	0.0	0.0	4.0	0.0	0.0	0.0	0.0	0.0	0.0	9.0	0.0	0.0	0.0	0.0	0.0	0.0	0.0	0.0	2.0	0.0	0.0	0.0	0.0	20.0	0.0	0.0	0.0	0.0	0.0	0.0	0.0	21.0	12.0	0.0	0.0	0.0	8.0	0.0	0.0	0.0	9.0	4.0	0.0	0.0	0.0
556c240a9958511c897bfd53834904ea	0.0	6.0	0.0	0.0	0.0	8.0	0.0	0.0	0.0	0.0	0.0	0.0	0.0	0.0	0.0	0.0	0.0	0.0	2.0	7.0	0.0	0.0	6.0	10.0	0.0	0.0	0.0	0.0	0.0	2.0	9.0	0.0	0.0	0.0	0.0	3.0	0.0	0.0	0.0	0.0	0.0	0.0	4.0	0.0	0.0	0.0	0.0	0.0	0.0
b4eee75c12e690b2a5bb673c293931b1	0.0	0.0	0.0	0.0	0.0	7.0	6.0	0.0	0.0	0.0	0.0	0.0	0.0	0.0	0.0	0.0	0.0	0.0	0.0	0.0	0.0	0.0	0.0	0.0	0.0	0.0	0.0	0.0	0.0	0.0	9.0	0.0	0.0	5.0	0.0	0.0	4.0	0.0	0.0	10.0	0.0	6.0	8.0	9.0	11.0	0.0	0.0	11.0	0.0
f3d37c5acb6326c7690e5f1482b8d92c	0.0	0.0	0.0	0.0	0.0	0.0	0.0	9.0	16.0	0.0	0.0	3.0	0.0	0.0	0.0	0.0	0.0	0.0	0.0	0.0	0.0	0.0	0.0	0.0	0.0	0.0	0.0	0.0	0.0	0.0	7.0	0.0	0.0	0.0	0.0	0.0	17.0	0.0	0.0	0.0	0.0	2.0	0.0	0.0	0.0	0.0	0.0	2.0	0.0
bd9577215988c1e1994896f61a400dd8	0.0	0.0	0.0	11.0	0.0	10.0	0.0	0.0	0.0	0.0	0.0	3.0	0.0	0.0	0.0	0.0	0.0	0.0	0.0	17.0	0.0	7.0	0.0	0.0	0.0	0.0	0.0	0.0	0.0	0.0	0.0	0.0	0.0	8.0	0.0	0.0	0.0	0.0	0.0	0.0	0.0	0.0	0.0	0.0	0.0	0.0	0.0	0.0	0.0
6a29660b4ec7e8fed0c38f889e42d220	0.0	0.0	0.0	0.0	0.0	0.0	0.0	0.0	20.0	0.0	0.0	0.0	0.0	0.0	0.0	0.0	0.0	0.0	0.0	0.0	0.0	0.0	0.0	0.0	0.0	0.0	0.0	0.0	0.0	0.0	0.0	0.0	0.0	0.0	0.0	0.0	0.0	0.0	0.0	0.0	0.0	0.0	0.0	0.0	0.0	0.0	0.0	0.0	0.0
073b4e7a33cb03563cd40ba05229010b	0.0	0.0	0.0	0.0	0.0	0.0	0.0	0.0	0.0	0.0	0.0	0.0	0.0	0.0	0.0	0.0	0.0	0.0	0.0	0.0	8.0	0.0	0.0	0.0	0.0	0.0	0.0	0.0	0.0	0.0	0.0	0.0	0.0	0.0	0.0	0.0	0.0	0.0	7.0	0.0	0.0	21.0	0.0	0.0	2.0	0.0	0.0	7.0	0.0
3670ccb8c5a909ffa02360714de8f6e8	0.0	0.0	0.0	0.0	0.0	0.0	0.0	0.0	0.0	8.0	0.0	0.0	0.0	0.0	0.0	0.0	0.0	0.0	0.0	0.0	0.0	0.0	0.0	0.0	9.0	0.0	0.0	0.0	0.0	10.0	51.0	0.0	13.0	7.0	0.0	0.0	4.0	0.0	7.0	36.0	0.0	5.0	19.0	0.0	0.0	0.0	0.0	12.0	0.0
7e4a9ca1c1aaffc2dccbc8b7952425d6	0.0	0.0	0.0	41.0	0.0	0.0	0.0	0.0	0.0	22.0	0.0	49.0	0.0	0.0	0.0	0.0	0.0	0.0	0.0	0.0	0.0	0.0	0.0	0.0	0.0	22.0	0.0	0.0	0.0	0.0	0.0	0.0	0.0	0.0	0.0	0.0	0.0	0.0	0.0	0.0	0.0	0.0	0.0	0.0	0.0	0.0	0.0	0.0	0.0
73e0c049be5efcce12d8e93e99f96ced	0.0	0.0	0.0	14.0	0.0	0.0	0.0	0.0	0.0	0.0	0.0	0.0	0.0	0.0	0.0	0.0	14.0	5.0	8.0	0.0	0.0	0.0	7.0	0.0	0.0	9.0	0.0	0.0	0.0	0.0	0.0	0.0	24.0	0.0	7.0	0.0	0.0	9.0	0.0	0.0	0.0	9.0	0.0	0.0	2.0	0.0	0.0	17.0	0.0
6b7884b5abd8d56f43145b2ecf808379	0.0	0.0	0.0	7.0	0.0	26.0	0.0	0.0	18.0	0.0	0.0	5.0	0.0	9.0	0.0	0.0	7.0	0.0	0.0	0.0	0.0	0.0	0.0	0.0	0.0	0.0	0.0	0.0	3.0	0.0	0.0	0.0	0.0	18.0	0.0	0.0	0.0	0.0	0.0	0.0	0.0	0.0	0.0	0.0	0.0	4.0	0.0	0.0	0.0
d910f5efca5b33e20c000e0e5c65f6b0	0.0	0.0	3.0	5.0	0.0	0.0	0.0	0.0	0.0	0.0	0.0	0.0	0.0	0.0	0.0	9.0	0.0	2.0	6.0	0.0	0.0	9.0	0.0	0.0	0.0	0.0	3.0	0.0	0.0	0.0	0.0	0.0	15.0	9.0	0.0	4.0	16.0	0.0	0.0	0.0	0.0	3.0	9.0	0.0	3.0	0.0	0.0	5.0	0.0
bb2cd2c364a66c92b443148537a23640	0.0	6.0	0.0	0.0	0.0	0.0	0.0	0.0	0.0	0.0	13.0	0.0	11.0	0.0	0.0	0.0	0.0	0.0	13.0	0.0	7.0	0.0	0.0	0.0	0.0	0.0	0.0	0.0	0.0	0.0	6.0	0.0	0.0	0.0	0.0	0.0	0.0	0.0	0.0	0.0	0.0	0.0	0.0	0.0	0.0	0.0	0.0	0.0	0.0
f0535ca4b30ab7f2864549a6afeccafe	0.0	0.0	0.0	0.0	0.0	0.0	26.0	0.0	0.0	0.0	0.0	0.0	51.0	0.0	0.0	0.0	0.0	0.0	0.0	0.0	0.0	0.0	0.0	0.0	0.0	19.0	0.0	0.0	0.0	0.0	0.0	0.0	0.0	0.0	0.0	35.0	0.0	0.0	0.0	0.0	0.0	0.0	0.0	0.0	0.0	0.0	0.0	0.0	0.0
16524310e2af42d73f06e4a65ab72645	0.0	0.0	0.0	0.0	0.0	0.0	0.0	0.0	0.0	0.0	0.0	0.0	0.0	0.0	0.0	0.0	0.0	0.0	0.0	0.0	0.0	0.0	0.0	0.0	0.0	0.0	0.0	0.0	0.0	0.0	15.0	0.0	0.0	0.0	0.0	0.0	0.0	0.0	51.0	8.0	0.0	0.0	0.0	0.0	0.0	0.0	0.0	0.0	0.0
1dbd64c7bb9d0c4ad185fa7c6bd60da9	0.0	0.0	0.0	0.0	0.0	0.0	0.0	0.0	11.0	0.0	0.0	0.0	0.0	0.0	0.0	0.0	0.0	0.0	0.0	0.0	0.0	0.0	0.0	0.0	11.0	0.0	0.0	0.0	0.0	0.0	0.0	0.0	0.0	13.0	0.0	0.0	11.0	0.0	13.0	0.0	0.0	0.0	0.0	0.0	0.0	15.0	0.0	20.0	0.0
2533dadf215da422b2816e459ed3920a	0.0	0.0	0.0	0.0	0.0	0.0	0.0	0.0	0.0	0.0	24.0	0.0	0.0	0.0	0.0	0.0	0.0	0.0	0.0	0.0	0.0	0.0	0.0	0.0	0.0	0.0	0.0	0.0	0.0	16.0	7.0	0.0	0.0	0.0	0.0	0.0	0.0	0.0	0.0	0.0	0.0	0.0	0.0	0.0	0.0	0.0	0.0	0.0	0.0
07c5ba7f8aabc39c8581d37c673e05a1	0.0	0.0	0.0	5.0	0.0	0.0	0.0	0.0	0.0	0.0	10.0	0.0	0.0	0.0	0.0	0.0	6.0	4.0	0.0	0.0	0.0	2.0	0.0	0.0	3.0	0.0	0.0	0.0	0.0	0.0	11.0	0.0	0.0	0.0	0.0	0.0	0.0	0.0	0.0	5.0	5.0	0.0	0.0	0.0	0.0	0.0	0.0	4.0	0.0
e6be48614799135c5634b9c812c4e9dd	0.0	0.0	0.0	4.0	0.0	0.0	0.0	0.0	0.0	15.0	7.0	0.0	0.0	0.0	0.0	23.0	0.0	0.0	0.0	0.0	0.0	0.0	0.0	0.0	7.0	0.0	0.0	0.0	0.0	0.0	3.0	0.0	0.0	20.0	0.0	0.0	7.0	0.0	0.0	0.0	0.0	14.0	0.0	0.0	0.0	5.0	0.0	0.0	0.0
d4708df9e077a69d6e480a81f93f332f	0.0	0.0	14.0	0.0	0.0	0.0	0.0	0.0	38.0	0.0	0.0	0.0	14.0	0.0	0.0	0.0	0.0	0.0	0.0	0.0	0.0	0.0	0.0	0.0	0.0	0.0	0.0	0.0	0.0	0.0	0.0	0.0	0.0	0.0	0.0	0.0	0.0	0.0	0.0	0.0	0.0	0.0	0.0	0.0	0.0	0.0	0.0	0.0	0.0
09ec215362e09f93bee826f271da7564	0.0	0.0	0.0	0.0	0.0	3.0	0.0	0.0	0.0	0.0	0.0	0.0	0.0	0.0	0.0	0.0	0.0	0.0	0.0	0.0	0.0	6.0	0.0	0.0	0.0	0.0	0.0	0.0	0.0	0.0	0.0	0.0	0.0	0.0	0.0	0.0	0.0	0.0	12.0	9.0	0.0	0.0	0.0	0.0	0.0	0.0	4.0	16.0	0.0
63f46537f5fa8e85b8dea1004a376a6e	0.0	0.0	0.0	0.0	0.0	0.0	15.0	0.0	0.0	0.0	0.0	0.0	0.0	0.0	0.0	0.0	0.0	0.0	0.0	0.0	0.0	0.0	0.0	45.0	0.0	0.0	0.0	0.0	0.0	0.0	0.0	0.0	0.0	0.0	0.0	0.0	0.0	0.0	0.0	0.0	0.0	0.0	0.0	0.0	36.0	0.0	0.0	0.0	0.0
b026a9ca925bd815f8d4149727faa66b	0.0	0.0	0.0	0.0	0.0	0.0	9.0	0.0	0.0	0.0	0.0	9.0	0.0	0.0	0.0	5.0	0.0	0.0	0.0	0.0	0.0	0.0	0.0	0.0	0.0	0.0	0.0	0.0	0.0	7.0	0.0	0.0	0.0	0.0	0.0	0.0	0.0	12.0	7.0	9.0	0.0	0.0	0.0	0.0	0.0	0.0	0.0	20.0	0.0
b007b4de44198d327a84aea62f35a429	0.0	0.0	0.0	0.0	0.0	0.0	0.0	0.0	0.0	0.0	0.0	0.0	0.0	0.0	0.0	0.0	0.0	0.0	0.0	0.0	0.0	0.0	0.0	0.0	0.0	0.0	0.0	0.0	0.0	0.0	0.0	0.0	0.0	0.0	0.0	0.0	0.0	0.0	0.0	0.0	5.0	0.0	0.0	0.0	0.0	0.0	0.0	0.0	0.0
9123ad29dabe366493b161369fb49ab4	0.0	0.0	14.0	7.0	0.0	0.0	0.0	0.0	0.0	0.0	0.0	0.0	0.0	0.0	0.0	0.0	0.0	0.0	0.0	0.0	2.0	0.0	0.0	0.0	0.0	9.0	0.0	0.0	0.0	0.0	0.0	0.0	0.0	4.0	7.0	0.0	0.0	0.0	5.0	3.0	0.0	0.0	0.0	9.0	0.0	2.0	15.0	5.0	0.0
f4b29c19edc2ce6b58f43bab4aa71649	0.0	0.0	0.0	0.0	9.0	0.0	0.0	8.0	0.0	0.0	0.0	0.0	0.0	0.0	0.0	0.0	0.0	0.0	0.0	7.0	0.0	0.0	0.0	0.0	0.0	0.0	0.0	0.0	0.0	0.0	0.0	0.0	0.0	0.0	5.0	0.0	0.0	0.0	3.0	0.0	6.0	0.0	0.0	0.0	0.0	0.0	0.0	0.0	0.0
4c4143eeed7d7c2782340844b0330090	0.0	0.0	0.0	0.0	0.0	20.0	0.0	0.0	0.0	0.0	31.0	0.0	0.0	0.0	0.0	0.0	0.0	0.0	0.0	0.0	0.0	0.0	0.0	0.0	0.0	0.0	0.0	0.0	12.0	0.0	0.0	0.0	0.0	0.0	0.0	0.0	0.0	0.0	0.0	18.0	0.0	0.0	0.0	0.0	0.0	0.0	0.0	0.0	0.0
3aa5c47ed8e0e263cb1df97658f000e1	0.0	0.0	0.0	0.0	0.0	0.0	0.0	0.0	0.0	0.0	0.0	0.0	21.0	0.0	0.0	0.0	0.0	0.0	11.0	0.0	0.0	12.0	0.0	0.0	0.0	0.0	0.0	0.0	0.0	0.0	0.0	0.0	0.0	0.0	0.0	0.0	0.0	0.0	0.0	0.0	0.0	0.0	0.0	0.0	0.0	0.0	0.0	13.0	0.0
e2a9a283747e07fa52acc57767602f69	0.0	0.0	0.0	0.0	15.0	10.0	0.0	27.0	0.0	0.0	0.0	0.0	0.0	0.0	0.0	0.0	0.0	0.0	0.0	20.0	0.0	0.0	0.0	0.0	0.0	0.0	0.0	0.0	9.0	0.0	0.0	0.0	0.0	0.0	0.0	0.0	0.0	18.0	0.0	0.0	0.0	0.0	0.0	0.0	0.0	0.0	11.0	0.0	0.0
e3b3f8133e04393093b4567f7ecd5cfa	0.0	0.0	0.0	0.0	0.0	0.0	0.0	0.0	0.0	0.0	0.0	0.0	0.0	0.0	0.0	0.0	0.0	0.0	53.0	0.0	51.0	0.0	0.0	0.0	0.0	0.0	0.0	0.0	0.0	0.0	0.0	0.0	0.0	0.0	0.0	0.0	0.0	0.0	0.0	0.0	0.0	0.0	0.0	0.0	0.0	0.0	0.0	0.0	0.0
f3b5f370a24770e1c0ebeff4646ab790	0.0	0.0	0.0	0.0	0.0	0.0	0.0	0.0	0.0	0.0	0.0	0.0	21.0	0.0	0.0	0.0	0.0	13.0	0.0	0.0	0.0	0.0	0.0	0.0	0.0	0.0	6.0	0.0	0.0	0.0	0.0	0.0	0.0	0.0	0.0	0.0	0.0	0.0	0.0	0.0	0.0	0.0	0.0	0.0	0.0	0.0	7.0	0.0	0.0
734ab190c630baf487d8e7ff80b54568	0.0	0.0	0.0	0.0	0.0	0.0	0.0	0.0	0.0	0.0	0.0	0.0	0.0	0.0	0.0	0.0	0.0	0.0	0.0	0.0	0.0	0.0	0.0	0.0	0.0	0.0	0.0	0.0	0.0	0.0	0.0	0.0	0.0	0.0	0.0	0.0	0.0	0.0	0.0	0.0	0.0	0.0	0.0	0.0	0.0	0.0	0.0	0.0	0.0
c2c0cfe5049a5df7a4ed1661bddf864b	0.0	0.0	4.0	0.0	0.0	0.0	0.0	0.0	7.0	0.0	6.0	8.0	0.0	0.0	4.0	0.0	0.0	0.0	0.0	0.0	0.0	0.0	0.0	0.0	0.0	0.0	0.0	6.0	0.0	9.0	0.0	2.0	0.0	0.0	0.0	0.0	0.0	0.0	15.0	7.0	0.0	4.0	7.0	0.0	5.0	0.0	0.0	8.0	0.0
c675f5cc80702b8367fe8921b45387cf	0.0	0.0	0.0	0.0	0.0	0.0	0.0	0.0	0.0	0.0	0.0	0.0	0.0	2.0	0.0	0.0	0.0	0.0	0.0	0.0	0.0	0.0	0.0	0.0	0.0	28.0	0.0	23.0	0.0	0.0	0.0	0.0	0.0	25.0	79.0	0.0	24.0	0.0	0.0	0.0	0.0	0.0	0.0	0.0	0.0	0.0	0.0	0.0	0.0
3d8fd2522fbbbd401e3ee25f3d319bb5	0.0	0.0	0.0	0.0	0.0	18.0	0.0	0.0	0.0	0.0	0.0	0.0	36.0	0.0	0.0	0.0	0.0	0.0	0.0	0.0	19.0	16.0	0.0	0.0	14.0	0.0	0.0	0.0	0.0	0.0	0.0	0.0	0.0	0.0	0.0	9.0	10.0	0.0	0.0	0.0	22.0	0.0	0.0	0.0	0.0	0.0	0.0	0.0	0.0
49a71df4fb1a7690c1cc0cb822966317	11.0	0.0	0.0	0.0	0.0	0.0	0.0	0.0	0.0	0.0	38.0	0.0	0.0	0.0	0.0	0.0	0.0	0.0	0.0	0.0	0.0	0.0	17.0	0.0	0.0	0.0	0.0	0.0	0.0	0.0	0.0	0.0	0.0	0.0	0.0	0.0	0.0	0.0	0.0	0.0	0.0	0.0	0.0	0.0	0.0	0.0	0.0	0.0	0.0
6665adee1c1f8622de4e9d59afb6feb7	0.0	0.0	0.0	0.0	0.0	0.0	0.0	0.0	0.0	0.0	0.0	0.0	14.0	0.0	0.0	0.0	0.0	0.0	0.0	0.0	14.0	35.0	0.0	0.0	0.0	0.0	0.0	0.0	0.0	0.0	0.0	0.0	0.0	0.0	31.0	16.0	0.0	0.0	0.0	0.0	0.0	0.0	0.0	0.0	0.0	0.0	0.0	0.0	0.0
446013d9550bdda2460f9d7033d8bb48	0.0	21.0	0.0	0.0	0.0	0.0	0.0	0.0	37.0	0.0	0.0	0.0	0.0	0.0	0.0	0.0	0.0	0.0	0.0	0.0	0.0	0.0	0.0	0.0	0.0	0.0	0.0	0.0	0.0	0.0	0.0	0.0	0.0	53.0	0.0	0.0	0.0	0.0	0.0	0.0	0.0	0.0	0.0	0.0	0.0	0.0	0.0	0.0	0.0
60233f07d799f88de028570e156a91c5	0.0	0.0	0.0	0.0	0.0	0.0	0.0	0.0	0.0	0.0	0.0	0.0	0.0	0.0	0.0	0.0	0.0	0.0	0.0	2.0	0.0	0.0	0.0	0.0	0.0	0.0	0.0	0.0	22.0	0.0	0.0	24.0	0.0	0.0	7.0	0.0	0.0	0.0	0.0	0.0	0.0	0.0	0.0	17.0	0.0	0.0	0.0	0.0	11.0
77fa3511e54c7c91bd2c2a56ed7f7331	0.0	0.0	0.0	0.0	8.0	0.0	0.0	0.0	6.0	0.0	16.0	7.0	2.0	7.0	0.0	0.0	0.0	0.0	0.0	0.0	0.0	0.0	0.0	0.0	10.0	0.0	0.0	0.0	0.0	8.0	0.0	0.0	0.0	0.0	0.0	0.0	0.0	0.0	0.0	0.0	0.0	0.0	0.0	0.0	0.0	0.0	0.0	0.0	0.0
90d86c560673f4c0985918e44cfc40f9	0.0	0.0	4.0	11.0	0.0	0.0	3.0	0.0	12.0	4.0	3.0	0.0	0.0	0.0	0.0	9.0	2.0	0.0	15.0	0.0	0.0	5.0	0.0	0.0	0.0	6.0	0.0	0.0	0.0	0.0	0.0	0.0	0.0	4.0	0.0	0.0	0.0	0.0	0.0	0.0	0.0	4.0	0.0	0.0	3.0	9.0	4.0	0.0	0.0
3c62088ed991afb6d361a55f34cbcf75	0.0	0.0	0.0	0.0	0.0	0.0	0.0	0.0	0.0	0.0	0.0	0.0	0.0	0.0	0.0	0.0	0.0	0.0	0.0	21.0	9.0	0.0	0.0	0.0	0.0	0.0	0.0	0.0	0.0	0.0	0.0	0.0	0.0	0.0	7.0	0.0	0.0	0.0	0.0	0.0	0.0	0.0	0.0	0.0	5.0	0.0	0.0	0.0	0.0
e7fbb2bea77e230de45cf6854dda23eb	0.0	0.0	0.0	0.0	0.0	0.0	0.0	7.0	12.0	0.0	0.0	0.0	0.0	0.0	0.0	0.0	2.0	0.0	0.0	0.0	6.0	0.0	0.0	0.0	0.0	0.0	8.0	0.0	0.0	0.0	0.0	0.0	4.0	0.0	11.0	10.0	0.0	0.0	0.0	0.0	4.0	12.0	0.0	0.0	0.0	0.0	0.0	17.0	10.0
8987df90f7dd29b968d1ee08837de8ab	0.0	11.0	0.0	12.0	0.0	0.0	0.0	0.0	7.0	0.0	0.0	0.0	0.0	0.0	5.0	16.0	0.0	0.0	0.0	0.0	0.0	3.0	0.0	12.0	0.0	0.0	0.0	0.0	0.0	0.0	7.0	0.0	0.0	0.0	0.0	10.0	8.0	0.0	0.0	0.0	0.0	0.0	0.0	4.0	0.0	0.0	0.0	0.0	0.0
c38a3abb6220805b4d8b4801804a3256	0.0	0.0	0.0	0.0	0.0	4.0	0.0	0.0	5.0	0.0	7.0	5.0	7.0	0.0	0.0	0.0	0.0	0.0	0.0	0.0	0.0	0.0	0.0	0.0	10.0	0.0	0.0	0.0	0.0	0.0	0.0	0.0	0.0	10.0	0.0	0.0	0.0	0.0	8.0	0.0	0.0	16.0	0.0	0.0	8.0	0.0	9.0	10.0	0.0
dc26cf90bbc29f2cb61d20d8202542fc	0.0	0.0	0.0	0.0	0.0	0.0	0.0	0.0	0.0	0.0	0.0	0.0	0.0	0.0	0.0	0.0	6.0	8.0	0.0	0.0	0.0	0.0	0.0	0.0	0.0	0.0	0.0	0.0	0.0	0.0	0.0	5.0	0.0	0.0	0.0	0.0	0.0	0.0	0.0	0.0	0.0	0.0	0.0	0.0	0.0	0.0	0.0	0.0	0.0
f664b3cece162110c27686b5248b9df2	0.0	0.0	0.0	7.0	0.0	0.0	0.0	0.0	0.0	0.0	10.0	0.0	0.0	0.0	0.0	0.0	0.0	6.0	2.0	0.0	9.0	0.0	0.0	0.0	0.0	2.0	5.0	0.0	4.0	0.0	0.0	0.0	0.0	0.0	0.0	0.0	0.0	0.0	6.0	0.0	0.0	0.0	0.0	0.0	0.0	0.0	0.0	0.0	0.0
32f9e9860ed798be98fb1b9c1bbde530	0.0	0.0	0.0	0.0	0.0	0.0	0.0	0.0	0.0	0.0	0.0	0.0	29.0	0.0	0.0	0.0	9.0	0.0	0.0	0.0	0.0	0.0	0.0	12.0	0.0	0.0	0.0	0.0	0.0	10.0	0.0	10.0	0.0	10.0	0.0	0.0	0.0	0.0	0.0	0.0	16.0	0.0	0.0	0.0	0.0	0.0	0.0	0.0	0.0
d283c62807439025a3631b3405e64588	0.0	0.0	0.0	0.0	0.0	0.0	0.0	0.0	0.0	0.0	0.0	0.0	0.0	0.0	0.0	38.0	0.0	0.0	0.0	0.0	0.0	0.0	0.0	0.0	0.0	0.0	0.0	0.0	0.0	0.0	0.0	0.0	0.0	0.0	0.0	0.0	0.0	0.0	0.0	0.0	0.0	0.0	0.0	0.0	0.0	0.0	0.0	0.0	0.0
1613c3caf5e3d55dfbad159aa504c9dd	0.0	0.0	0.0	0.0	0.0	0.0	0.0	0.0	0.0	0.0	0.0	0.0	0.0	0.0	0.0	0.0	0.0	0.0	0.0	0.0	0.0	0.0	0.0	0.0	0.0	0.0	0.0	0.0	0.0	0.0	0.0	0.0	2.0	0.0	0.0	0.0	0.0	0.0	81.0	0.0	0.0	0.0	0.0	0.0	0.0	0.0	0.0	0.0	0.0
6a08bdcccb7c5585e99d461383184733	0.0	0.0	0.0	6.0	0.0	14.0	0.0	0.0	0.0	8.0	0.0	0.0	0.0	0.0	0.0	0.0	0.0	0.0	0.0	0.0	0.0	0.0	0.0	0.0	0.0	0.0	0.0	0.0	11.0	0.0	0.0	0.0	6.0	0.0	0.0	0.0	0.0	0.0	0.0	0.0	0.0	0.0	0.0	0.0	0.0	0.0	0.0	16.0	0.0
6854e8ae0074ec9310f21aa804a828f2	0.0	0.0	0.0	0.0	0.0	17.0	0.0	0.0	0.0	0.0	7.0	14.0	11.0	0.0	0.0	0.0	0.0	0.0	0.0	0.0	0.0	8.0	0.0	0.0	0.0	8.0	0.0	0.0	0.0	9.0	0.0	0.0	0.0	0.0	8.0	0.0	0.0	4.0	0.0	0.0	0.0	4.0	0.0	0.0	0.0	0.0	0.0	0.0	0.0
9c457f9c0be746ca9b4a303be8fd25a6	0.0	2.0	0.0	2.0	6.0	3.0	0.0	0.0	2.0	0.0	0.0	3.0	0.0	5.0	2.0	3.0	2.0	3.0	3.0	2.0	0.0	4.0	0.0	3.0	3.0	3.0	0.0	0.0	2.0	3.0	0.0	6.0	5.0	0.0	0.0	0.0	2.0	2.0	15.0	2.0	0.0	6.0	2.0	0.0	5.0	0.0	0.0	7.0	0.0
95f5b15f110305ef0903f6df9e256d50	0.0	0.0	2.0	0.0	0.0	0.0	0.0	0.0	0.0	0.0	6.0	13.0	33.0	0.0	0.0	0.0	0.0	0.0	0.0	0.0	0.0	0.0	0.0	0.0	0.0	0.0	0.0	0.0	0.0	0.0	16.0	0.0	0.0	0.0	0.0	0.0	0.0	13.0	14.0	6.0	0.0	0.0	0.0	0.0	0.0	0.0	0.0	15.0	0.0
44ba42eb322d2ad1cea2e167904683fe	0.0	18.0	0.0	0.0	0.0	11.0	0.0	0.0	0.0	0.0	0.0	0.0	0.0	0.0	0.0	0.0	2.0	0.0	0.0	17.0	0.0	0.0	0.0	0.0	0.0	0.0	0.0	0.0	0.0	0.0	0.0	0.0	0.0	7.0	0.0	0.0	0.0	0.0	0.0	0.0	10.0	0.0	0.0	17.0	0.0	0.0	23.0	16.0	0.0
4f69f13a8341701a7aa756ebeeb828d7	0.0	0.0	0.0	36.0	0.0	22.0	0.0	0.0	0.0	0.0	0.0	0.0	0.0	16.0	0.0	0.0	0.0	0.0	0.0	0.0	0.0	0.0	14.0	0.0	0.0	0.0	0.0	0.0	0.0	0.0	0.0	0.0	0.0	0.0	28.0	0.0	0.0	0.0	0.0	0.0	0.0	0.0	0.0	0.0	0.0	0.0	0.0	0.0	0.0
574dbbb491bddde517ba17148115d340	0.0	0.0	0.0	0.0	8.0	0.0	0.0	7.0	0.0	4.0	5.0	0.0	11.0	0.0	0.0	0.0	0.0	0.0	5.0	0.0	0.0	0.0	4.0	0.0	7.0	15.0	10.0	0.0	0.0	0.0	0.0	0.0	0.0	0.0	0.0	0.0	0.0	3.0	0.0	0.0	0.0	0.0	0.0	0.0	0.0	0.0	0.0	0.0	0.0
02e3469dc843d07c5451a362089b0a5b	0.0	0.0	0.0	0.0	8.0	11.0	0.0	8.0	0.0	11.0	25.0	0.0	0.0	0.0	0.0	0.0	0.0	0.0	0.0	3.0	0.0	0.0	0.0	0.0	0.0	0.0	0.0	0.0	9.0	0.0	0.0	0.0	0.0	0.0	0.0	0.0	0.0	16.0	4.0	0.0	0.0	0.0	0.0	0.0	0.0	0.0	2.0	9.0	0.0
81f0a73e09f021491bf637aa0c1a2a2b	0.0	0.0	0.0	60.0	0.0	0.0	0.0	0.0	0.0	0.0	0.0	0.0	0.0	0.0	0.0	0.0	0.0	0.0	0.0	0.0	0.0	0.0	0.0	0.0	0.0	0.0	0.0	0.0	0.0	0.0	0.0	57.0	0.0	0.0	0.0	0.0	0.0	0.0	0.0	0.0	0.0	0.0	0.0	0.0	2.0	0.0	0.0	0.0	0.0
0c871c024ad9eebd75699d0822c10992	0.0	0.0	3.0	0.0	8.0	12.0	0.0	0.0	0.0	0.0	0.0	5.0	26.0	0.0	0.0	0.0	0.0	0.0	0.0	0.0	0.0	0.0	0.0	0.0	0.0	0.0	0.0	0.0	2.0	0.0	0.0	0.0	0.0	0.0	0.0	2.0	0.0	10.0	7.0	0.0	0.0	0.0	0.0	0.0	0.0	0.0	0.0	6.0	0.0
1949680d17061a6c90d55fe879d51573	0.0	0.0	0.0	0.0	0.0	0.0	0.0	0.0	0.0	0.0	0.0	0.0	40.0	0.0	0.0	0.0	0.0	0.0	0.0	34.0	0.0	0.0	0.0	0.0	0.0	0.0	0.0	0.0	0.0	0.0	0.0	2.0	0.0	0.0	0.0	0.0	0.0	0.0	0.0	0.0	0.0	0.0	0.0	0.0	0.0	0.0	0.0	0.0	0.0
48e2ef1a0eacf49c5e4844665d23dfd4	0.0	0.0	0.0	0.0	0.0	2.0	2.0	0.0	0.0	0.0	0.0	8.0	0.0	0.0	0.0	0.0	0.0	9.0	0.0	0.0	6.0	2.0	0.0	0.0	0.0	0.0	0.0	0.0	0.0	0.0	0.0	0.0	0.0	0.0	4.0	0.0	0.0	0.0	0.0	0.0	0.0	0.0	7.0	0.0	0.0	2.0	0.0	5.0	0.0
37ed413b155af9e70746422689e2221e	0.0	16.0	0.0	0.0	0.0	18.0	0.0	0.0	0.0	0.0	0.0	0.0	0.0	0.0	0.0	0.0	0.0	0.0	0.0	0.0	0.0	0.0	0.0	0.0	0.0	27.0	0.0	0.0	0.0	0.0	0.0	0.0	0.0	0.0	14.0	0.0	0.0	0.0	0.0	0.0	0.0	0.0	0.0	0.0	0.0	0.0	0.0	0.0	0.0
b4a7e686b44475f7b841d12db1d19d15	0.0	0.0	0.0	13.0	0.0	0.0	0.0	0.0	0.0	0.0	7.0	0.0	8.0	0.0	0.0	0.0	0.0	0.0	7.0	0.0	2.0	10.0	0.0	0.0	0.0	0.0	0.0	0.0	0.0	0.0	4.0	4.0	5.0	0.0	0.0	11.0	5.0	0.0	0.0	0.0	7.0	5.0	0.0	0.0	0.0	0.0	4.0	0.0	0.0
2abd98bb495932d8c8729d2c9ba85fb5	0.0	0.0	0.0	9.0	0.0	0.0	3.0	0.0	0.0	0.0	0.0	6.0	0.0	0.0	0.0	19.0	0.0	0.0	0.0	0.0	5.0	0.0	0.0	0.0	0.0	0.0	0.0	0.0	3.0	10.0	0.0	0.0	0.0	0.0	0.0	0.0	4.0	0.0	0.0	7.0	0.0	0.0	0.0	0.0	0.0	0.0	0.0	0.0	7.0
9107145bbac64f5a743fd63f2f990b8e	0.0	0.0	0.0	0.0	0.0	0.0	0.0	0.0	0.0	0.0	0.0	0.0	0.0	0.0	0.0	0.0	0.0	0.0	0.0	0.0	0.0	0.0	0.0	0.0	0.0	0.0	0.0	0.0	0.0	0.0	0.0	0.0	0.0	0.0	0.0	0.0	0.0	0.0	0.0	0.0	0.0	0.0	0.0	0.0	0.0	0.0	0.0	0.0	0.0
761cd0cf1eb0d3c96de100f3770d94b2	0.0	0.0	0.0	0.0	0.0	14.0	0.0	0.0	0.0	10.0	7.0	0.0	0.0	0.0	0.0	8.0	0.0	0.0	0.0	0.0	0.0	0.0	0.0	0.0	0.0	0.0	0.0	0.0	0.0	0.0	0.0	0.0	0.0	0.0	0.0	0.0	0.0	15.0	7.0	3.0	5.0	0.0	4.0	0.0	0.0	0.0	0.0	3.0	0.0
851c2d35654127613b57371acdd64be6	8.0	0.0	10.0	0.0	0.0	7.0	10.0	0.0	4.0	0.0	0.0	0.0	13.0	0.0	0.0	4.0	0.0	0.0	0.0	0.0	3.0	0.0	0.0	0.0	0.0	0.0	0.0	0.0	0.0	7.0	0.0	0.0	3.0	0.0	0.0	0.0	0.0	0.0	5.0	0.0	0.0	0.0	0.0	0.0	3.0	0.0	0.0	7.0	0.0
1749f88a90b1a817420d98a51d3d4137	0.0	0.0	0.0	0.0	0.0	5.0	0.0	0.0	0.0	5.0	13.0	0.0	5.0	0.0	0.0	0.0	0.0	0.0	0.0	0.0	6.0	7.0	0.0	0.0	3.0	8.0	0.0	0.0	3.0	0.0	11.0	0.0	0.0	0.0	0.0	0.0	7.0	0.0	0.0	0.0	0.0	5.0	12.0	0.0	0.0	8.0	0.0	0.0	0.0
271720f3b45fc7ec815068e178c8406e	0.0	0.0	0.0	0.0	0.0	0.0	0.0	0.0	0.0	0.0	0.0	0.0	0.0	0.0	0.0	0.0	0.0	0.0	0.0	18.0	0.0	0.0	0.0	0.0	0.0	0.0	0.0	22.0	0.0	0.0	0.0	0.0	0.0	0.0	0.0	29.0	28.0	0.0	0.0	0.0	0.0	0.0	0.0	0.0	0.0	0.0	0.0	0.0	0.0
1d7c082d196b06546e0aab1241b1bd43	0.0	0.0	0.0	15.0	0.0	20.0	0.0	0.0	0.0	0.0	0.0	24.0	38.0	0.0	0.0	0.0	0.0	0.0	0.0	0.0	0.0	0.0	0.0	0.0	0.0	0.0	0.0	0.0	0.0	0.0	0.0	0.0	7.0	0.0	0.0	0.0	0.0	0.0	0.0	0.0	0.0	10.0	0.0	0.0	0.0	0.0	0.0	0.0	0.0
74ed857f403593482aecf1594d2f792f	0.0	0.0	0.0	0.0	0.0	8.0	0.0	0.0	0.0	0.0	10.0	0.0	0.0	0.0	0.0	0.0	0.0	0.0	0.0	0.0	0.0	0.0	0.0	0.0	0.0	0.0	0.0	11.0	9.0	0.0	0.0	0.0	0.0	0.0	0.0	0.0	0.0	0.0	0.0	8.0	0.0	0.0	0.0	0.0	6.0	0.0	0.0	0.0	0.0
f5bbf923fa33ef1b6686662ec034bf24	0.0	0.0	0.0	0.0	0.0	0.0	0.0	15.0	0.0	0.0	0.0	0.0	0.0	0.0	0.0	0.0	0.0	0.0	0.0	0.0	0.0	0.0	0.0	0.0	18.0	0.0	0.0	0.0	0.0	9.0	7.0	0.0	0.0	0.0	0.0	0.0	0.0	0.0	0.0	0.0	19.0	0.0	7.0	0.0	0.0	0.0	0.0	0.0	0.0
122828144318aafb25db17554d3b1cf1	11.0	0.0	0.0	10.0	0.0	0.0	8.0	0.0	0.0	0.0	0.0	0.0	21.0	0.0	0.0	0.0	0.0	0.0	0.0	0.0	0.0	0.0	0.0	0.0	0.0	0.0	0.0	0.0	0.0	0.0	13.0	0.0	0.0	0.0	0.0	0.0	0.0	0.0	0.0	0.0	12.0	0.0	0.0	15.0	0.0	0.0	0.0	0.0	0.0
080b7f70ed8975b97ab20dea6293a8ec	0.0	0.0	0.0	0.0	0.0	8.0	0.0	0.0	0.0	0.0	17.0	11.0	11.0	0.0	0.0	0.0	0.0	2.0	0.0	0.0	0.0	0.0	4.0	0.0	0.0	0.0	0.0	0.0	13.0	0.0	5.0	0.0	0.0	0.0	0.0	0.0	0.0	4.0	7.0	10.0	0.0	0.0	0.0	0.0	0.0	0.0	0.0	0.0	0.0
3142c3c02545a21cc4aa31661cebee29	0.0	0.0	0.0	0.0	0.0	70.0	0.0	0.0	0.0	0.0	0.0	0.0	0.0	0.0	0.0	0.0	0.0	0.0	0.0	0.0	0.0	0.0	0.0	0.0	0.0	0.0	0.0	0.0	0.0	0.0	0.0	0.0	0.0	0.0	0.0	0.0	0.0	0.0	68.0	0.0	0.0	0.0	0.0	0.0	0.0	0.0	0.0	0.0	0.0
18d26cce3cb352f43e0e7f4b5126d549	0.0	0.0	0.0	19.0	0.0	24.0	0.0	0.0	0.0	0.0	0.0	0.0	0.0	0.0	0.0	0.0	0.0	0.0	0.0	0.0	0.0	0.0	0.0	0.0	0.0	0.0	0.0	0.0	0.0	0.0	0.0	0.0	0.0	0.0	0.0	0.0	0.0	0.0	0.0	0.0	0.0	0.0	0.0	0.0	0.0	0.0	0.0	0.0	0.0
099b2a8156edb020b095f2f220a9aefa	0.0	0.0	0.0	0.0	0.0	0.0	0.0	0.0	0.0	0.0	0.0	0.0	0.0	56.0	0.0	0.0	0.0	0.0	0.0	0.0	0.0	0.0	21.0	0.0	0.0	0.0	0.0	0.0	0.0	0.0	24.0	0.0	0.0	28.0	0.0	0.0	0.0	0.0	0.0	0.0	0.0	0.0	0.0	19.0	0.0	0.0	0.0	0.0	0.0
fa83114460d01039fbd6eeee0daec8e9	0.0	0.0	0.0	5.0	0.0	0.0	0.0	0.0	0.0	0.0	0.0	0.0	0.0	0.0	0.0	0.0	0.0	0.0	0.0	0.0	0.0	0.0	0.0	0.0	0.0	0.0	0.0	0.0	0.0	0.0	18.0	0.0	0.0	0.0	0.0	0.0	0.0	0.0	0.0	0.0	7.0	8.0	0.0	0.0	0.0	0.0	0.0	8.0	0.0
35b48cd2e86b56504a7ab839502a2781	0.0	12.0	0.0	10.0	0.0	0.0	0.0	0.0	0.0	0.0	0.0	0.0	0.0	0.0	0.0	0.0	0.0	0.0	13.0	7.0	0.0	0.0	0.0	0.0	0.0	0.0	0.0	0.0	0.0	0.0	0.0	0.0	19.0	0.0	13.0	0.0	0.0	0.0	0.0	0.0	0.0	0.0	0.0	0.0	0.0	0.0	0.0	0.0	0.0
767ee5e46d18b823ac1fd88109846f5a	0.0	0.0	0.0	0.0	39.0	0.0	0.0	0.0	0.0	0.0	0.0	0.0	0.0	0.0	0.0	0.0	0.0	0.0	0.0	0.0	0.0	0.0	0.0	0.0	0.0	0.0	0.0	0.0	0.0	0.0	0.0	0.0	0.0	0.0	0.0	0.0	0.0	0.0	0.0	0.0	0.0	2.0	2.0	0.0	0.0	0.0	0.0	2.0	0.0
204cffa6ffeb402e4c6a9b415c988eda	0.0	0.0	0.0	0.0	0.0	0.0	2.0	0.0	0.0	0.0	0.0	0.0	4.0	0.0	0.0	0.0	4.0	0.0	0.0	20.0	0.0	0.0	0.0	0.0	0.0	0.0	0.0	0.0	15.0	0.0	2.0	0.0	5.0	0.0	0.0	0.0	4.0	0.0	0.0	0.0	0.0	0.0	0.0	0.0	0.0	0.0	0.0	0.0	0.0
528b6c371cbfefb7d1d643f376c9dde0	0.0	0.0	0.0	0.0	0.0	0.0	0.0	0.0	0.0	0.0	0.0	0.0	0.0	0.0	0.0	0.0	0.0	0.0	0.0	0.0	0.0	0.0	0.0	0.0	0.0	53.0	0.0	0.0	0.0	0.0	0.0	0.0	0.0	0.0	74.0	0.0	0.0	0.0	0.0	0.0	0.0	0.0	0.0	0.0	0.0	0.0	57.0	0.0	0.0
c4d91fdc7667baea17b03533e09c1022	0.0	0.0	0.0	0.0	0.0	14.0	0.0	0.0	0.0	0.0	0.0	0.0	0.0	0.0	0.0	0.0	0.0	0.0	0.0	0.0	13.0	0.0	5.0	0.0	0.0	0.0	0.0	0.0	0.0	9.0	0.0	0.0	0.0	0.0	0.0	0.0	0.0	8.0	0.0	8.0	4.0	0.0	0.0	0.0	0.0	0.0	0.0	0.0	0.0
0ee6bf6bb0b4361a6e60cdf6017e7dca	6.0	0.0	17.0	0.0	0.0	0.0	0.0	0.0	0.0	0.0	0.0	0.0	0.0	0.0	0.0	0.0	0.0	0.0	0.0	0.0	0.0	0.0	0.0	12.0	0.0	0.0	0.0	0.0	12.0	10.0	0.0	0.0	0.0	0.0	24.0	0.0	0.0	0.0	0.0	0.0	0.0	0.0	0.0	0.0	0.0	0.0	0.0	0.0	0.0
5cce9719ee35b0b0052b725c95955bfb	0.0	0.0	0.0	0.0	0.0	0.0	0.0	0.0	0.0	0.0	0.0	0.0	15.0	0.0	0.0	0.0	0.0	16.0	22.0	0.0	0.0	0.0	0.0	11.0	16.0	0.0	0.0	0.0	0.0	0.0	0.0	0.0	0.0	0.0	0.0	0.0	0.0	0.0	0.0	0.0	0.0	0.0	3.0	0.0	0.0	0.0	0.0	0.0	0.0
a785164b1d9ab1ecfc1f3f68a8d87f4f	0.0	0.0	0.0	5.0	0.0	0.0	0.0	0.0	0.0	11.0	0.0	0.0	5.0	0.0	0.0	0.0	0.0	3.0	9.0	0.0	0.0	0.0	0.0	0.0	0.0	0.0	0.0	10.0	0.0	0.0	12.0	0.0	0.0	0.0	0.0	0.0	7.0	0.0	0.0	0.0	0.0	0.0	4.0	0.0	0.0	0.0	0.0	0.0	0.0
38856cb94073a3d9ef8d5b841656e507	0.0	12.0	8.0	0.0	2.0	6.0	0.0	0.0	0.0	0.0	0.0	5.0	3.0	13.0	0.0	0.0	0.0	0.0	0.0	0.0	0.0	0.0	0.0	0.0	0.0	0.0	0.0	0.0	5.0	6.0	5.0	0.0	0.0	0.0	0.0	2.0	0.0	12.0	10.0	7.0	8.0	0.0	0.0	6.0	0.0	0.0	0.0	1.0	0.0
78b564b90e4b1a3210b0b80fc42787c0	0.0	0.0	0.0	0.0	0.0	0.0	4.0	0.0	0.0	0.0	0.0	0.0	0.0	0.0	0.0	0.0	0.0	0.0	9.0	0.0	0.0	0.0	0.0	8.0	0.0	0.0	0.0	0.0	0.0	9.0	0.0	0.0	0.0	9.0	0.0	0.0	0.0	0.0	8.0	12.0	0.0	0.0	0.0	0.0	0.0	9.0	0.0	16.0	12.0
263cec3cec2384f8a2d670cd925119bc	0.0	0.0	0.0	0.0	0.0	0.0	0.0	3.0	3.0	0.0	0.0	0.0	0.0	0.0	0.0	0.0	0.0	0.0	0.0	0.0	0.0	0.0	0.0	0.0	0.0	0.0	0.0	0.0	0.0	0.0	7.0	0.0	0.0	16.0	0.0	0.0	4.0	2.0	22.0	61.0	0.0	0.0	3.0	0.0	0.0	0.0	0.0	0.0	0.0
3ddd99a6d5dec5c7ac11d29f35085de0	0.0	0.0	0.0	63.0	0.0	0.0	0.0	0.0	0.0	0.0	0.0	8.0	0.0	0.0	0.0	0.0	0.0	0.0	0.0	0.0	0.0	8.0	0.0	6.0	0.0	0.0	0.0	0.0	0.0	0.0	0.0	6.0	0.0	0.0	0.0	0.0	4.0	0.0	8.0	0.0	0.0	0.0	0.0	0.0	0.0	0.0	0.0	0.0	0.0
593dad328385780934bba73721319b9a	0.0	0.0	0.0	0.0	0.0	9.0	0.0	0.0	0.0	4.0	4.0	0.0	0.0	0.0	0.0	0.0	0.0	0.0	0.0	0.0	3.0	0.0	0.0	3.0	0.0	0.0	0.0	0.0	0.0	0.0	0.0	0.0	0.0	7.0	0.0	8.0	3.0	0.0	0.0	0.0	0.0	4.0	0.0	0.0	0.0	0.0	0.0	0.0	0.0
8ab9cc9591349ce9f10b08fe61a94847	0.0	23.0	23.0	0.0	0.0	0.0	0.0	0.0	17.0	0.0	0.0	0.0	0.0	0.0	0.0	0.0	0.0	0.0	0.0	0.0	0.0	0.0	0.0	0.0	0.0	0.0	0.0	0.0	0.0	0.0	0.0	0.0	0.0	0.0	42.0	9.0	0.0	0.0	0.0	0.0	0.0	0.0	0.0	0.0	0.0	0.0	17.0	0.0	0.0
b911358036f73ef6ffb479a6685d399e	0.0	0.0	0.0	0.0	6.0	0.0	3.0	0.0	0.0	0.0	0.0	3.0	0.0	0.0	2.0	3.0	0.0	0.0	0.0	0.0	0.0	0.0	0.0	0.0	0.0	0.0	0.0	0.0	0.0	0.0	0.0	4.0	8.0	0.0	1.0	0.0	0.0	0.0	2.0	0.0	0.0	0.0	0.0	0.0	0.0	0.0	4.0	7.0	54.0
756b80f15f9372c20168ecddee22227a	0.0	0.0	34.0	33.0	0.0	0.0	0.0	0.0	0.0	0.0	0.0	0.0	0.0	0.0	0.0	0.0	0.0	0.0	0.0	0.0	20.0	2.0	0.0	0.0	0.0	0.0	0.0	0.0	0.0	0.0	0.0	0.0	0.0	0.0	0.0	0.0	0.0	0.0	0.0	0.0	0.0	0.0	0.0	0.0	0.0	0.0	0.0	12.0	0.0
c88a656577432af7105a5c718514421d	0.0	2.0	4.0	0.0	0.0	4.0	1.0	0.0	2.0	0.0	3.0	4.0	0.0	0.0	2.0	3.0	3.0	0.0	0.0	0.0	0.0	0.0	1.0	0.0	2.0	2.0	0.0	0.0	7.0	0.0	0.0	1.0	0.0	4.0	3.0	0.0	2.0	7.0	0.0	4.0	1.0	4.0	2.0	3.0	0.0	0.0	3.0	0.0	0.0
9cee65dbba17c8f111e157a5b471151a	0.0	0.0	0.0	0.0	0.0	0.0	0.0	0.0	2.0	0.0	72.0	0.0	2.0	0.0	0.0	0.0	0.0	2.0	0.0	0.0	17.0	0.0	0.0	0.0	0.0	0.0	0.0	0.0	0.0	0.0	0.0	0.0	2.0	0.0	45.0	0.0	0.0	0.0	0.0	2.0	0.0	0.0	0.0	0.0	0.0	0.0	0.0	0.0	0.0
7e34353e03039657517c5c0b2583950a	10.0	12.0	0.0	0.0	0.0	0.0	0.0	7.0	0.0	0.0	0.0	4.0	0.0	11.0	0.0	0.0	5.0	0.0	0.0	0.0	0.0	0.0	0.0	0.0	0.0	10.0	0.0	0.0	0.0	0.0	0.0	7.0	0.0	0.0	13.0	0.0	0.0	0.0	0.0	0.0	0.0	0.0	0.0	8.0	0.0	0.0	9.0	0.0	0.0
463709bffb3d2dc156812e6a4c26bbec	0.0	0.0	2.0	0.0	0.0	0.0	0.0	0.0	0.0	0.0	5.0	7.0	0.0	0.0	0.0	0.0	0.0	0.0	9.0	0.0	3.0	0.0	0.0	0.0	5.0	0.0	0.0	0.0	0.0	5.0	4.0	0.0	0.0	5.0	0.0	0.0	0.0	0.0	0.0	3.0	0.0	0.0	0.0	3.0	0.0	0.0	0.0	6.0	0.0
34231c5ca59b14eee11a4412795a5913	0.0	0.0	0.0	0.0	0.0	0.0	0.0	0.0	0.0	0.0	0.0	0.0	0.0	0.0	0.0	0.0	0.0	0.0	0.0	0.0	0.0	0.0	0.0	0.0	0.0	0.0	0.0	0.0	0.0	0.0	0.0	0.0	0.0	0.0	0.0	0.0	0.0	0.0	0.0	0.0	0.0	0.0	0.0	22.0	0.0	0.0	0.0	0.0	0.0
2c6ccf0df30898cdae2785afbdb2a655	0.0	0.0	0.0	6.0	0.0	0.0	0.0	0.0	0.0	0.0	0.0	0.0	0.0	0.0	0.0	0.0	10.0	2.0	0.0	2.0	0.0	0.0	0.0	0.0	0.0	0.0	0.0	5.0	0.0	0.0	0.0	0.0	6.0	7.0	0.0	0.0	0.0	0.0	2.0	0.0	0.0	0.0	0.0	0.0	0.0	0.0	0.0	9.0	0.0
12cf2ddd25d9b15214fa9192583baffb	0.0	0.0	0.0	0.0	15.0	0.0	0.0	0.0	0.0	0.0	27.0	0.0	0.0	0.0	0.0	0.0	0.0	0.0	0.0	0.0	0.0	0.0	0.0	0.0	0.0	0.0	16.0	0.0	0.0	0.0	0.0	0.0	0.0	0.0	0.0	0.0	0.0	0.0	0.0	0.0	0.0	0.0	0.0	0.0	0.0	0.0	0.0	0.0	0.0
cd140f2b053f2764aff8ba42ff3a5c34	0.0	0.0	18.0	62.0	0.0	0.0	0.0	0.0	0.0	0.0	0.0	0.0	0.0	0.0	0.0	0.0	0.0	0.0	0.0	0.0	0.0	0.0	0.0	0.0	0.0	0.0	0.0	0.0	0.0	0.0	0.0	0.0	0.0	0.0	0.0	0.0	0.0	0.0	0.0	0.0	0.0	0.0	0.0	0.0	0.0	0.0	0.0	0.0	0.0
14e4eec12117b2acdc02d6820bad55df	0.0	0.0	0.0	43.0	0.0	0.0	0.0	0.0	0.0	0.0	0.0	31.0	0.0	0.0	0.0	2.0	0.0	0.0	0.0	0.0	0.0	4.0	0.0	0.0	0.0	0.0	0.0	0.0	0.0	0.0	0.0	2.0	2.0	0.0	0.0	0.0	0.0	0.0	0.0	0.0	0.0	0.0	0.0	0.0	0.0	0.0	0.0	0.0	0.0
a1e9b045cc0bf07bd4d62dccdc359900	0.0	0.0	0.0	0.0	0.0	0.0	0.0	0.0	6.0	0.0	0.0	0.0	13.0	0.0	0.0	0.0	8.0	4.0	0.0	0.0	18.0	7.0	0.0	0.0	2.0	0.0	0.0	0.0	0.0	0.0	0.0	0.0	0.0	0.0	0.0	0.0	5.0	0.0	3.0	0.0	0.0	0.0	0.0	0.0	7.0	0.0	8.0	0.0	0.0
799d09e8f1222392932974ecf78f64b8	0.0	0.0	0.0	0.0	0.0	0.0	0.0	0.0	0.0	0.0	0.0	0.0	0.0	0.0	0.0	0.0	0.0	0.0	0.0	0.0	0.0	0.0	0.0	0.0	0.0	0.0	0.0	0.0	0.0	0.0	0.0	0.0	85.0	114.0	0.0	0.0	0.0	0.0	0.0	0.0	0.0	15.0	0.0	0.0	0.0	0.0	0.0	0.0	4.0
c4db53ab5a550122bbd6111510888504	0.0	0.0	22.0	35.0	0.0	0.0	0.0	0.0	0.0	0.0	0.0	0.0	0.0	0.0	0.0	0.0	0.0	0.0	0.0	0.0	0.0	0.0	0.0	0.0	0.0	0.0	0.0	0.0	0.0	0.0	0.0	0.0	14.0	29.0	0.0	0.0	0.0	0.0	0.0	0.0	0.0	0.0	0.0	0.0	0.0	0.0	0.0	12.0	3.0
b0293d01ffd06cfad1a0b3635a6b73d9	0.0	0.0	7.0	0.0	0.0	0.0	0.0	0.0	0.0	0.0	0.0	0.0	0.0	0.0	0.0	0.0	0.0	0.0	16.0	0.0	0.0	0.0	0.0	0.0	0.0	0.0	0.0	10.0	0.0	0.0	0.0	0.0	15.0	0.0	0.0	0.0	0.0	0.0	0.0	0.0	5.0	0.0	0.0	0.0	0.0	0.0	0.0	0.0	0.0
4c2c612a10dac3cef43dd5f4d75fa370	0.0	0.0	0.0	0.0	0.0	0.0	0.0	0.0	0.0	0.0	0.0	0.0	0.0	0.0	0.0	39.0	0.0	0.0	0.0	0.0	0.0	0.0	0.0	0.0	2.0	0.0	0.0	0.0	0.0	0.0	0.0	0.0	0.0	0.0	0.0	0.0	0.0	91.0	0.0	0.0	0.0	0.0	0.0	0.0	0.0	0.0	0.0	0.0	0.0
36992ab7deb42996cfdae73c37a31d99	0.0	0.0	0.0	0.0	0.0	0.0	0.0	0.0	0.0	0.0	6.0	0.0	0.0	0.0	0.0	0.0	0.0	6.0	41.0	0.0	0.0	44.0	0.0	2.0	0.0	0.0	0.0	0.0	0.0	0.0	2.0	0.0	0.0	0.0	0.0	0.0	0.0	0.0	2.0	0.0	5.0	0.0	0.0	0.0	0.0	24.0	0.0	0.0	0.0
529e54a266c11d20cdfe61eb83c50337	0.0	0.0	0.0	0.0	46.0	0.0	0.0	0.0	0.0	0.0	0.0	0.0	0.0	0.0	0.0	0.0	0.0	0.0	0.0	0.0	0.0	0.0	0.0	0.0	0.0	0.0	0.0	0.0	55.0	0.0	0.0	0.0	0.0	0.0	0.0	0.0	0.0	44.0	0.0	0.0	0.0	0.0	0.0	0.0	0.0	0.0	0.0	0.0	0.0
77f8d08a0d6f179081c78e312cdc8b23	0.0	0.0	0.0	0.0	0.0	0.0	0.0	0.0	0.0	0.0	0.0	0.0	0.0	0.0	0.0	0.0	0.0	0.0	0.0	7.0	0.0	0.0	0.0	0.0	0.0	0.0	0.0	0.0	0.0	0.0	13.0	0.0	0.0	0.0	0.0	0.0	0.0	0.0	0.0	0.0	0.0	0.0	0.0	0.0	0.0	0.0	0.0	0.0	0.0
dac93e43caed74492244a09f2e0e900b	0.0	0.0	5.0	0.0	0.0	2.0	5.0	0.0	7.0	0.0	0.0	5.0	0.0	2.0	0.0	3.0	0.0	0.0	0.0	0.0	0.0	0.0	0.0	0.0	0.0	0.0	0.0	0.0	0.0	8.0	8.0	0.0	0.0	0.0	0.0	17.0	0.0	0.0	0.0	0.0	8.0	4.0	0.0	0.0	0.0	0.0	3.0	0.0	0.0
cbc8d3e54aaa62ff47184e4eb4fb94c5	8.0	0.0	0.0	0.0	0.0	0.0	0.0	0.0	0.0	7.0	0.0	0.0	0.0	0.0	0.0	0.0	11.0	5.0	0.0	3.0	0.0	0.0	0.0	0.0	0.0	0.0	0.0	0.0	0.0	0.0	0.0	0.0	0.0	0.0	0.0	0.0	0.0	0.0	0.0	3.0	5.0	4.0	3.0	7.0	0.0	0.0	5.0	0.0	0.0
bc588ef4907129ec330ad2811827b862	0.0	0.0	0.0	0.0	0.0	0.0	0.0	0.0	0.0	0.0	0.0	0.0	6.0	0.0	0.0	0.0	0.0	0.0	0.0	0.0	0.0	0.0	0.0	0.0	0.0	0.0	0.0	0.0	0.0	0.0	0.0	0.0	0.0	0.0	0.0	0.0	0.0	0.0	11.0	18.0	0.0	0.0	0.0	0.0	0.0	0.0	0.0	19.0	26.0
830b39901c8e812a946c26045240b9f6	0.0	0.0	0.0	0.0	0.0	0.0	0.0	0.0	0.0	21.0	0.0	0.0	4.0	0.0	0.0	0.0	0.0	0.0	5.0	0.0	0.0	0.0	0.0	0.0	6.0	0.0	0.0	3.0	0.0	4.0	17.0	0.0	0.0	4.0	0.0	0.0	0.0	0.0	14.0	13.0	0.0	0.0	3.0	0.0	0.0	0.0	0.0	0.0	0.0
598736adc21c85cb59f53df121fa9eec	0.0	0.0	0.0	2.0	0.0	32.0	0.0	0.0	46.0	0.0	0.0	0.0	0.0	0.0	0.0	0.0	0.0	0.0	0.0	0.0	0.0	0.0	0.0	0.0	0.0	0.0	0.0	0.0	2.0	0.0	6.0	0.0	0.0	0.0	0.0	0.0	0.0	0.0	0.0	0.0	0.0	0.0	0.0	0.0	0.0	0.0	0.0	0.0	0.0
b85a39eb44489ffde7275504fee949b7	0.0	0.0	0.0	8.0	0.0	8.0	0.0	0.0	0.0	0.0	0.0	0.0	0.0	0.0	0.0	0.0	0.0	0.0	0.0	0.0	17.0	16.0	0.0	0.0	0.0	0.0	0.0	0.0	0.0	0.0	0.0	0.0	0.0	0.0	0.0	0.0	0.0	0.0	0.0	0.0	0.0	0.0	0.0	0.0	0.0	0.0	0.0	34.0	0.0
032874300df5dfe0e202a2195f9a7e5b	0.0	4.0	0.0	0.0	0.0	0.0	0.0	0.0	0.0	0.0	0.0	11.0	19.0	0.0	0.0	0.0	0.0	0.0	0.0	0.0	7.0	0.0	0.0	0.0	0.0	0.0	0.0	0.0	15.0	0.0	0.0	0.0	0.0	0.0	9.0	0.0	0.0	0.0	0.0	0.0	0.0	0.0	0.0	0.0	0.0	0.0	0.0	5.0	0.0
5a65dac0de651f394c668d48e62c0400	0.0	0.0	0.0	0.0	0.0	0.0	0.0	0.0	0.0	0.0	0.0	0.0	0.0	0.0	0.0	0.0	23.0	0.0	0.0	0.0	0.0	0.0	0.0	0.0	0.0	0.0	0.0	0.0	0.0	0.0	0.0	0.0	0.0	0.0	27.0	0.0	0.0	0.0	0.0	0.0	0.0	0.0	0.0	0.0	0.0	0.0	0.0	0.0	0.0
0b2124cbbdc6041fb69045cc05f4401e	0.0	0.0	0.0	0.0	0.0	0.0	8.0	0.0	0.0	0.0	0.0	0.0	0.0	0.0	0.0	0.0	0.0	0.0	0.0	0.0	0.0	0.0	0.0	0.0	0.0	0.0	0.0	0.0	0.0	0.0	0.0	0.0	0.0	0.0	0.0	0.0	0.0	0.0	0.0	0.0	0.0	5.0	0.0	0.0	0.0	0.0	0.0	0.0	0.0
157f99a3647664df687ebe2ae7bbe041	0.0	0.0	10.0	3.0	0.0	2.0	0.0	0.0	0.0	0.0	6.0	0.0	4.0	0.0	0.0	10.0	0.0	0.0	0.0	0.0	0.0	5.0	0.0	4.0	0.0	0.0	0.0	0.0	5.0	0.0	0.0	0.0	0.0	0.0	6.0	0.0	0.0	0.0	0.0	0.0	0.0	0.0	0.0	0.0	0.0	0.0	0.0	0.0	0.0
0ef3919a607250654957c58343bf7876	0.0	0.0	0.0	0.0	3.0	0.0	11.0	0.0	0.0	0.0	0.0	32.0	27.0	6.0	0.0	0.0	0.0	0.0	0.0	0.0	0.0	0.0	0.0	0.0	0.0	0.0	0.0	0.0	0.0	0.0	0.0	0.0	0.0	0.0	0.0	0.0	0.0	0.0	0.0	0.0	0.0	0.0	0.0	0.0	0.0	9.0	0.0	0.0	0.0
e8cdeb1e3cea1e452aa220de82de8fa8	0.0	0.0	0.0	25.0	0.0	0.0	0.0	0.0	0.0	0.0	0.0	0.0	0.0	0.0	0.0	0.0	0.0	0.0	0.0	0.0	0.0	0.0	0.0	0.0	0.0	0.0	0.0	0.0	0.0	0.0	0.0	0.0	0.0	26.0	0.0	0.0	0.0	0.0	0.0	0.0	0.0	0.0	0.0	0.0	0.0	0.0	0.0	0.0	0.0
4169ea8d5c59d425cdffdbfd42ee06ef	0.0	13.0	0.0	3.0	6.0	0.0	0.0	0.0	6.0	0.0	0.0	0.0	5.0	2.0	0.0	0.0	0.0	10.0	0.0	5.0	3.0	0.0	0.0	8.0	0.0	0.0	5.0	0.0	0.0	0.0	0.0	0.0	0.0	0.0	8.0	0.0	2.0	0.0	0.0	0.0	0.0	0.0	0.0	0.0	0.0	0.0	13.0	0.0	0.0
8e41f30ac6632649cb2e08f7ba0074a9	0.0	0.0	25.0	27.0	0.0	0.0	0.0	0.0	0.0	0.0	16.0	0.0	0.0	0.0	0.0	0.0	0.0	0.0	0.0	0.0	0.0	0.0	3.0	11.0	14.0	0.0	0.0	0.0	0.0	0.0	0.0	0.0	14.0	0.0	0.0	0.0	13.0	0.0	0.0	0.0	0.0	0.0	0.0	0.0	0.0	0.0	0.0	0.0	0.0
8e74fd42704fdf33fb086d722cbf2ec1	0.0	0.0	0.0	0.0	0.0	0.0	8.0	0.0	0.0	5.0	9.0	0.0	0.0	0.0	6.0	0.0	4.0	0.0	11.0	5.0	0.0	0.0	0.0	0.0	7.0	0.0	0.0	0.0	0.0	0.0	0.0	0.0	0.0	0.0	0.0	0.0	0.0	17.0	0.0	0.0	0.0	0.0	0.0	0.0	0.0	0.0	7.0	7.0	0.0
66fdd9ba21e6e666c642a7d6513e8229	0.0	0.0	0.0	9.0	0.0	0.0	0.0	0.0	0.0	0.0	0.0	0.0	0.0	0.0	0.0	5.0	0.0	0.0	0.0	0.0	0.0	0.0	0.0	0.0	0.0	0.0	0.0	0.0	0.0	3.0	12.0	0.0	0.0	24.0	0.0	0.0	0.0	0.0	2.0	0.0	0.0	2.0	0.0	0.0	0.0	0.0	0.0	0.0	0.0
c99f53a2135a9f149317270c774f4955	0.0	0.0	0.0	0.0	0.0	0.0	0.0	0.0	0.0	0.0	0.0	0.0	0.0	0.0	0.0	0.0	0.0	0.0	0.0	0.0	0.0	0.0	0.0	0.0	0.0	0.0	0.0	0.0	41.0	0.0	0.0	0.0	0.0	0.0	0.0	0.0	0.0	0.0	30.0	0.0	0.0	0.0	0.0	0.0	0.0	0.0	0.0	0.0	0.0
77b80656c46a3dd16f9da1b7fb776f07	0.0	0.0	0.0	0.0	0.0	0.0	0.0	0.0	0.0	0.0	7.0	0.0	18.0	8.0	0.0	0.0	0.0	0.0	0.0	0.0	0.0	0.0	8.0	0.0	0.0	0.0	0.0	0.0	0.0	0.0	0.0	0.0	0.0	0.0	13.0	0.0	0.0	0.0	0.0	0.0	0.0	0.0	0.0	6.0	0.0	0.0	0.0	0.0	0.0
862f6d25298b5d1d1b742e3ed10aa829	0.0	6.0	0.0	0.0	0.0	0.0	0.0	2.0	0.0	0.0	0.0	0.0	0.0	0.0	0.0	0.0	0.0	0.0	0.0	0.0	0.0	0.0	0.0	0.0	0.0	0.0	0.0	3.0	16.0	0.0	7.0	0.0	0.0	10.0	0.0	0.0	0.0	6.0	0.0	0.0	0.0	0.0	0.0	0.0	0.0	0.0	0.0	0.0	0.0
030994e90746277d4c7fd0359fc6635e	0.0	0.0	3.0	0.0	0.0	0.0	3.0	0.0	15.0	3.0	0.0	0.0	0.0	2.0	0.0	0.0	0.0	0.0	0.0	0.0	0.0	0.0	0.0	0.0	0.0	0.0	0.0	0.0	0.0	5.0	0.0	0.0	0.0	0.0	0.0	0.0	0.0	0.0	4.0	0.0	0.0	0.0	0.0	0.0	16.0	0.0	0.0	14.0	2.0
a26c92de942a76c117c177716d0c5a71	0.0	0.0	0.0	0.0	0.0	0.0	0.0	0.0	0.0	0.0	0.0	0.0	2.0	0.0	0.0	0.0	0.0	0.0	0.0	0.0	20.0	0.0	0.0	0.0	0.0	0.0	0.0	0.0	0.0	0.0	0.0	0.0	0.0	0.0	0.0	22.0	25.0	0.0	0.0	0.0	0.0	0.0	0.0	0.0	0.0	0.0	0.0	0.0	0.0
f014f94c711ad00747ca8e007c34b3a5	0.0	0.0	0.0	0.0	0.0	0.0	0.0	12.0	0.0	8.0	0.0	0.0	0.0	7.0	0.0	4.0	0.0	0.0	0.0	0.0	0.0	0.0	0.0	5.0	0.0	12.0	0.0	0.0	0.0	0.0	0.0	0.0	0.0	0.0	12.0	0.0	9.0	0.0	0.0	0.0	0.0	0.0	0.0	0.0	0.0	0.0	0.0	0.0	0.0
ee5e6de97a3d05a541eb261e0d90fb96	8.0	0.0	0.0	12.0	0.0	0.0	0.0	0.0	0.0	0.0	0.0	0.0	0.0	0.0	0.0	0.0	0.0	0.0	0.0	0.0	0.0	0.0	0.0	0.0	0.0	0.0	0.0	0.0	0.0	0.0	0.0	0.0	7.0	0.0	11.0	0.0	0.0	0.0	0.0	0.0	0.0	2.0	0.0	0.0	0.0	0.0	0.0	0.0	0.0
6f00fabb1c47c2a8c7ab29e5142b2ccd	0.0	0.0	0.0	0.0	0.0	0.0	0.0	0.0	0.0	0.0	0.0	0.0	0.0	0.0	0.0	0.0	0.0	0.0	0.0	0.0	0.0	0.0	0.0	0.0	0.0	0.0	0.0	0.0	0.0	0.0	0.0	0.0	0.0	0.0	0.0	0.0	0.0	0.0	0.0	0.0	0.0	0.0	0.0	0.0	0.0	0.0	0.0	28.0	0.0
9cf49cbd3064d827dc2f37939a9258e0	0.0	0.0	4.0	15.0	0.0	0.0	0.0	0.0	0.0	4.0	17.0	0.0	10.0	0.0	0.0	0.0	0.0	0.0	0.0	0.0	0.0	0.0	0.0	6.0	0.0	0.0	0.0	0.0	0.0	0.0	24.0	0.0	0.0	0.0	0.0	0.0	14.0	0.0	0.0	5.0	0.0	0.0	0.0	0.0	2.0	0.0	5.0	2.0	0.0
10d3464d62a5859a4377289c2f9b7ec1	0.0	0.0	11.0	0.0	0.0	0.0	0.0	0.0	23.0	0.0	0.0	0.0	0.0	0.0	0.0	0.0	0.0	0.0	0.0	0.0	0.0	0.0	0.0	0.0	0.0	0.0	0.0	0.0	0.0	0.0	0.0	0.0	0.0	0.0	0.0	0.0	0.0	0.0	0.0	4.0	0.0	0.0	0.0	0.0	0.0	0.0	0.0	0.0	0.0
d8a9fb5af9a40efea7fd0d674660d132	0.0	0.0	4.0	0.0	0.0	0.0	0.0	0.0	8.0	0.0	7.0	0.0	7.0	0.0	0.0	0.0	0.0	0.0	5.0	0.0	0.0	0.0	6.0	0.0	8.0	0.0	0.0	6.0	0.0	7.0	5.0	4.0	0.0	0.0	7.0	0.0	0.0	0.0	0.0	0.0	0.0	0.0	7.0	0.0	6.0	0.0	0.0	0.0	0.0
87075b0bdbb952d4f59541b736359eea	0.0	0.0	0.0	6.0	0.0	2.0	0.0	0.0	0.0	0.0	4.0	0.0	8.0	0.0	8.0	6.0	0.0	0.0	0.0	0.0	0.0	0.0	0.0	2.0	6.0	0.0	0.0	0.0	0.0	0.0	6.0	0.0	0.0	0.0	0.0	0.0	0.0	0.0	3.0	0.0	0.0	0.0	5.0	0.0	0.0	0.0	0.0	13.0	2.0
330e68083de59f6fa0cbf43235c6a227	0.0	0.0	0.0	0.0	0.0	0.0	0.0	0.0	0.0	0.0	0.0	4.0	0.0	0.0	0.0	0.0	0.0	0.0	0.0	0.0	0.0	0.0	0.0	0.0	0.0	0.0	0.0	0.0	0.0	0.0	0.0	27.0	0.0	0.0	0.0	0.0	0.0	0.0	0.0	0.0	0.0	0.0	0.0	0.0	0.0	0.0	0.0	0.0	0.0
9b35449c8a0899912a73e0b2428b8de7	0.0	0.0	51.0	0.0	0.0	0.0	0.0	0.0	0.0	0.0	0.0	0.0	0.0	0.0	0.0	0.0	0.0	0.0	0.0	0.0	0.0	0.0	0.0	0.0	0.0	0.0	0.0	0.0	0.0	0.0	0.0	0.0	0.0	0.0	0.0	0.0	0.0	0.0	0.0	0.0	0.0	0.0	0.0	0.0	0.0	0.0	0.0	0.0	0.0
d4db681e685541db162264b1ccfd29b9	0.0	0.0	0.0	4.0	0.0	6.0	0.0	0.0	0.0	0.0	0.0	3.0	0.0	0.0	0.0	0.0	0.0	0.0	0.0	0.0	0.0	0.0	0.0	0.0	0.0	0.0	8.0	0.0	0.0	0.0	0.0	0.0	0.0	0.0	6.0	3.0	0.0	0.0	0.0	0.0	0.0	5.0	0.0	0.0	0.0	0.0	0.0	0.0	0.0
c484ede63a724b249fddaf633857b43b	0.0	0.0	0.0	0.0	0.0	0.0	0.0	0.0	0.0	0.0	47.0	0.0	0.0	0.0	0.0	0.0	0.0	0.0	0.0	0.0	0.0	0.0	0.0	0.0	0.0	0.0	0.0	0.0	0.0	0.0	0.0	0.0	0.0	0.0	20.0	0.0	0.0	0.0	0.0	0.0	44.0	0.0	13.0	0.0	0.0	0.0	0.0	0.0	0.0
254978712bdbe946ecc274df7690d5e7	0.0	0.0	0.0	0.0	0.0	0.0	6.0	0.0	0.0	0.0	0.0	0.0	12.0	11.0	0.0	0.0	0.0	0.0	0.0	0.0	0.0	0.0	0.0	0.0	0.0	0.0	8.0	0.0	0.0	0.0	0.0	0.0	0.0	0.0	0.0	0.0	0.0	0.0	0.0	0.0	13.0	0.0	0.0	0.0	6.0	0.0	12.0	0.0	0.0
89a214773e0d39fe0a6d3a98259f9ae1	8.0	0.0	8.0	0.0	0.0	0.0	0.0	0.0	6.0	0.0	10.0	0.0	35.0	0.0	0.0	0.0	0.0	0.0	0.0	0.0	0.0	0.0	0.0	0.0	3.0	0.0	0.0	0.0	13.0	0.0	0.0	0.0	0.0	0.0	0.0	0.0	0.0	0.0	18.0	0.0	0.0	0.0	6.0	0.0	0.0	0.0	0.0	0.0	0.0
808cd06488c690cdf812f7ae1e63fcdf	0.0	0.0	0.0	0.0	0.0	0.0	0.0	0.0	0.0	0.0	0.0	2.0	0.0	0.0	5.0	0.0	0.0	0.0	6.0	0.0	0.0	0.0	0.0	0.0	0.0	0.0	0.0	0.0	0.0	0.0	7.0	0.0	0.0	9.0	3.0	0.0	0.0	0.0	0.0	5.0	0.0	0.0	0.0	5.0	0.0	0.0	0.0	9.0	0.0
e24966c89ef9d0b7180accc0e4673909	0.0	0.0	0.0	0.0	0.0	7.0	0.0	0.0	0.0	0.0	0.0	0.0	0.0	0.0	0.0	2.0	0.0	0.0	3.0	0.0	0.0	0.0	0.0	0.0	0.0	9.0	0.0	0.0	0.0	0.0	6.0	0.0	0.0	0.0	0.0	0.0	0.0	0.0	0.0	7.0	4.0	3.0	6.0	0.0	0.0	0.0	0.0	0.0	0.0
5ff370cd0ba6300a89be8ade4ececc8d	0.0	0.0	7.0	0.0	0.0	0.0	0.0	3.0	16.0	4.0	0.0	7.0	0.0	0.0	0.0	0.0	0.0	8.0	0.0	0.0	0.0	4.0	0.0	0.0	0.0	0.0	0.0	0.0	6.0	0.0	0.0	0.0	0.0	0.0	0.0	0.0	0.0	0.0	0.0	0.0	0.0	0.0	10.0	0.0	0.0	0.0	0.0	0.0	3.0
20fc81e636afc4979db9c3593d207814	0.0	0.0	0.0	0.0	0.0	5.0	0.0	0.0	5.0	0.0	8.0	0.0	0.0	0.0	8.0	0.0	0.0	4.0	5.0	2.0	0.0	0.0	0.0	0.0	0.0	0.0	0.0	2.0	0.0	0.0	3.0	0.0	0.0	2.0	0.0	0.0	0.0	6.0	0.0	2.0	0.0	0.0	0.0	0.0	0.0	2.0	0.0	0.0	0.0
605c09d7f6cf0182075b3eb3408db9d3	0.0	0.0	0.0	0.0	0.0	0.0	0.0	0.0	0.0	0.0	0.0	0.0	0.0	0.0	0.0	0.0	0.0	2.0	17.0	0.0	0.0	0.0	0.0	0.0	0.0	0.0	0.0	0.0	0.0	0.0	0.0	0.0	0.0	0.0	0.0	2.0	28.0	0.0	0.0	0.0	0.0	0.0	0.0	0.0	0.0	0.0	0.0	0.0	0.0
ef6836d1f29ec608362f9f96e27ba2d4	0.0	0.0	0.0	26.0	0.0	0.0	0.0	0.0	0.0	0.0	0.0	0.0	0.0	0.0	0.0	0.0	0.0	0.0	0.0	0.0	0.0	0.0	0.0	0.0	0.0	0.0	0.0	0.0	0.0	5.0	0.0	0.0	0.0	0.0	0.0	0.0	0.0	0.0	0.0	0.0	0.0	0.0	0.0	0.0	0.0	0.0	0.0	0.0	0.0
3f5e7ce770e7103285c22dfadbba33e0	0.0	0.0	0.0	0.0	0.0	0.0	6.0	9.0	0.0	0.0	0.0	0.0	0.0	0.0	0.0	0.0	0.0	0.0	0.0	0.0	0.0	0.0	0.0	0.0	0.0	0.0	0.0	0.0	0.0	0.0	0.0	0.0	0.0	0.0	0.0	0.0	0.0	11.0	0.0	0.0	0.0	0.0	0.0	0.0	0.0	10.0	0.0	30.0	0.0
dc0463c263796650419ba42f4adba106	0.0	0.0	0.0	7.0	0.0	0.0	0.0	0.0	0.0	10.0	0.0	0.0	0.0	0.0	0.0	0.0	0.0	0.0	0.0	0.0	0.0	0.0	0.0	6.0	0.0	0.0	0.0	0.0	0.0	0.0	33.0	0.0	15.0	14.0	0.0	0.0	23.0	0.0	0.0	0.0	0.0	0.0	14.0	0.0	0.0	0.0	0.0	0.0	0.0
754644210bf07482cce2623e2e3cbcb0	0.0	0.0	0.0	0.0	0.0	0.0	0.0	0.0	0.0	0.0	0.0	0.0	0.0	0.0	0.0	0.0	0.0	0.0	0.0	0.0	0.0	4.0	0.0	0.0	0.0	0.0	0.0	0.0	0.0	0.0	0.0	0.0	0.0	0.0	0.0	4.0	4.0	0.0	0.0	0.0	0.0	0.0	0.0	0.0	0.0	0.0	0.0	9.0	0.0
5045e4822bced0daade63e9443f161c8	0.0	0.0	21.0	30.0	0.0	0.0	0.0	0.0	22.0	0.0	0.0	0.0	23.0	0.0	0.0	0.0	0.0	0.0	0.0	0.0	0.0	0.0	0.0	0.0	0.0	0.0	0.0	0.0	0.0	0.0	0.0	0.0	0.0	0.0	0.0	0.0	0.0	0.0	0.0	0.0	0.0	0.0	0.0	0.0	0.0	0.0	0.0	0.0	0.0
[truncated: 16,087 more rows]
[truncated: 9 more columns]
